# Supplementary material for: The Zea mays mutants opaque2 and opaque16 disclose lysine change in waxy maize as revealed by RNA-Seq
Source: Sci Rep. 2019 Aug 22;9:12265. doi: 10.1038/s41598-019-48478-6 (PMC6706447; doi:10.1038/s41598-019-48478-6)
Supplement: Supplementary file 2 — Table S7 [file 41598_2019_48478_MOESM2_ESM.xls]

## Sheet: out.Level2
Table S7. GO analysis of DEGs of QCL5019 versus QCL8006_1 and QCL5019 versus QCL8006_2.
Ontology	Class	number_of_out	genes_of_out
Biological Process	reproduction	2	Zm00001d044754.1;Zm00001d017493.1
Biological Process	metabolic process	65	Zm00001d046234.1;Zm00001d008395.1;Zm00001d047893.1;Zm00001d011363.1;Zm00001d031727.1;Zm00001d015548.1;Zm00001d012433.1;Zm00001d042019.1;Zm00001d051856.1;Zm00001d041726.1;Zm00001d008255.1;Zm00001d052079.1;Zm00001d020582.1;Zm00001d018794.1;Zm00001d012293.1;Zm00001d042961.1;Zm00001d011732.1;Zm00001d038045.1;Zm00001d012787.1;Zm00001d047261.1;Zm00001d012712.1;Zm00001d037565.1;Zm00001d053206.1;Zm00001d…
Biological Process	cellular process	48	Zm00001d046234.1;Zm00001d018794.1;Zm00001d012293.1;Zm00001d042961.1;Zm00001d011732.1;Zm00001d012787.1;Zm00001d027819.1;Zm00001d012712.1;Zm00001d037565.1;Zm00001d053206.1;Zm00001d012457.1;Zm00001d028568.1;Zm00001d019045.1;Zm00001d012423.1;Zm00001d046935.1;Zm00001d012242.1;Zm00001d012064.1;Zm00001d040209.1;Zm00001d042019.1;Zm00001d012032.1;Zm00001d014258.1;Zm00001d030557.1;Zm00001d009431.1;Zm00001d…
Biological Process	reproductive process	1	Zm00001d044754.1
Biological Process	signaling	1	Zm00001d027819.1
Biological Process	multicellular organismal process	3	Zm00001d027819.1;Zm00001d022248.1;Zm00001d046492.1
Biological Process	developmental process	4	Zm00001d044754.1;Zm00001d022248.1;Zm00001d046492.1;Zm00001d027819.1
Biological Process	single-organism process	34	Zm00001d046234.1;Zm00001d008395.1;Zm00001d047893.1;Zm00001d012787.1;Zm00001d047261.1;Zm00001d027819.1;Zm00001d012712.1;Zm00001d037565.1;Zm00001d022248.1;Zm00001d046492.1;Zm00001d014258.1;Zm00001d030557.1;Zm00001d009431.1;Zm00001d050032.1;Zm00001d044129.1;Zm00001d012017.1;Zm00001d040209.1;Zm00001d022475.1;Zm00001d051856.1;Zm00001d012086.1;Zm00001d019035.1;Zm00001d033948.1;Zm00001d014611.1;Zm00001d…
Biological Process	response to stimulus	15	Zm00001d041726.1;Zm00001d046492.1;Zm00001d015548.1;Zm00001d042019.1;Zm00001d019277.1;Zm00001d010025.1;Zm00001d028814.1;Zm00001d021843.1;Zm00001d035681.1;Zm00001d040209.1;Zm00001d010371.1;Zm00001d035680.1;Zm00001d038351.1;Zm00001d012420.1;Zm00001d034938.1
Biological Process	localization	15	Zm00001d010020.1;Zm00001d037725.1;Zm00001d049554.1;Zm00001d037727.1;Zm00001d015746.1;Zm00001d012572.1;Zm00001d027332.1;Zm00001d024711.1;Zm00001d011384.1;Zm00001d045989.1;Zm00001d043234.1;Zm00001d049441.1;Zm00001d012017.1;Zm00001d040209.1;Zm00001d012484.1
Biological Process	multi-organism process	2	Zm00001d010371.1;Zm00001d034938.1
Biological Process	biological regulation	5	Zm00001d019035.1;Zm00001d033948.1;Zm00001d012561.1;Zm00001d029630.1;Zm00001d040026.1
Biological Process	cellular component organization or biogenesis	5	Zm00001d019045.1;Zm00001d012423.1;Zm00001d015129.1;Zm00001d012017.1;Zm00001d040209.1
Molecular Function	nucleic acid binding transcription factor activity	2	Zm00001d032095.1;Zm00001d046492.1
Molecular Function	catalytic activity	71	Zm00001d009431.1;Zm00001d047261.1;Zm00001d053206.1;Zm00001d012457.1;Zm00001d012712.1;Zm00001d008266.1;Zm00001d011363.1;Zm00001d031727.1;Zm00001d015548.1;Zm00001d042019.1;Zm00001d037565.1;Zm00001d001999.1;Zm00001d035443.1;Zm00001d039965.1;Zm00001d033948.1;Zm00001d020984.1;Zm00001d025862.1;Zm00001d048099.1;Zm00001d022254.1;Zm00001d052079.1;Zm00001d020582.1;Zm00001d032186.1;Zm00001d042512.1;Zm00001d…
Molecular Function	signal transducer activity	3	Zm00001d012017.1;Zm00001d018954.1;Zm00001d040209.1
Molecular Function	structural molecule activity	2	Zm00001d010009.1;Zm00001d008367.1
Molecular Function	binding	78	Zm00001d022475.1;Zm00001d034938.1;Zm00001d011384.1;Zm00001d045989.1;Zm00001d022237.1;Zm00001d001999.1;Zm00001d002654.1;Zm00001d024711.1;Zm00001d012313.1;Zm00001d019325.1;Zm00001d012787.1;Zm00001d053206.1;Zm00001d050032.1;Zm00001d014611.1;Zm00001d044129.1;Zm00001d037278.1;Zm00001d044754.1;Zm00001d012457.1;Zm00001d047893.1;Zm00001d022360.1;Zm00001d012420.1;Zm00001d012277.1;Zm00001d040209.1;Zm00001d…
Molecular Function	antioxidant activity	4	Zm00001d008266.1;Zm00001d015548.1;Zm00001d042961.1;Zm00001d042019.1
Molecular Function	molecular function regulator	11	Zm00001d040026.1;Zm00001d008283.1;Zm00001d019192.1;Zm00001d012561.1;Zm00001d010025.1;Zm00001d002960.1;Zm00001d029630.1;Zm00001d040027.1;Zm00001d040028.1;Zm00001d035681.1;Zm00001d035680.1
Cellular Component	extracellular region	2	Zm00001d027819.1;Zm00001d018954.1
Cellular Component	cell	114	Zm00001d022354.1;Zm00001d034938.1;Zm00001d010009.1;Zm00001d008367.1;Zm00001d045431.1;Zm00001d032582.1;Zm00001d043299.1;Zm00001d021421.1;Zm00001d041726.1;Zm00001d047893.1;Zm00001d009431.1;Zm00001d027536.1;Zm00001d046234.1;Zm00001d010371.1;Zm00001d037725.1;Zm00001d037727.1;Zm00001d012277.1;Zm00001d012017.1;Zm00001d040209.1;Zm00001d018794.1;Zm00001d022248.1;Zm00001d015746.1;Zm00001d042150.1;Zm00001d…
Cellular Component	membrane	15	Zm00001d022354.1;Zm00001d012032.1;Zm00001d037725.1;Zm00001d042961.1;Zm00001d037727.1;Zm00001d008395.1;Zm00001d015746.1;Zm00001d049441.1;Zm00001d039965.1;Zm00001d012017.1;Zm00001d040209.1;Zm00001d018794.1;Zm00001d010020.1;Zm00001d034938.1;Zm00001d012086.1
Cellular Component	macromolecular complex	11	Zm00001d034938.1;Zm00001d010009.1;Zm00001d008367.1;Zm00001d045431.1;Zm00001d037278.1;Zm00001d044754.1;Zm00001d028568.1;Zm00001d022248.1;Zm00001d019045.1;Zm00001d012423.1;Zm00001d022316.1
Cellular Component	organelle	89	Zm00001d022354.1;Zm00001d034938.1;Zm00001d037725.1;Zm00001d037727.1;Zm00001d012277.1;Zm00001d012017.1;Zm00001d040209.1;Zm00001d022248.1;Zm00001d015746.1;Zm00001d012086.1;Zm00001d011253.1;Zm00001d022475.1;Zm00001d024475.1;Zm00001d012775.1;Zm00001d041148.1;Zm00001d018794.1;Zm00001d012787.1;Zm00001d012544.1;Zm00001d012293.1;Zm00001d022237.1;Zm00001d019045.1;Zm00001d001772.1;Zm00001d022357.1;Zm00001d…
Cellular Component	extracellular region part	1	Zm00001d027819.1
Cellular Component	organelle part	11	Zm00001d022354.1;Zm00001d037725.1;Zm00001d037727.1;Zm00001d012017.1;Zm00001d040209.1;Zm00001d022248.1;Zm00001d015746.1;Zm00001d034938.1;Zm00001d012086.1;Zm00001d019045.1;Zm00001d012423.1
Cellular Component	membrane part	9	Zm00001d012032.1;Zm00001d037725.1;Zm00001d042961.1;Zm00001d037727.1;Zm00001d008395.1;Zm00001d015746.1;Zm00001d049441.1;Zm00001d039965.1;Zm00001d012086.1
Cellular Component	cell part	114	Zm00001d022354.1;Zm00001d034938.1;Zm00001d010009.1;Zm00001d008367.1;Zm00001d045431.1;Zm00001d032582.1;Zm00001d043299.1;Zm00001d021421.1;Zm00001d041726.1;Zm00001d047893.1;Zm00001d009431.1;Zm00001d027536.1;Zm00001d046234.1;Zm00001d010371.1;Zm00001d037725.1;Zm00001d037727.1;Zm00001d012277.1;Zm00001d012017.1;Zm00001d040209.1;Zm00001d018794.1;Zm00001d022248.1;Zm00001d015746.1;Zm00001d042150.1;Zm00001d…
