# Supplementary material for: The Zea mays mutants opaque2 and opaque16 disclose lysine change in waxy maize as revealed by RNA-Seq
Source: Sci Rep. 2019 Aug 22;9:12265. doi: 10.1038/s41598-019-48478-6 (PMC6706447; doi:10.1038/s41598-019-48478-6)
Supplement: Supplementary file 3 — Table S8 [file 41598_2019_48478_MOESM3_ESM.xls]

## Sheet: out.path
Table S8. Pathway analysis of DEGs of QCL5019 versus QCL8006_1 and QCL5019 versus QCL8006_2.
KEGG_A_class	KEGG_B_class	Pathway	out (79)	All (79)	Pvalue	Qvalue	Pathway ID	Genes	K_IDs
Metabolism	Amino acid metabolism	Tryptophan metabolism	1	1	1	1	ko00380	Zm00001d037498.1	K16903
Metabolism	Carbohydrate metabolism	Pentose and glucuronate interconversions	3	3	1	1	ko00040	Zm00001d031727.1;Zm00001d015129.1;Zm00001d021421.1	K00008+K01213+K00963
Metabolism	Amino acid metabolism	Phenylalanine metabolism	1	1	1	1	ko00360	Zm00001d016198.1	K14455
Metabolism	Energy metabolism	Carbon fixation in photosynthetic organisms	7	7	1	1	ko00710	Zm00001d051001.1;Zm00001d008318.1;Zm00001d014258.1;Zm00001d016198.1;Zm00001d030557.1;Zm00001d047893.1;Zm00001d024575.1	K00134+K01610+K00814+K14455+K00814+K01610+K00134
Metabolism	Lipid metabolism	Steroid biosynthesis	3	3	1	1	ko00100	Zm00001d008395.1;Zm00001d039965.1;Zm00001d047261.1	K01824+K00227+K07748
Metabolism	Metabolism of cofactors and vitamins	Vitamin B6 metabolism	1	1	1	1	ko00750	Zm00001d011363.1	K05275
Metabolism	Biosynthesis of other secondary metabolites	Tropane, piperidine and pyridine alkaloid biosynthesis	1	1	1	1	ko00960	Zm00001d016198.1	K14455
Metabolism	Amino acid metabolism	Arginine and proline metabolism	2	2	1	1	ko00330	Zm00001d016198.1;Zm00001d047124.1	K14455+K00318
Metabolism	Biosynthesis of other secondary metabolites	Isoquinoline alkaloid biosynthesis	1	1	1	1	ko00950	Zm00001d016198.1	K14455
Metabolism	Amino acid metabolism	Valine, leucine and isoleucine degradation	1	1	1	1	ko00280	Zm00001d027861.1	K00827
Cellular Processes	Transport and catabolism	Endocytosis	4	4	1	1	ko04144	Zm00001d011501.1;Zm00001d018837.1;Zm00001d012420.1;Zm00001d018830.1	K12189+K12472+K03283+K12472
Metabolism	Glycan biosynthesis and metabolism	N-Glycan biosynthesis	1	1	1	1	ko00510	Zm00001d012086.1	K12667
Metabolism	Carbohydrate metabolism	Inositol phosphate metabolism	1	1	1	1	ko00562	Zm00001d046234.1	K00469
Genetic Information Processing	Folding, sorting and degradation	Ubiquitin mediated proteolysis	2	2	1	1	ko04120	Zm00001d022248.1;Zm00001d011012.1	K12456+K04506
Metabolism	Carbohydrate metabolism	Citrate cycle (TCA cycle)	2	2	1	1	ko00020	Zm00001d008318.1;Zm00001d047893.1	K01610+K01610
Metabolism	Carbohydrate metabolism	Starch and sucrose metabolism	8	8	1	1	ko00500	Zm00001d010801.1;Zm00001d050032.1;Zm00001d012433.1;Zm00001d015129.1;Zm00001d044129.1;Zm00001d021421.1;Zm00001d016684.1;Zm00001d048099.1	K00695+K00975+K08678+K01213+K00975+K00963+K00700+K01188
Metabolism	Carbohydrate metabolism	Glycolysis / Gluconeogenesis	6	6	1	1	ko00010	Zm00001d051001.1;Zm00001d045431.1;Zm00001d008318.1;Zm00001d001999.1;Zm00001d047893.1;Zm00001d024575.1	K00134+K01689+K01610+K01792+K01610+K00134
Metabolism	Amino acid metabolism	Lysine degradation	2	2	1	1	ko00310	Zm00001d020984.1;Zm00001d052079.1	K00306+K14157
Genetic Information Processing	Replication and repair	Homologous recombination	2	2	1	1	ko03440	Zm00001d047708.1;Zm00001d018531.1	K10875+K10739
Genetic Information Processing	Replication and repair	Mismatch repair	1	1	1	1	ko03430	Zm00001d018531.1	K10739
Genetic Information Processing	Folding, sorting and degradation	SNARE interactions in vesicular transport	1	1	1	1	ko04130	Zm00001d001772.1	K08488
Metabolism	Global and Overview	Carbon metabolism	10	10	1	1	ko01200	Zm00001d051001.1;Zm00001d045431.1;Zm00001d008318.1;Zm00001d014258.1;Zm00001d016198.1;Zm00001d030557.1;Zm00001d047893.1;Zm00001d027536.1;Zm00001d024575.1;Zm00001d042150.1	K00134+K01689+K01610+K00814+K14455+K00814+K01610+K00640+K00134+K01070
Metabolism	Carbohydrate metabolism	Galactose metabolism	1	1	1	1	ko00052	Zm00001d021421.1	K00963
Genetic Information Processing	Transcription	Basal transcription factors	2	2	1	1	ko03022	Zm00001d034116.1;Zm00001d043792.1	K03124+K03124
Genetic Information Processing	Folding, sorting and degradation	Proteasome	1	1	1	1	ko03050	Zm00001d022316.1	K02727
Environmental Information Processing	Membrane transport	ABC transporters	1	1	1	1	ko02010	Zm00001d014611.1	K02045
Metabolism	Amino acid metabolism	Phenylalanine, tyrosine and tryptophan biosynthesis	1	1	1	1	ko00400	Zm00001d016198.1	K14455
Genetic Information Processing	Folding, sorting and degradation	Protein processing in endoplasmic reticulum	4	4	1	1	ko04141	Zm00001d012086.1;Zm00001d012420.1;Zm00001d033948.1;Zm00001d040209.1	K12667+K03283+K09580+K09503
Genetic Information Processing	Translation	Aminoacyl-tRNA biosynthesis	1	1	1	1	ko00970	Zm00001d012787.1	K01889
Metabolism	Lipid metabolism	Biosynthesis of unsaturated fatty acids	1	1	1	1	ko01040	Zm00001d017840.1	K10256
Metabolism	Energy metabolism	Oxidative phosphorylation	1	1	1	1	ko00190	Zm00001d011732.1	K03940
Metabolism	Metabolism of cofactors and vitamins	Porphyrin and chlorophyll metabolism	1	1	1	1	ko00860	Zm00001d046492.1	K00510
Metabolism	Amino acid metabolism	Glycine, serine and threonine metabolism	3	3	1	1	ko00260	Zm00001d020984.1;Zm00001d027861.1;Zm00001d025862.1	K00306+K00827+K01620
Genetic Information Processing	Replication and repair	Nucleotide excision repair	1	1	1	1	ko03420	Zm00001d018531.1	K10739
Genetic Information Processing	Translation	mRNA surveillance pathway	2	2	1	1	ko03015	Zm00001d011026.1;Zm00001d028568.1	K13171+K06269
Organismal Systems	Environmental adaptation	Plant-pathogen interaction	2	2	1	1	ko04626	Zm00001d012208.1;Zm00001d012457.1	K13457+K13412
Genetic Information Processing	Folding, sorting and degradation	RNA degradation	1	1	1	1	ko03018	Zm00001d045431.1	K01689
Metabolism	Biosynthesis of other secondary metabolites	Phenylpropanoid biosynthesis	3	3	1	1	ko00940	Zm00001d011028.1;Zm00001d042019.1;Zm00001d048099.1	K00430+K00430+K01188
Metabolism	Carbohydrate metabolism	Fructose and mannose metabolism	3	3	1	1	ko00051	Zm00001d031727.1;Zm00001d037278.1;Zm00001d044754.1	K00008+K00895+K00895
Metabolism	Carbohydrate metabolism	Pyruvate metabolism	2	2	1	1	ko00620	Zm00001d008318.1;Zm00001d047893.1	K01610+K01610
Environmental Information Processing	Signal transduction	Plant hormone signal transduction	2	2	1	1	ko04075	Zm00001d033048.1;Zm00001d009646.1	K13464+K14494
Genetic Information Processing	Replication and repair	DNA replication	1	1	1	1	ko03030	Zm00001d018531.1	K10739
Metabolism	Amino acid metabolism	Tyrosine metabolism	1	1	1	1	ko00350	Zm00001d016198.1	K14455
Genetic Information Processing	Transcription	Spliceosome	2	2	1	1	ko03040	Zm00001d012420.1;Zm00001d036709.1	K03283+K12857
Metabolism	Metabolism of terpenoids and polyketides	Diterpenoid biosynthesis	2	2	1	1	ko00904	Zm00001d012712.1;Zm00001d037565.1	K04125+K04125
Genetic Information Processing	Translation	RNA transport	2	2	1	1	ko03013	Zm00001d011026.1;Zm00001d022125.1	K13171+K14288
Metabolism	Energy metabolism	Sulfur metabolism	2	2	1	1	ko00920	Zm00001d014611.1;Zm00001d027536.1	K02045+K00640
Metabolism	Amino acid metabolism	Alanine, aspartate and glutamate metabolism	5	5	1	1	ko00250	Zm00001d014258.1;Zm00001d016198.1;Zm00001d030557.1;Zm00001d027861.1;Zm00001d049380.1	K00814+K14455+K00814+K00827+K16871
Metabolism	Global and Overview	Fatty acid metabolism	1	1	1	1	ko01212	Zm00001d017840.1	K10256
Metabolism	Energy metabolism	Photosynthesis	3	3	1	1	ko00195	Zm00001d018794.1;Zm00001d012293.1;Zm00001d043299.1	K02641+K02639+K02721
Cellular Processes	Transport and catabolism	Peroxisome	1	1	1	1	ko04146	Zm00001d020984.1	K00306
Metabolism	Carbohydrate metabolism	Ascorbate and aldarate metabolism	1	1	1	1	ko00053	Zm00001d046234.1	K00469
Metabolism	Global and Overview	2-Oxocarboxylic acid metabolism	4	4	1	1	ko01210	Zm00001d014258.1;Zm00001d016198.1;Zm00001d030557.1;Zm00001d035443.1	K00814+K14455+K00814+K00818
Cellular Processes	Transport and catabolism	Phagosome	1	1	1	1	ko04145	Zm00001d001772.1	K08488
Metabolism	Metabolism of terpenoids and polyketides	Terpenoid backbone biosynthesis	1	1	1	1	ko00900	Zm00001d009431.1	K00787
Metabolism	Amino acid metabolism	Arginine biosynthesis	4	4	1	1	ko00220	Zm00001d014258.1;Zm00001d016198.1;Zm00001d030557.1;Zm00001d035443.1	K00814+K14455+K00814+K00818
Metabolism	Carbohydrate metabolism	Amino sugar and nucleotide sugar metabolism	6	6	1	1	ko00520	Zm00001d050032.1;Zm00001d012433.1;Zm00001d025753.1;Zm00001d044129.1;Zm00001d021421.1;Zm00001d018966.1	K00975+K08678+K01183+K00975+K00963+K01183
Genetic Information Processing	Translation	Ribosome biogenesis in eukaryotes	1	1	1	1	ko03008	Zm00001d034117.1	K14567
Metabolism	Metabolism of other amino acids	Cyanoamino acid metabolism	1	1	1	1	ko00460	Zm00001d048099.1	K01188
Metabolism	Amino acid metabolism	Cysteine and methionine metabolism	3	3	1	1	ko00270	Zm00001d016198.1;Zm00001d027536.1;Zm00001d027861.1	K14455+K00640+K00827
Metabolism	Global and Overview	Biosynthesis of amino acids	9	9	1	1	ko01230	Zm00001d051001.1;Zm00001d045431.1;Zm00001d014258.1;Zm00001d016198.1;Zm00001d030557.1;Zm00001d035443.1;Zm00001d027536.1;Zm00001d025862.1;Zm00001d024575.1	K00134+K01689+K00814+K14455+K00814+K00818+K00640+K01620+K00134
Genetic Information Processing	Translation	Ribosome	4	4	1	1	ko03010	Zm00001d010009.1;Zm00001d008367.1;Zm00001d011993.1;Zm00001d048114.1	K02880+K02874+K02899+K02973
Human Diseases	Endocrine and metabolic diseases	Insulin resistance	2	2	1	1	ko04931	Zm00001d053206.1;Zm00001d028568.1	K03083+K06269
Metabolism	Carbohydrate metabolism	Butanoate metabolism	1	1	1	1	ko00650	Zm00001d049380.1	K16871
