# Supplementary material for: The Zea mays mutants opaque2 and opaque16 disclose lysine change in waxy maize as revealed by RNA-Seq
Source: Sci Rep. 2019 Aug 22;9:12265. doi: 10.1038/s41598-019-48478-6 (PMC6706447; doi:10.1038/s41598-019-48478-6)
Supplement: Supplementary file 4 — Table S5 [file 41598_2019_48478_MOESM4_ESM.xlsx]

## Sheet: Sheet1
Table S5. FPKM of all gene for QCL5019, QCL8006_1 and QCL8006_2.
gene_id	transcript_id(s)	QCL5019a_wxwx_FPKM	QCL5019b_wxwx_FPKM	QCL5019c_wxwx_FPKM	QCL8006_1a_o2o2o16o16wxwx_FPKM	QCL8006_1b_o2o2o16o16wxwx_FPKM	QCL8006_1c_o2o2o16o16wxwx_FPKM	QCL8006_2a_o2o2o16o16wxwx_FPKM	QCL8006_2b_o2o2o16o16wxwx_FPKM	QCL8006_2c_o2o2o16o16wxwx_FPKM	Description	KEGG Orthology	GO Component	GO Function	GO Process	Blast nr
Zm00001d019156.1	Zm00001d019156_T001.1,Zm00001d019156_T002.1,Zm00001d019156_T003.1,Zm00001d019156_T004.1	135020	85084.9	81114	10391.3	45161.8	11306.8	3371.58	472.42	117.1	cdna chromosome:AGPv4:7:19535091:19538074:-1 gene:Zm00001d019156.1 gene_biotype:protein_coding transcript_biotype:protein_coding	-	-	-	-	gi|141603|sp|P04703.1|ZEA7_MAIZE/7.92272e-73/RecName: Full=Zein-alpha A20; AltName: Full=19 kDa zein A20; Flags: Precursor
Zm00001d049476.1	Zm00001d049476_T001.1,Zm00001d049476_T002.1,Zm00001d049476_T003.1,Zm00001d049476_T004.1,Zm00001d049476_T005.1,Zm00001d049476_T006.1,Zm00001d049476_T007.1,Zm00001d049476_T008.1,Zm00001d049476_T009.1,Zm00001d049476_T010.1,Zm00001d049476_T011.1,Zm00001d049476_T012.1,Zm00001d049476_T013.1,Zm00001d049476_T014.1,Zm00001d049476_T015.1,Zm00001d049476_T016.1,Zm00001d049476_T017.1,Zm00001d049476_T018.1,Zm0…	43423	60586.1	58474.2	3426.16	17568.3	2764.39	757.55	168.64	109.42	cdna chromosome:AGPv4:4:31588164:31588960:1 gene:Zm00001d049476.1 gene_biotype:protein_coding transcript_biotype:protein_coding	-	-	-	-	gi|670395770|ref|XP_008678243.1|/6.48423e-51/PREDICTED: LOW QUALITY PROTEIN: zein-alpha 19A2-like [Zea mays]
Zm00001d019155.1	Zm00001d019155_T001.1	65628.4	69709.1	72108.5	9363.42	39227.6	9922.51	3221.69	418.12	117.14	cdna chromosome:AGPv4:7:19535000:19535722:1 gene:Zm00001d019155.1 gene_biotype:protein_coding transcript_biotype:protein_coding	-	-	-	-	gi|985567312|ref|NP_001306631.1|/4.45135e-118/zein-alpha A20-like precursor [Zea mays]
Zm00001d020592.1	Zm00001d020592_T001.1	77632	73554.2	122959	82695.3	100556	74949.9	56606	62372	57345.4	cdna chromosome:AGPv4:7:123982344:123983015:1 gene:Zm00001d020592.1 gene_biotype:protein_coding transcript_biotype:protein_coding description:Glutelin-2 [Source:UniProtKB/Swiss-Prot;Acc:P04706]	-	-	-	-	gi|195658073|gb|ACG48504.1|/2.81726e-34/prolamin PPROL 17 precursor [Zea mays]
Zm00001d048809.1	Zm00001d048809_T001.1	17446.2	16796.8	17187.4	31.4	514.93	53.57	10.67	1.12	3.02	cdna chromosome:AGPv4:4:5874886:5875686:1 gene:Zm00001d048809.1 gene_biotype:protein_coding transcript_biotype:protein_coding	-	-	-	-	gi|13606088|gb|AAK32949.1|/7.54406e-88/azs22-4 [Zea mays]
Zm00001d048848.1	Zm00001d048848_T001.1	16164.4	19975.6	20450	1742.81	9210.1	1465.42	331.99	75.03	20.86	cdna chromosome:AGPv4:4:6333303:6334007:1 gene:Zm00001d048848.1 gene_biotype:protein_coding transcript_biotype:protein_coding	-	-	-	-	gi|259489998|ref|NP_001158935.1|/3.063e-68/hypothetical protein LOC100303842 precursor [Zea mays]
Zm00001d048849.1	Zm00001d048849_T001.1	3559.92	6980.28	7024.52	573.15	2757.81	450.73	95.56	21.09	15.36	cdna chromosome:AGPv4:4:6345101:6345805:1 gene:Zm00001d048849.1 gene_biotype:protein_coding transcript_biotype:protein_coding	-	-	-	-	gi|293332679|ref|NP_001167703.1|/5.22468e-68/uncharacterized protein LOC100381390 precursor [Zea mays]
Zm00001d048816.1	Zm00001d048816_T001.1	14269.7	13240.9	12689	12.77	180.56	22.32	7.96	3.18	3.88	cdna chromosome:AGPv4:4:5927153:5927953:1 gene:Zm00001d048816.1 gene_biotype:protein_coding transcript_biotype:protein_coding	-	-	-	-	gi|226494363|ref|NP_001145578.1|/1.05513e-81/alpha-zein protein precursor [Zea mays]
Zm00001d048817.1	Zm00001d048817_T001.1	7694.63	7404.9	7266.36	5.98	52.54	10.97	6.38	1.54	2.72	cdna chromosome:AGPv4:4:5939853:5940653:1 gene:Zm00001d048817.1 gene_biotype:protein_coding transcript_biotype:protein_coding	-	-	-	-	gi|223943345|gb|ACN25756.1|/8.07885e-82/unknown [Zea mays]
Zm00001d048850.1	Zm00001d048850_T001.1	12162	14690.9	14654.4	1724.66	7658.97	1575.31	390.36	74.18	4.2	cdna chromosome:AGPv4:4:6349540:6350244:1 gene:Zm00001d048850.1 gene_biotype:protein_coding transcript_biotype:protein_coding	-	-	-	-	gi|936976239|ref|NP_001191253.2|/9.85332e-67/uncharacterized protein LOC100533150 precursor [Zea mays]
Zm00001d048812.1	Zm00001d048812_T001.1	11857.1	12015.3	11070.6	3.52	27.39	4.9	1.58	1.25	3.13	cdna chromosome:AGPv4:4:5897751:5898554:1 gene:Zm00001d048812.1 gene_biotype:protein_coding transcript_biotype:protein_coding	-	-	-	-	gi|162459594|ref|NP_001105747.1|/1.74783e-92/22kD alpha zein 4 precursor [Zea mays]
Zm00001d048851.1	Zm00001d048851_T001.1	313.63	241.63	253.79	19.78	63.63	8.09	4.87	24.5	24.42	cdna chromosome:AGPv4:4:6353980:6354684:1 gene:Zm00001d048851.1 gene_biotype:protein_coding transcript_biotype:protein_coding	-	-	-	-	gi|670395091|ref|XP_008677964.1|/9.85332e-67/PREDICTED: zein-alpha A30-like [Zea mays]
Zm00001d048852.1	Zm00001d048852_T001.1	8223.98	10736.9	10462.5	932.98	4676.84	845.48	187.03	40.21	41.45	cdna chromosome:AGPv4:4:6358442:6359146:1 gene:Zm00001d048852.1 gene_biotype:protein_coding transcript_biotype:protein_coding	-	-	-	-	gi|670395093|ref|XP_008677965.1|/6.15743e-77/PREDICTED: zein-alpha A30-like [Zea mays]
Zm00001d049243.1	Zm00001d049243_T001.1	15187.5	15708.5	14960.7	9.55	94.81	22.16	6.53	4.2	7.35	cdna chromosome:AGPv4:4:22579361:22580152:-1 gene:Zm00001d049243.1 gene_biotype:protein_coding transcript_biotype:protein_coding	-	-	-	-	gi|162458519|ref|NP_001105057.1|/3.81456e-100/22kD alpha zein 1 precursor [Zea mays]
Zm00001d048813.1	Zm00001d048813_T001.1	6812.3	6467.53	7041.9	34.57	775.95	48.55	2.63	0.38	0.59	cdna chromosome:AGPv4:4:5909078:5909878:1 gene:Zm00001d048813.1 gene_biotype:protein_coding transcript_biotype:protein_coding	-	-	-	-	gi|413920403|gb|AFW60335.1|/3.62644e-82/zein-alpha 22C2 Precursor [Zea mays]
Zm00001d019162.1	Zm00001d019162_T001.1,Zm00001d019162_T002.1,Zm00001d019162_T003.1,Zm00001d019162_T004.1,Zm00001d019162_T005.1,Zm00001d019162_T006.1,Zm00001d019162_T007.1,Zm00001d019162_T008.1	14742.8	14647.4	15036.8	1965.38	8390.33	2101.51	696.13	91.07	20.59	cdna chromosome:AGPv4:7:19623986:19624801:1 gene:Zm00001d019162.1 gene_biotype:protein_coding transcript_biotype:protein_coding	-	-	-	-	gi|141603|sp|P04703.1|ZEA7_MAIZE/2.17882e-80/RecName: Full=Zein-alpha A20; AltName: Full=19 kDa zein A20; Flags: Precursor
Zm00001d030855.1	Zm00001d030855_T001.1	6361.25	9324.87	7044.55	539.82	4469.96	513.85	24.22	4.65	6.32	cdna chromosome:AGPv4:1:163526102:163526827:1 gene:Zm00001d030855.1 gene_biotype:protein_coding transcript_biotype:protein_coding	-	-	-	-	gi|162458879|ref|NP_001105646.1|/5.80063e-41/alpha zein 19kDa D2 precursor [Zea mays]
Zm00001d048847.1	Zm00001d048847_T001.1	7480.69	8516.84	8207.63	329.41	2486.07	326.27	74.62	9.42	8.59	cdna chromosome:AGPv4:4:6292792:6293595:1 gene:Zm00001d048847.1 gene_biotype:protein_coding transcript_biotype:protein_coding description:Zein-alpha Z4 [Source:UniProtKB/Swiss-Prot;Acc:P04701]	-	-	-	-	gi|162459254|ref|NP_001105745.1|/4.92561e-87/zein-alpha Z4 precursor [Zea mays]
Zm00001d005793.1	Zm00001d005793_T001.1	3066.15	3646.26	5185.14	4818.26	5238.31	3800.71	2453.15	2314.63	2542.52	cdna chromosome:AGPv4:2:188849023:188849574:1 gene:Zm00001d005793.1 gene_biotype:protein_coding transcript_biotype:protein_coding description:Zein-beta [Source:UniProtKB/Swiss-Prot;Acc:P08031]	-	GO:0044464	-	-	gi|162462355|ref|NP_001105337.1|/5.83e-48/zein-beta precursor [Zea mays]
Zm00001d048808.1	Zm00001d048808_T001.1	3163.35	1855.05	1673.36	5.64	73.61	8.22	4.02	0	2.64	cdna chromosome:AGPv4:4:5850648:5851046:1 gene:Zm00001d048808.1 gene_biotype:protein_coding transcript_biotype:protein_coding	-	-	-	-	gi|413920397|gb|AFW60329.1|/4.58898e-24/hypothetical protein ZEAMMB73_760470 [Zea mays]
Zm00001d035760.1	Zm00001d035760_T001.1	11906.3	16298.5	22134.5	1411.84	4080.31	1660.16	776.53	199.48	148.28	cdna chromosome:AGPv4:6:46129120:46129656:-1 gene:Zm00001d035760.1 gene_biotype:protein_coding transcript_biotype:protein_coding	-	-	-	-	gi|350537049|ref|NP_001232844.1|/2.29451e-46/prolamin PPROL 17 precursor [Zea mays]
Zm00001d020591.1	Zm00001d020591_T001.1	6753.9	4587.12	4562.88	2822.17	5596.3	2569.79	748.17	659.15	513.48	cdna chromosome:AGPv4:7:123954263:123955189:1 gene:Zm00001d020591.1 gene_biotype:protein_coding transcript_biotype:protein_coding	-	GO:0044444//cytoplasmic part;GO:0043231//intracellular membrane-bounded organelle	-	-	gi|821325083|ref|NP_001105053.2|/3.27341e-59/uncharacterized protein LOC541920 precursor [Zea mays]
Zm00001d045042.1	Zm00001d045042_T001.1,Zm00001d045042_T002.1,Zm00001d045042_T003.1,Zm00001d045042_T004.1,Zm00001d045042_T005.1,Zm00001d045042_T006.1,Zm00001d045042_T007.1,Zm00001d045042_T008.1,Zm00001d045042_T010.1,Zm00001d045042_T011.1,Zm00001d045042_T012.1,Zm00001d045042_T013.1,Zm00001d045042_T014.1,Zm00001d045042_T015.1,Zm00001d045042_T016.1,Zm00001d045042_T017.1,Zm00001d045042_T018.1,Zm00001d045042_T019.1,Zm0…	3673.45	3195.23	3168.07	4977.73	4962.35	4452.6	4831.56	4636.81	4735.83	cdna chromosome:AGPv4:9:10907133:10912915:1 gene:Zm00001d045042.1 gene_biotype:protein_coding transcript_biotype:protein_coding	K00695|1|4e-104|377|zma:542365|sucrose synthase [EC:2.4.1.13]	GO:0043231//intracellular membrane-bounded organelle;GO:0043231//intracellular membrane-bounded organelle;GO:0043231//intracellular membrane-bounded organelle;GO:0043231//intracellular membrane-bounded organelle;GO:0043231//intracellular membrane-bounded organelle;GO:0043231//intracellular membrane-bounded organelle;GO:0043231//intracellular membrane-bounded organelle;GO:0043231//intracellular me…	GO:0035251//UDP-glucosyltransferase activity;GO:0035251//UDP-glucosyltransferase activity;GO:0035251//UDP-glucosyltransferase activity;GO:0035251//UDP-glucosyltransferase activity;GO:0035251//UDP-glucosyltransferase activity;GO:0035251//UDP-glucosyltransferase activity;GO:0035251//UDP-glucosyltransferase activity;GO:0035251//UDP-glucosyltransferase activity;GO:0035251//UDP-glucosyltransferase act…	GO:0005984//disaccharide metabolic process;GO:0005984//disaccharide metabolic process;GO:0005984//disaccharide metabolic process;GO:0005984//disaccharide metabolic process;GO:0005984//disaccharide metabolic process;GO:0005984//disaccharide metabolic process;GO:0005984//disaccharide metabolic process;GO:0005984//disaccharide metabolic process;GO:0005984//disaccharide metabolic process;GO:0005984//…	gi|670436702|ref|XP_008659019.1|/0/PREDICTED: sucrose synthase 1 isoform X1 [Zea mays]
Zm00001d031727.1	Zm00001d031727_T001.1,Zm00001d031727_T002.1,Zm00001d031727_T003.1,Zm00001d031727_T004.1,Zm00001d031727_T005.1	2883.33	2835.11	2666.34	9195.25	7724.22	8767.38	7517.02	8048.19	8098.85	cdna chromosome:AGPv4:1:199715758:199718636:1 gene:Zm00001d031727.1 gene_biotype:protein_coding transcript_biotype:protein_coding	K00008|1|5e-75|280|zma:100283066|L-iditol 2-dehydrogenase [EC:1.1.1.14]	-	GO:0016616//oxidoreductase activity, acting on the CH-OH group of donors, NAD or NADP as acceptor;GO:0046914//transition metal ion binding;GO:0003824//catalytic activity;GO:0046914//transition metal ion binding;GO:0003824//catalytic activity;GO:0046914//transition metal ion binding;GO:0003824//catalytic activity;GO:0046914//transition metal ion binding;GO:0003824//catalytic activity;GO:0046914//t…	GO:0008152//metabolic process;GO:0008152//metabolic process;GO:0008152//metabolic process;GO:0008152//metabolic process;GO:0008152//metabolic process	gi|414869802|tpg|DAA48359.1|/2.70828e-74/TPA: sorbitol dehydrogenase-like protein [Zea mays]
Zm00001d005230.1	Zm00001d005230_T001.1	3226.72	3882.68	4267.2	8178.2	8213.22	6943.3	5851.93	5355.3	5419.51	cdna chromosome:AGPv4:2:164746346:164746813:1 gene:Zm00001d005230.1 gene_biotype:protein_coding transcript_biotype:protein_coding description:Trypsin/factor XIIA inhibitor [Source:UniProtKB/Swiss-Prot;Acc:P01088]	-	-	GO:0004866//endopeptidase inhibitor activity	-	gi|266398|sp|P01088.2|ITRF_MAIZE/1.29433e-74/RecName: Full=Trypsin/factor XIIA inhibitor; AltName: Full=CHFI; AltName: Full=Hageman factor inhibitor; Flags: Precursor
Zm00001d010371.1	Zm00001d010371_T001.1	1919.74	1241.26	1553.77	0.33	4.52	0.55	0.22	0.76	0.85	cdna chromosome:AGPv4:8:111651373:111652278:-1 gene:Zm00001d010371.1 gene_biotype:protein_coding transcript_biotype:protein_coding	K10523|1|1e-14|81.3|sita:101752949|speckle-type POZ protein	GO:0044424	GO:0030597	GO:0051704;GO:0006950//response to stress;GO:0006412//translation	gi|985567222|ref|NP_001306663.1|/7.81354e-143/ribosome-inactivating protein [Zea mays]
Zm00001d031168.1	Zm00001d031168_T001.1	2640.78	3869.95	3543.7	5611.66	6159.48	5994.7	4845.09	6164	4950.62	cdna chromosome:AGPv4:1:180447018:180448137:-1 gene:Zm00001d031168.1 gene_biotype:protein_coding transcript_biotype:protein_coding	K13195|1|9e-33|141|gmx:100305467|cold-inducible RNA-binding protein;K13098|4|1e-29|131|sot:102588476|RNA-binding protein FUS	-	GO:0005488	-	gi|195626882|gb|ACG35271.1|/4.976e-43/glycine-rich RNA-binding protein 2 [Zea mays]
Zm00001d008620.1	Zm00001d008620_T001.1,Zm00001d008620_T002.1	2656.12	2369.03	3124.92	7676.89	6210.34	5799.31	5566.48	7124.91	6341.54	cdna chromosome:AGPv4:8:14951976:14953401:-1 gene:Zm00001d008620.1 gene_biotype:protein_coding transcript_biotype:protein_coding	-	-	-	-	gi|195622896|gb|ACG33278.1|/8.26858e-13/metallothionein-like protein type 2 [Zea mays]
Zm00001d052759.1	Zm00001d052759_T001.1	1438.19	1375.68	1287.23	2005.95	1650.35	1938.12	1813.16	1856.23	1879.73	cdna chromosome:AGPv4:4:199958327:199958620:1 gene:Zm00001d052759.1 gene_biotype:protein_coding transcript_biotype:protein_coding	-	GO:0031410//cytoplasmic vesicle	-	GO:0010876//lipid localization	gi|226491922|ref|NP_001146849.1|/2.21182e-34/uncharacterized protein LOC100280457 precursor [Zea mays]
Zm00001d045937.1	Zm00001d045937_T001.1	16329.9	15857.6	18209	17745.8	32907.9	15009.4	8342.17	4050.04	2797.22	cdna chromosome:AGPv4:9:47916398:47916850:1 gene:Zm00001d045937.1 gene_biotype:protein_coding transcript_biotype:protein_coding	-	-	-	-	gi|511870|gb|AAA33541.1|/3.39868e-35/zein protein [Zea mays]
Zm00001d048806.1	Zm00001d048806_T001.1	1129.38	1296.96	876.04	5.15	8.39	4.37	5.75	0.12	0.28	cdna chromosome:AGPv4:4:5835517:5836317:1 gene:Zm00001d048806.1 gene_biotype:protein_coding transcript_biotype:protein_coding	-	-	-	-	gi|162458708|ref|NP_001105059.1|/2.43812e-70/22kD alpha zein 5 precursor [Zea mays]
Zm00001d035700.1	Zm00001d035700_T001.1,Zm00001d035700_T002.1,Zm00001d035700_T003.1,Zm00001d035700_T004.1,Zm00001d035700_T005.1,Zm00001d035700_T006.1,Zm00001d035700_T007.1,Zm00001d035700_T008.1,Zm00001d035700_T009.1,Zm00001d035700_T010.1,Zm00001d035700_T011.1,Zm00001d035700_T012.1,Zm00001d035700_T013.1,Zm00001d035700_T014.1,Zm00001d035700_T015.1,Zm00001d035700_T016.1,Zm00001d035700_T017.1,Zm00001d035700_T018.1	2225.78	2869.06	2846.5	6596.5	5607.49	4844.77	5396.46	5682.26	5218.79	cdna chromosome:AGPv4:6:41696515:41698373:1 gene:Zm00001d035700.1 gene_biotype:protein_coding transcript_biotype:protein_coding	-	GO:0031410//cytoplasmic vesicle;GO:0031410//cytoplasmic vesicle;GO:0031410//cytoplasmic vesicle;GO:0031410//cytoplasmic vesicle;GO:0031410//cytoplasmic vesicle;GO:0031410//cytoplasmic vesicle;GO:0031410//cytoplasmic vesicle;GO:0031410//cytoplasmic vesicle;GO:0031410//cytoplasmic vesicle;GO:0031410//cytoplasmic vesicle;GO:0031410//cytoplasmic vesicle;GO:0031410//cytoplasmic vesicle;GO:0031410//cyt…	-	-	gi|815890877|ref|NP_001104865.2|/2.84804e-101/legumin 1 precursor [Zea mays]
Zm00001d010321.1	Zm00001d010321_T001.1,Zm00001d010321_T002.1,Zm00001d010321_T003.1,Zm00001d010321_T004.1,Zm00001d010321_T005.1,Zm00001d010321_T006.1,Zm00001d010321_T007.1,Zm00001d010321_T008.1,Zm00001d010321_T009.1,Zm00001d010321_T010.1,Zm00001d010321_T011.1,Zm00001d010321_T012.1,Zm00001d010321_T013.1,Zm00001d010321_T014.1,Zm00001d010321_T015.1,Zm00001d010321_T016.1,Zm00001d010321_T017.1,Zm00001d010321_T018.1,Zm0…	2274.76	1956.83	2155.72	1953.85	1998.14	1956.87	1569.47	1326.95	1059.14	cdna chromosome:AGPv4:8:109466451:109469550:1 gene:Zm00001d010321.1 gene_biotype:protein_coding transcript_biotype:protein_coding gene_symbol:PPDK2 description:Pyruvate, phosphate dikinase 2 [Source:UniProtKB/Swiss-Prot;Acc:Q42368]	K01006|1|0.0|761|zma:103635678|pyruvate, orthophosphate dikinase [EC:2.7.9.1]	GO:0044424;GO:0044424;GO:0044424;GO:0044424;GO:0044424;GO:0044424;GO:0044424;GO:0044424;GO:0044424;GO:0044424;GO:0044424;GO:0044424;GO:0044424;GO:0044424;GO:0044424;GO:0044424;GO:0044424;GO:0044424;GO:0044424;GO:0044424;GO:0044424;GO:0044424;GO:0044424;GO:0044424;GO:0044424;GO:0044424;GO:0044424;GO:0044424;GO:0044424;GO:0044424;GO:0044424;GO:0044424;GO:0044424;GO:0044424;GO:0044424	GO:0043169//cation binding;GO:0004672//protein kinase activity;GO:0032559//adenyl ribonucleotide binding;GO:0016781;GO:0043169//cation binding;GO:0004672//protein kinase activity;GO:0032559//adenyl ribonucleotide binding;GO:0016781;GO:0043169//cation binding;GO:0004672//protein kinase activity;GO:0032559//adenyl ribonucleotide binding;GO:0016781;GO:0043169//cation binding;GO:0004672//protein kina…	GO:0006464//cellular protein modification process;GO:0006796//phosphate-containing compound metabolic process;GO:0006464//cellular protein modification process;GO:0006796//phosphate-containing compound metabolic process;GO:0006464//cellular protein modification process;GO:0006796//phosphate-containing compound metabolic process;GO:0006464//cellular protein modification process;GO:0006796//phospha…	gi|670431328|ref|XP_008656296.1|/0/PREDICTED: pyruvate, phosphate dikinase 1, chloroplastic-like [Zea mays]
Zm00001d023376.1	Zm00001d023376_T001.1,Zm00001d023376_T002.1,Zm00001d023376_T003.1,Zm00001d023376_T004.1,Zm00001d023376_T005.1,Zm00001d023376_T006.1,Zm00001d023376_T007.1,Zm00001d023376_T008.1,Zm00001d023376_T009.1	1129.23	1279.57	1227.13	1720.46	1645.8	1578.58	1444.42	1323.14	1227.73	cdna chromosome:AGPv4:10:4272422:4274538:-1 gene:Zm00001d023376.1 gene_biotype:protein_coding transcript_biotype:protein_coding	-	-	-	-	gi|308080598|ref|NP_001183689.1|/1.62303e-92/uncharacterized protein LOC100502283 [Zea mays]
Zm00001d019160.1	Zm00001d019160_T001.1,Zm00001d019160_T002.1,Zm00001d019160_T003.1,Zm00001d019160_T004.1,Zm00001d019160_T005.1,Zm00001d019160_T006.1,Zm00001d019160_T007.1,Zm00001d019160_T008.1,Zm00001d019160_T009.1,Zm00001d019160_T010.1,Zm00001d019160_T011.1	2167.63	2099.42	2108.01	264.11	1462.31	274.49	81.93	10.42	2.96	cdna chromosome:AGPv4:7:19593331:19594176:1 gene:Zm00001d019160.1 gene_biotype:protein_coding transcript_biotype:protein_coding	-	-	-	-	gi|985567312|ref|NP_001306631.1|/6.56846e-39/zein-alpha A20-like precursor [Zea mays]
Zm00001d016469.1	Zm00001d016469_T001.1,Zm00001d016469_T002.1	699.01	709.57	759.82	544.09	633.87	435.33	393.39	426.85	377.28	cdna chromosome:AGPv4:5:163446993:163452058:-1 gene:Zm00001d016469.1 gene_biotype:protein_coding transcript_biotype:protein_coding	-	-	-	-	gi|212723262|ref|NP_001131750.1|/6.03943e-43/uncharacterized protein LOC100193117 [Zea mays]
Zm00001d035681.1	Zm00001d035681_T001.1,Zm00001d035681_T002.1,Zm00001d035681_T003.1,Zm00001d035681_T004.1,Zm00001d035681_T005.1	464.52	603.8	459.28	1.99	23.72	1.87	0.86	1.11	0	cdna chromosome:AGPv4:6:40867683:40868507:1 gene:Zm00001d035681.1 gene_biotype:protein_coding transcript_biotype:protein_coding	-	-	GO:0004866//endopeptidase inhibitor activity;GO:0004866//endopeptidase inhibitor activity;GO:0004866//endopeptidase inhibitor activity;GO:0004866//endopeptidase inhibitor activity;GO:0004866//endopeptidase inhibitor activity	GO:0006950//response to stress;GO:0006950//response to stress;GO:0006950//response to stress;GO:0006950//response to stress;GO:0006950//response to stress	gi|226507138|ref|NP_001152692.1|/7.567e-28/subtilisin-chymotrypsin inhibitor CI-1B [Zea mays]
Zm00001d041822.1	Zm00001d041822_T001.1	1007.35	828.78	647.5	1140.84	1032.52	1125.38	1386.66	1255.56	1232.58	cdna chromosome:AGPv4:3:139335175:139335830:1 gene:Zm00001d041822.1 gene_biotype:protein_coding transcript_biotype:protein_coding	-	GO:0031410//cytoplasmic vesicle	-	GO:0010876//lipid localization	gi|226532020|ref|NP_001152629.1|/1.21666e-47/uncharacterized protein LOC100286270 precursor [Zea mays]
Zm00001d044129.1	Zm00001d044129_T001.1,Zm00001d044129_T002.1,Zm00001d044129_T003.1,Zm00001d044129_T004.1,Zm00001d044129_T006.1,Zm00001d044129_T007.1,Zm00001d044129_T008.1,Zm00001d044129_T009.1,Zm00001d044129_T010.1,Zm00001d044129_T011.1,Zm00001d044129_T012.1,Zm00001d044129_T013.1,Zm00001d044129_T014.1,Zm00001d044129_T016.1,Zm00001d044129_T017.1,Zm00001d044129_T018.1,Zm00001d044129_T019.1,Zm00001d044129_T020.1,Zm0…	1489.19	1315.54	1256.04	4073.48	2982.41	3618.73	3783.07	3549.8	3787.14	cdna chromosome:AGPv4:3:219979961:219982801:-1 gene:Zm00001d044129.1 gene_biotype:protein_coding transcript_biotype:protein_coding	K00975|1|0.0|977|zma:542761|glucose-1-phosphate adenylyltransferase [EC:2.7.7.27]	GO:0009536//plastid;GO:0009536//plastid;GO:0009536//plastid;GO:0009536//plastid;GO:0009536//plastid;GO:0009536//plastid;GO:0009536//plastid;GO:0009536//plastid;GO:0009536//plastid;GO:0009536//plastid;GO:0009536//plastid;GO:0009536//plastid;GO:0009536//plastid;GO:0009536//plastid;GO:0009536//plastid;GO:0009536//plastid;GO:0009536//plastid;GO:0009536//plastid;GO:0009536//plastid;GO:0009536//plastid…	GO:0070566//adenylyltransferase activity;GO:0032559//adenyl ribonucleotide binding;GO:0070566//adenylyltransferase activity;GO:0032559//adenyl ribonucleotide binding;GO:0070566//adenylyltransferase activity;GO:0032559//adenyl ribonucleotide binding;GO:0070566//adenylyltransferase activity;GO:0032559//adenyl ribonucleotide binding;GO:0070566//adenylyltransferase activity;GO:0032559//adenyl ribonuc…	GO:0005982//starch metabolic process;GO:0005977//glycogen metabolic process;GO:0005982//starch metabolic process;GO:0005977//glycogen metabolic process;GO:0005982//starch metabolic process;GO:0005977//glycogen metabolic process;GO:0005982//starch metabolic process;GO:0005977//glycogen metabolic process;GO:0005982//starch metabolic process;GO:0005977//glycogen metabolic process;GO:0005982//starch …	gi|670385191|ref|XP_008673451.1|/0/PREDICTED: glucose-1-phosphate adenylyltransferase large subunit 1, chloroplastic/amyloplastic isoform X2 [Zea mays]
Zm00001d011080.1	Zm00001d011080_T001.1	820.27	1196.31	994.38	1064.68	3105.38	1346.75	184.82	79.87	71.43	cdna chromosome:AGPv4:8:138416663:138416884:1 gene:Zm00001d011080.1 gene_biotype:protein_coding transcript_biotype:protein_coding	-	-	GO:0016787//hydrolase activity;GO:0004866//endopeptidase inhibitor activity	GO:0006950//response to stress	gi|214015183|gb|ACJ62208.1|/2.5203e-30/maize proteinase inhibitor [Zea mays subsp. parviglumis]
Zm00001d043382.1	Zm00001d043382_T001.1,Zm00001d043382_T002.1,Zm00001d043382_T003.1,Zm00001d043382_T004.1,Zm00001d043382_T005.1	1094.82	1030.41	1034.74	2021.3	1630.91	1859.21	2022.06	2172.87	2171.13	cdna chromosome:AGPv4:3:198283208:198288738:1 gene:Zm00001d043382.1 gene_biotype:protein_coding transcript_biotype:protein_coding	K14454|1|4e-115|414|zma:100273311|aspartate aminotransferase, cytoplasmic [EC:2.6.1.1]	-	GO:0048037//cofactor binding;GO:0008483//transaminase activity;GO:0048037//cofactor binding;GO:0008483//transaminase activity;GO:0048037//cofactor binding;GO:0008483//transaminase activity;GO:0048037//cofactor binding;GO:0008483//transaminase activity;GO:0048037//cofactor binding;GO:0008483//transaminase activity	GO:0019752//carboxylic acid metabolic process;GO:0019752//carboxylic acid metabolic process;GO:0019752//carboxylic acid metabolic process;GO:0019752//carboxylic acid metabolic process;GO:0019752//carboxylic acid metabolic process	gi|226496407|ref|NP_001141224.1|/8.99426e-46/uncharacterized protein LOC100273311 [Zea mays]
Zm00001d001913.1	Zm00001d001913_T001.1,Zm00001d001913_T002.1,Zm00001d001913_T003.1,Zm00001d001913_T004.1,Zm00001d001913_T005.1	1133.45	1331.04	1296.28	1647.35	1529.23	1782.1	1816.05	1774.26	1894.68	cdna chromosome:AGPv4:2:2799912:2802523:1 gene:Zm00001d001913.1 gene_biotype:protein_coding transcript_biotype:protein_coding	K06689|1|2e-71|268|zma:100281830|ubiquitin-conjugating enzyme E2 D [EC:2.3.2.23]	-	GO:0019787//ubiquitin-like protein transferase activity;GO:0032559//adenyl ribonucleotide binding;GO:0016879//ligase activity, forming carbon-nitrogen bonds;GO:0032559//adenyl ribonucleotide binding;GO:0016879//ligase activity, forming carbon-nitrogen bonds;GO:0032559//adenyl ribonucleotide binding;GO:0016879//ligase activity, forming carbon-nitrogen bonds;GO:0032559//adenyl ribonucleotide bindin…	GO:0070646//protein modification by small protein removal;GO:0006464//cellular protein modification process;GO:0006464//cellular protein modification process;GO:0006464//cellular protein modification process;GO:0006464//cellular protein modification process	gi|125591988|gb|EAZ32338.1|/1.16665e-85/hypothetical protein OsJ_16548 [Oryza sativa Japonica Group]
Zm00001d048818.1	Zm00001d048818_T001.1	888.2	1416.94	1429.29	1.86	9.33	3.08	1.92	3.23	4.69	cdna chromosome:AGPv4:4:5943970:5944767:1 gene:Zm00001d048818.1 gene_biotype:protein_coding transcript_biotype:protein_coding	-	-	-	-	gi|13606092|gb|AAK32953.1|/1.42429e-64/zp22/D87 [Zea mays]
Zm00001d023343.1	Zm00001d023343_T001.1,Zm00001d023343_T002.1	7.07	8.64	9.85	9.35	14.21	12.11	13.59	8.06	7.1	cdna chromosome:AGPv4:10:3824749:3825745:-1 gene:Zm00001d023343.1 gene_biotype:protein_coding transcript_biotype:protein_coding	-	-	GO:0005488;GO:0005488	GO:0051234//establishment of localization;GO:0010876//lipid localization;GO:0051234//establishment of localization;GO:0010876//lipid localization	gi|874507299|ref|NP_001297146.1|/1.50091e-37/non-specific lipid-transfer protein precursor [Zea mays]
Zm00001d022134.1	Zm00001d022134_T001.1,Zm00001d022134_T002.1,Zm00001d022134_T003.1,Zm00001d022134_T004.1,Zm00001d022134_T005.1,Zm00001d022134_T006.1	1423.23	1287.51	1329.59	2155.81	1821.46	1941.53	2109.91	2193.71	2039.03	cdna chromosome:AGPv4:7:170973936:170975475:-1 gene:Zm00001d022134.1 gene_biotype:protein_coding transcript_biotype:protein_coding	K03232|1|3e-44|178|zma:100282885|elongation factor 1-beta	GO:0043234//protein complex;GO:0043234//protein complex;GO:0043234//protein complex;GO:0043234//protein complex;GO:0043234//protein complex;GO:0043234//protein complex	GO:0008135//translation factor activity, RNA binding;GO:0008135//translation factor activity, RNA binding;GO:0008135//translation factor activity, RNA binding;GO:0008135//translation factor activity, RNA binding;GO:0008135//translation factor activity, RNA binding;GO:0008135//translation factor activity, RNA binding	GO:0006412//translation;GO:0006412//translation;GO:0006412//translation;GO:0006412//translation;GO:0006412//translation;GO:0006412//translation	gi|226503896|ref|NP_001149263.1|/5.72534e-89/elongation factor 1-delta 1 [Zea mays]
Zm00001d042011.1	Zm00001d042011_T001.1,Zm00001d042011_T002.1,Zm00001d042011_T003.1,Zm00001d042011_T004.1,Zm00001d042011_T005.1,Zm00001d042011_T006.1,Zm00001d042011_T007.1,Zm00001d042011_T008.1,Zm00001d042011_T009.1,Zm00001d042011_T010.1,Zm00001d042011_T011.1	1090.91	935.73	811.67	940.66	939.57	789.71	722.38	817.92	808.11	cdna chromosome:AGPv4:3:147226319:147227688:-1 gene:Zm00001d042011.1 gene_biotype:protein_coding transcript_biotype:protein_coding	-	-	-	-	gi|226501830|ref|NP_001152675.1|/3.25597e-42/plasma membrane associated protein [Zea mays]
Zm00001d042525.1	Zm00001d042525_T001.1,Zm00001d042525_T002.1,Zm00001d042525_T003.1,Zm00001d042525_T004.1,Zm00001d042525_T005.1,Zm00001d042525_T006.1,Zm00001d042525_T007.1,Zm00001d042525_T008.1,Zm00001d042525_T009.1,Zm00001d042525_T010.1	1000.02	755.94	757.5	962.44	786.63	1004.06	1189.54	1081.56	1153.78	cdna chromosome:AGPv4:3:170807512:170810260:-1 gene:Zm00001d042525.1 gene_biotype:protein_coding transcript_biotype:protein_coding	K02932|1|9e-15|79.3|zma:100284917|large subunit ribosomal protein L5e	GO:0030529//intracellular ribonucleoprotein complex;GO:0030529//intracellular ribonucleoprotein complex;GO:0030529//intracellular ribonucleoprotein complex;GO:0030529//intracellular ribonucleoprotein complex;GO:0030529//intracellular ribonucleoprotein complex;GO:0005622//intracellular;GO:0030529//intracellular ribonucleoprotein complex;GO:0030529//intracellular ribonucleoprotein complex;GO:003052…	GO:0019843//rRNA binding;GO:0005198//structural molecule activity;GO:0019843//rRNA binding;GO:0005198//structural molecule activity;GO:0019843//rRNA binding;GO:0005198//structural molecule activity;GO:0019843//rRNA binding;GO:0005198//structural molecule activity;GO:0019843//rRNA binding;GO:0005198//structural molecule activity;GO:0019843//rRNA binding;GO:0005198//structural molecule activity;GO:…	GO:0010467//gene expression;GO:0010467//gene expression;GO:0010467//gene expression;GO:0010467//gene expression;GO:0010467//gene expression;GO:0010467//gene expression;GO:0010467//gene expression;GO:0010467//gene expression;GO:0010467//gene expression	gi|670388437|ref|XP_008674702.1|/4.39865e-150/PREDICTED: 60S ribosomal protein L5-1 [Zea mays]
Zm00001d045462.1	Zm00001d045462_T001.1,Zm00001d045462_T002.1,Zm00001d045462_T003.1,Zm00001d045462_T004.1,Zm00001d045462_T005.1,Zm00001d045462_T006.1,Zm00001d045462_T007.1,Zm00001d045462_T008.1,Zm00001d045462_T009.1,Zm00001d045462_T010.1,Zm00001d045462_T011.1,Zm00001d045462_T012.1,Zm00001d045462_T013.1,Zm00001d045462_T014.1,Zm00001d045462_T015.1,Zm00001d045462_T016.1,Zm00001d045462_T017.1,Zm00001d045462_T018.1,Zm0…	1151.08	945.51	1134.88	1816.09	1508.73	1565.08	1412.21	1507.81	1568.31	cdna chromosome:AGPv4:9:23107435:23108738:-1 gene:Zm00001d045462.1 gene_biotype:protein_coding transcript_biotype:protein_coding	K13679|1|3e-63|242|zma:541854|granule-bound starch synthase [EC:2.4.1.242]	GO:0009536//plastid;GO:0009536//plastid;GO:0009536//plastid;GO:0009536//plastid;GO:0009536//plastid;GO:0009536//plastid;GO:0009536//plastid;GO:0009536//plastid;GO:0009536//plastid;GO:0009536//plastid;GO:0009536//plastid;GO:0009536//plastid;GO:0009536//plastid;GO:0009536//plastid;GO:0009536//plastid;GO:0009536//plastid;GO:0009536//plastid;GO:0009536//plastid;GO:0009536//plastid	GO:0046527//glucosyltransferase activity;GO:0046527//glucosyltransferase activity;GO:0046527//glucosyltransferase activity;GO:0046527//glucosyltransferase activity;GO:0046527//glucosyltransferase activity;GO:0046527//glucosyltransferase activity;GO:0046527//glucosyltransferase activity;GO:0046527//glucosyltransferase activity;GO:0046527//glucosyltransferase activity;GO:0046527//glucosyltransferas…	GO:0006073//cellular glucan metabolic process;GO:0005982//starch metabolic process;GO:0005977//glycogen metabolic process;GO:0005982//starch metabolic process;GO:0005977//glycogen metabolic process;GO:0005982//starch metabolic process;GO:0005977//glycogen metabolic process;GO:0005982//starch metabolic process;GO:0005977//glycogen metabolic process;GO:0005982//starch metabolic process;GO:0005977//…	gi|153866072|gb|ABS52976.1|/5.83055e-67/granule-bound starch synthase, partial [Zea mays subsp. parviglumis]
Zm00001d033937.1	Zm00001d033937_T001.1,Zm00001d033937_T002.1,Zm00001d033937_T003.1,Zm00001d033937_T004.1,Zm00001d033937_T005.1,Zm00001d033937_T006.1,Zm00001d033937_T007.1,Zm00001d033937_T008.1,Zm00001d033937_T009.1,Zm00001d033937_T010.1,Zm00001d033937_T011.1,Zm00001d033937_T012.1,Zm00001d033937_T013.1,Zm00001d033937_T014.1,Zm00001d033937_T015.1,Zm00001d033937_T016.1,Zm00001d033937_T017.1,Zm00001d033937_T018.1,Zm0…	1151.08	945.51	1134.88	1816.09	1508.73	1565.08	1412.21	1507.81	1568.31	cdna chromosome:AGPv4:1:279125962:279128436:1 gene:Zm00001d033937.1 gene_biotype:protein_coding transcript_biotype:protein_coding	K13679|1|1e-67|256|zma:541854|granule-bound starch synthase [EC:2.4.1.242]	GO:0009536//plastid;GO:0009536//plastid;GO:0009536//plastid;GO:0009536//plastid;GO:0009536//plastid;GO:0009536//plastid;GO:0009536//plastid;GO:0009536//plastid;GO:0009536//plastid;GO:0009536//plastid;GO:0009536//plastid;GO:0009536//plastid;GO:0009536//plastid;GO:0009536//plastid;GO:0009536//plastid;GO:0009536//plastid;GO:0009536//plastid;GO:0009536//plastid;GO:0009536//plastid	GO:0046527//glucosyltransferase activity;GO:0046527//glucosyltransferase activity;GO:0046527//glucosyltransferase activity;GO:0046527//glucosyltransferase activity;GO:0046527//glucosyltransferase activity;GO:0046527//glucosyltransferase activity;GO:0046527//glucosyltransferase activity;GO:0046527//glucosyltransferase activity;GO:0046527//glucosyltransferase activity;GO:0046527//glucosyltransferas…	GO:0005982//starch metabolic process;GO:0005977//glycogen metabolic process;GO:0006073//cellular glucan metabolic process;GO:0005982//starch metabolic process;GO:0005977//glycogen metabolic process;GO:0005977//glycogen metabolic process;GO:0005982//starch metabolic process;GO:0005977//glycogen metabolic process;GO:0005982//starch metabolic process;GO:0005977//glycogen metabolic process;GO:0005982…	gi|153866074|gb|ABS52977.1|/1.97642e-38/granule-bound starch synthase, partial [Zea mays subsp. parviglumis]
Zm00001d050032.1	Zm00001d050032_T001.1,Zm00001d050032_T002.1,Zm00001d050032_T003.1,Zm00001d050032_T004.1	1241.6	858.73	871.45	3320.4	1703.26	2541.22	3425.51	4122.51	4049.9	cdna chromosome:AGPv4:4:61315575:61321274:1 gene:Zm00001d050032.1 gene_biotype:protein_coding transcript_biotype:protein_coding	K00975|1|0.0|667|zma:541902|glucose-1-phosphate adenylyltransferase [EC:2.7.7.27]	GO:0009536//plastid;GO:0009536//plastid;GO:0009536//plastid;GO:0009536//plastid	GO:0070566//adenylyltransferase activity;GO:0032559//adenyl ribonucleotide binding;GO:0070566//adenylyltransferase activity;GO:0070566//adenylyltransferase activity;GO:0032559//adenyl ribonucleotide binding;GO:0070566//adenylyltransferase activity;GO:0032559//adenyl ribonucleotide binding	GO:0005982//starch metabolic process;GO:0005977//glycogen metabolic process;GO:0005982//starch metabolic process;GO:0005977//glycogen metabolic process;GO:0005982//starch metabolic process;GO:0005977//glycogen metabolic process;GO:0005982//starch metabolic process;GO:0005977//glycogen metabolic process	gi|670394673|ref|XP_008677773.1|/0/PREDICTED: LOC541902 isoform X1 [Zea mays]
Zm00001d015327.1	Zm00001d015327_T001.1,Zm00001d015327_T002.1,Zm00001d015327_T003.1	1111.99	1283.64	980.41	1440.75	1616.82	1338.44	1387.08	1309.45	1399.47	cdna chromosome:AGPv4:5:84631254:84634152:-1 gene:Zm00001d015327.1 gene_biotype:protein_coding transcript_biotype:protein_coding	K08770|1|0.0|958|pmum:103324495|ubiquitin C	-	-	-	gi|944264385|gb|KQL28625.1|/1.4312e-82/hypothetical protein SETIT_017023mg [Setaria italica]
Zm00001d002768.1	Zm00001d002768_T001.1	359.51	505.32	634.53	889.83	1014.02	883.52	404.64	397.02	314.11	cdna chromosome:AGPv4:2:22071813:22072283:1 gene:Zm00001d002768.1 gene_biotype:protein_coding transcript_biotype:protein_coding	-	GO:0016020//membrane;GO:0005811//lipid particle	-	-	gi|194696100|gb|ACF82134.1|/2.35909e-55/unknown [Zea mays]
Zm00001d049576.1	Zm00001d049576_T001.1	330.78	276.9	201.99	491.98	359.36	480.49	1044.45	866.95	861.28	cdna chromosome:AGPv4:4:35888519:35889106:-1 gene:Zm00001d049576.1 gene_biotype:protein_coding transcript_biotype:protein_coding	-	-	-	-	gi|212721822|ref|NP_001131993.1|/1.16045e-49/basal layer antifungal protein 2 precursor [Zea mays]
Zm00001d031956.1	Zm00001d031956_T001.1,Zm00001d031956_T002.1,Zm00001d031956_T003.1,Zm00001d031956_T004.1,Zm00001d031956_T005.1,Zm00001d031956_T006.1	914.96	801.17	813.81	1128.25	903.44	1064.31	1062.82	1079.06	1137.42	cdna chromosome:AGPv4:1:207955044:207958736:-1 gene:Zm00001d031956.1 gene_biotype:protein_coding transcript_biotype:protein_coding	K02865|1|3e-105|382|zma:100272335|large subunit ribosomal protein L10Ae	GO:0030529//intracellular ribonucleoprotein complex;GO:0030529//intracellular ribonucleoprotein complex;GO:0030529//intracellular ribonucleoprotein complex;GO:0030529//intracellular ribonucleoprotein complex;GO:0030529//intracellular ribonucleoprotein complex;GO:0030529//intracellular ribonucleoprotein complex	GO:0003676//nucleic acid binding;GO:0005198//structural molecule activity;GO:0003676//nucleic acid binding;GO:0005198//structural molecule activity;GO:0003676//nucleic acid binding;GO:0005198//structural molecule activity;GO:0003676//nucleic acid binding;GO:0005198//structural molecule activity;GO:0003676//nucleic acid binding;GO:0005198//structural molecule activity;GO:0003676//nucleic acid bind…	GO:0010467//gene expression;GO:0010467//gene expression;GO:0010467//gene expression;GO:0010467//gene expression;GO:0010467//gene expression;GO:0010467//gene expression	gi|194698874|gb|ACF83521.1|/1.58679e-106/unknown [Zea mays]
Zm00001d022421.1	Zm00001d022421_T001.1,Zm00001d022421_T002.1,Zm00001d022421_T003.1,Zm00001d022421_T004.1,Zm00001d022421_T005.1,Zm00001d022421_T006.1,Zm00001d022421_T007.1,Zm00001d022421_T008.1,Zm00001d022421_T009.1,Zm00001d022421_T010.1,Zm00001d022421_T011.1,Zm00001d022421_T012.1,Zm00001d022421_T013.1,Zm00001d022421_T014.1,Zm00001d022421_T015.1,Zm00001d022421_T016.1,Zm00001d022421_T017.1,Zm00001d022421_T018.1,Zm0…	691.94	759.82	829.51	911.34	966.55	916.09	929.98	865.22	973	cdna chromosome:AGPv4:7:177324138:177325793:-1 gene:Zm00001d022421.1 gene_biotype:protein_coding transcript_biotype:protein_coding	-	-	-	-	gi|992278646|gb|KXG36964.1|/2.2178e-88/hypothetical protein SORBI_002G420900 [Sorghum bicolor]
Zm00001d025059.1	Zm00001d025059_T001.1	727.83	642.48	685.15	867.38	1205.84	386.03	1179.87	879.18	710.16	cdna chromosome:AGPv4:10:102054802:102055944:1 gene:Zm00001d025059.1 gene_biotype:protein_coding transcript_biotype:protein_coding	K11426|1|2e-47|190|sly:101250545|SET and MYND domain-containing protein;K19476|3|5e-19|96.3|mdm:103418875|vacuolar protein sorting-associated protein IST1	GO:0005576//extracellular region;GO:0031410//cytoplasmic vesicle	GO:0046914//transition metal ion binding	-	gi|242075090|ref|XP_002447481.1|/1.06118e-112/hypothetical protein SORBIDRAFT_06g001690 [Sorghum bicolor]
Zm00001d035680.1	Zm00001d035680_T001.1	473.87	765.42	309.33	0	4.67	0.18	0	0	0	cdna chromosome:AGPv4:6:40863632:40864319:1 gene:Zm00001d035680.1 gene_biotype:protein_coding transcript_biotype:protein_coding	-	-	GO:0016787//hydrolase activity;GO:0004866//endopeptidase inhibitor activity	GO:0006950//response to stress	gi|226508758|ref|NP_001152630.1|/1.5335e-33/uncharacterized protein LOC100286271 [Zea mays]
Zm00001d038597.1	Zm00001d038597_T001.1	1438.2	1483.25	1449.59	1931.77	2128.86	1561.4	1251.82	1476.16	1198.73	cdna chromosome:AGPv4:6:160677919:160678539:-1 gene:Zm00001d038597.1 gene_biotype:protein_coding transcript_biotype:protein_coding	-	GO:0031410//cytoplasmic vesicle	GO:0004866//endopeptidase inhibitor activity	-	gi|162458823|ref|NP_001105060.1|/1.20532e-48/globulin 3 precursor [Zea mays]
Zm00001d014957.1	Zm00001d014957_T001.1,Zm00001d014957_T002.1,Zm00001d014957_T003.1,Zm00001d014957_T004.1,Zm00001d014957_T005.1,Zm00001d014957_T006.1,Zm00001d014957_T007.1,Zm00001d014957_T008.1,Zm00001d014957_T009.1,Zm00001d014957_T010.1,Zm00001d014957_T011.1,Zm00001d014957_T012.1	642.37	649.12	666.18	1203.63	851.77	1210.54	1157.8	1385.37	1318.01	cdna chromosome:AGPv4:5:69975511:69978218:-1 gene:Zm00001d014957.1 gene_biotype:protein_coding transcript_biotype:protein_coding	-	GO:0044424;GO:0044424;GO:0044424;GO:0044424;GO:0044424;GO:0044424;GO:0044424;GO:0044424;GO:0044424;GO:0044424;GO:0044424;GO:0044424	-	-	gi|413935195|gb|AFW69746.1|/2.34343e-82/hypothetical protein ZEAMMB73_806023 [Zea mays]
Zm00001d034760.1	Zm00001d034760_T001.1	623.36	839.77	770.53	950.37	934.14	1078.11	1591.71	1525.76	1611.87	cdna chromosome:AGPv4:1:301511660:301512118:1 gene:Zm00001d034760.1 gene_biotype:protein_coding transcript_biotype:protein_coding gene_symbol:FDX3 description:Ferredoxin-3, chloroplastic [Source:UniProtKB/Swiss-Prot;Acc:P27788]	K02639|1|3e-83|306|zma:542276|ferredoxin	GO:0009536//plastid	GO:0051536//iron-sulfur cluster binding;GO:0043169//cation binding	GO:0051234//establishment of localization;GO:0006091//generation of precursor metabolites and energy	gi|162463662|ref|NP_001105346.1|/1.65156e-82/ferredoxin-3, chloroplastic precursor [Zea mays]
Zm00001d048520.1	Zm00001d048520_T001.1,Zm00001d048520_T002.1,Zm00001d048520_T003.1,Zm00001d048520_T004.1,Zm00001d048520_T005.1,Zm00001d048520_T006.1,Zm00001d048520_T007.1,Zm00001d048520_T008.1,Zm00001d048520_T009.1,Zm00001d048520_T010.1,Zm00001d048520_T011.1,Zm00001d048520_T012.1,Zm00001d048520_T013.1,Zm00001d048520_T014.1,Zm00001d048520_T015.1,Zm00001d048520_T016.1,Zm00001d048520_T017.1	558.52	678.89	794.08	324.48	376.91	333.05	223.89	167.66	168.79	cdna chromosome:AGPv4:9:157714379:157715705:-1 gene:Zm00001d048520.1 gene_biotype:protein_coding transcript_biotype:protein_coding	K09873|1|9e-33|140|zma:100280539|aquaporin TIP	GO:0016020//membrane;GO:0044464;GO:0016020//membrane;GO:0016020//membrane;GO:0016020//membrane;GO:0031224//intrinsic component of membrane;GO:0016020//membrane;GO:0016020//membrane;GO:0016020//membrane;GO:0016020//membrane;GO:0044464;GO:0016020//membrane;GO:0016020//membrane;GO:0031224//intrinsic component of membrane;GO:0031090//organelle membrane;GO:0043231//intracellular membrane-bounded organ…	-	GO:0051234//establishment of localization;GO:0051234//establishment of localization;GO:0051234//establishment of localization;GO:0051234//establishment of localization;GO:0051234//establishment of localization;GO:0051234//establishment of localization;GO:0051234//establishment of localization;GO:0006810//transport;GO:0051234//establishment of localization;GO:0051234//establishment of localization	gi|226533385|ref|NP_001146930.1|/3.54537e-94/uncharacterized protein LOC100280539 [Zea mays]
Zm00001d015746.1	Zm00001d015746_T001.1,Zm00001d015746_T002.1,Zm00001d015746_T003.1,Zm00001d015746_T004.1,Zm00001d015746_T005.1,Zm00001d015746_T006.1,Zm00001d015746_T007.1	939.67	775.71	934.47	2214.34	1426.53	2009.66	2274.58	2302.4	2503.97	cdna chromosome:AGPv4:5:115749041:115750953:-1 gene:Zm00001d015746.1 gene_biotype:protein_coding transcript_biotype:protein_coding	K14684|1|1e-73|277|egr:104437682|solute carrier family 25 (mitochondrial phosphate transporter), member 23/24/25/41	GO:0031224//intrinsic component of membrane;GO:0009528//plastid inner membrane;GO:0009528//plastid inner membrane;GO:0009528//plastid inner membrane;GO:0009528//plastid inner membrane;GO:0009528//plastid inner membrane;GO:0031224//intrinsic component of membrane;GO:0009528//plastid inner membrane;GO:0009528//plastid inner membrane	-	GO:0006810//transport;GO:0006810//transport;GO:0006810//transport;GO:0006810//transport	gi|827836522|ref|NP_001105889.2|/1.46112e-168/adenine nucleotide transporter BT1, chloroplastic/amyloplastic/mitochondrial precursor [Zea mays]
Zm00001d033210.1	Zm00001d033210_T001.1,Zm00001d033210_T002.1,Zm00001d033210_T003.1,Zm00001d033210_T004.1,Zm00001d033210_T005.1	512.93	393.72	415.43	756.39	717.73	764.21	584.81	586.19	575.75	cdna chromosome:AGPv4:1:254194092:254197449:-1 gene:Zm00001d033210.1 gene_biotype:protein_coding transcript_biotype:protein_coding	K09503|1|1e-167|536|zma:100191411|DnaJ homolog subfamily A member 2	GO:0044424;GO:0044424;GO:0044424;GO:0044424;GO:0044424	GO:0043169//cation binding;GO:0005515//protein binding;GO:0032559//adenyl ribonucleotide binding;GO:0043169//cation binding;GO:0005515//protein binding;GO:0032559//adenyl ribonucleotide binding;GO:0043169//cation binding;GO:0005515//protein binding;GO:0032559//adenyl ribonucleotide binding;GO:0043169//cation binding;GO:0005515//protein binding;GO:0032559//adenyl ribonucleotide binding;GO:0043169/…	GO:0006950//response to stress;GO:0044267//cellular protein metabolic process;GO:0006950//response to stress;GO:0044267//cellular protein metabolic process;GO:0006950//response to stress;GO:0044267//cellular protein metabolic process;GO:0006950//response to stress;GO:0044267//cellular protein metabolic process;GO:0006950//response to stress;GO:0044267//cellular protein metabolic process	gi|226499952|ref|NP_001146715.1|/1.74389e-40/uncharacterized protein LOC100280317 [Zea mays]
Zm00001d049099.1	Zm00001d049099_T001.1,Zm00001d049099_T002.1,Zm00001d049099_T003.1,Zm00001d049099_T004.1,Zm00001d049099_T005.1,Zm00001d049099_T006.1,Zm00001d049099_T007.1,Zm00001d049099_T008.1,Zm00001d049099_T009.1,Zm00001d049099_T010.1	783.59	655.14	795.09	1182.25	891.78	1074.64	1442.41	1423.18	1500.84	cdna chromosome:AGPv4:4:15973766:15978300:-1 gene:Zm00001d049099.1 gene_biotype:protein_coding transcript_biotype:protein_coding	K09580|1|0.0|884|zma:606409|protein disulfide-isomerase A1 [EC:5.3.4.1]	GO:0044432;GO:0031410//cytoplasmic vesicle;GO:0044432;GO:0031410//cytoplasmic vesicle;GO:0044432;GO:0031410//cytoplasmic vesicle;GO:0044432;GO:0031410//cytoplasmic vesicle;GO:0044432;GO:0031410//cytoplasmic vesicle;GO:0044432;GO:0031410//cytoplasmic vesicle;GO:0044432;GO:0031410//cytoplasmic vesicle;GO:0044432;GO:0031410//cytoplasmic vesicle;GO:0044432;GO:0031410//cytoplasmic vesicle;GO:0044432;G…	GO:0016862//intramolecular oxidoreductase activity, interconverting keto- and enol-groups;GO:0015036//disulfide oxidoreductase activity;GO:0016862//intramolecular oxidoreductase activity, interconverting keto- and enol-groups;GO:0015036//disulfide oxidoreductase activity;GO:0016862//intramolecular oxidoreductase activity, interconverting keto- and enol-groups;GO:0015036//disulfide oxidoreductase …	GO:0018904;GO:0019725//cellular homeostasis;GO:0018904;GO:0019725//cellular homeostasis;GO:0018904;GO:0019725//cellular homeostasis;GO:0018904;GO:0019725//cellular homeostasis;GO:0018904;GO:0019725//cellular homeostasis;GO:0018904;GO:0019725//cellular homeostasis;GO:0018904;GO:0019725//cellular homeostasis;GO:0018904;GO:0019725//cellular homeostasis;GO:0018904;GO:0019725//cellular homeostasis;GO:…	gi|162461063|ref|NP_001105754.1|/0/protein disulfide isomerase precursor [Zea mays]
Zm00001d048810.1	Zm00001d048810_T001.1	373.32	325.22	413.04	0.89	0.7	1.49	1.57	0	0.37	cdna chromosome:AGPv4:4:5880093:5880632:1 gene:Zm00001d048810.1 gene_biotype:protein_coding transcript_biotype:protein_coding	-	-	-	-	gi|22220|emb|CAA39255.1|/7.03196e-43/22 kD zein [Zea mays]
Zm00001d040029.1	Zm00001d040029_T001.1,Zm00001d040029_T002.1	1.59	2.16	3.45	5.5	7.92	2.02	2.08	4.99	1.73	cdna chromosome:AGPv4:3:23586531:23587232:-1 gene:Zm00001d040029.1 gene_biotype:protein_coding transcript_biotype:protein_coding	-	-	GO:0004866//endopeptidase inhibitor activity;GO:0004866//endopeptidase inhibitor activity	-	gi|226507751|ref|NP_001148335.1|/7.84726e-36/Bowman-Birk type wound-induced proteinase inhibitor WIP1 precursor [Zea mays]
Zm00001d044747.1	Zm00001d044747_T001.1	632.57	662.57	528.18	1390.82	1154.38	1401.71	1228.08	1490.66	1344.53	cdna chromosome:AGPv4:9:1104146:1104848:-1 gene:Zm00001d044747.1 gene_biotype:protein_coding transcript_biotype:protein_coding	-	GO:0031410//cytoplasmic vesicle	-	-	gi|226508694|ref|NP_001148351.1|/1.71645e-39/uncharacterized protein LOC100281961 [Zea mays]
Zm00001d052958.1	Zm00001d052958_T001.1	61.76	47.82	94.16	605.29	937.55	583.42	175.99	191.62	104.5	cdna chromosome:AGPv4:4:206306308:206307489:1 gene:Zm00001d052958.1 gene_biotype:protein_coding transcript_biotype:protein_coding	-	-	-	-	gi|226510357|ref|NP_001142639.1|/0/antimicrobial peptide MBP-1 precursor [Zea mays]
Zm00001d021668.1	Zm00001d021668_T001.1,Zm00001d021668_T002.1,Zm00001d021668_T003.1,Zm00001d021668_T004.1,Zm00001d021668_T005.1,Zm00001d021668_T006.1,Zm00001d021668_T007.1,Zm00001d021668_T008.1,Zm00001d021668_T009.1	904.86	993.56	931.55	1170.58	1241.17	1052.93	1335.77	1293.15	1277.9	cdna chromosome:AGPv4:7:159573544:159575967:-1 gene:Zm00001d021668.1 gene_biotype:protein_coding transcript_biotype:protein_coding gene_symbol:TIF description:Protein translation factor SUI1 homolog [Source:UniProtKB/Swiss-Prot;Acc:P56330]	K03113|1|2e-51|202|zma:541664|translation initiation factor 1	-	GO:0008135//translation factor activity, RNA binding;GO:0008135//translation factor activity, RNA binding;GO:0008135//translation factor activity, RNA binding;GO:0008135//translation factor activity, RNA binding;GO:0008135//translation factor activity, RNA binding;GO:0008135//translation factor activity, RNA binding;GO:0008135//translation factor activity, RNA binding;GO:0008135//translation fact…	GO:0006412//translation;GO:0006412//translation;GO:0006412//translation;GO:0006412//translation;GO:0006412//translation;GO:0006412//translation;GO:0006412//translation;GO:0006412//translation;GO:0006412//translation	gi|218199747|gb|EEC82174.1|/1.14023e-50/hypothetical protein OsI_26284 [Oryza sativa Indica Group]
Zm00001d025241.1	Zm00001d025241_T001.1,Zm00001d025241_T002.1,Zm00001d025241_T003.1,Zm00001d025241_T004.1,Zm00001d025241_T005.1,Zm00001d025241_T006.1,Zm00001d025241_T007.1,Zm00001d025241_T008.1,Zm00001d025241_T009.1,Zm00001d025241_T010.1,Zm00001d025241_T011.1	626.75	442.81	405.78	443.73	588.2	413.61	404.82	418.32	444.78	cdna chromosome:AGPv4:10:110754205:110756074:1 gene:Zm00001d025241.1 gene_biotype:protein_coding transcript_biotype:protein_coding	K00430|1|2e-09|64.7|mdm:103431979|peroxidase [EC:1.11.1.7];K10752|2|2e-07|57.8|mdm:103421028|histone-binding protein RBBP4;K07213|3|9e-06|52.4|gra:105776384|copper chaperone	-	GO:0043169//cation binding;GO:0043169//cation binding;GO:0043169//cation binding;GO:0043169//cation binding;GO:0043169//cation binding	GO:0006812//cation transport;GO:0006812//cation transport;GO:0006812//cation transport;GO:0006812//cation transport;GO:0006812//cation transport	gi|670445759|ref|XP_008663145.1|/1.56387e-65/PREDICTED: uncharacterized protein DDB_G0286299-like [Zea mays]
Zm00001d048920.1	Zm00001d048920_T001.1	248.33	340.36	241.74	397.03	254.99	311.81	640.46	593.45	503.76	cdna chromosome:AGPv4:4:7985199:7985836:-1 gene:Zm00001d048920.1 gene_biotype:protein_coding transcript_biotype:protein_coding	-	-	-	-	gi|195609408|gb|ACG26534.1|/1.29713e-46/hypothetical protein [Zea mays]
Zm00001d036959.1	Zm00001d036959_T001.1,Zm00001d036959_T002.1,Zm00001d036959_T003.1,Zm00001d036959_T004.1,Zm00001d036959_T005.1,Zm00001d036959_T006.1,Zm00001d036959_T007.1	519.08	526.69	518.45	700.62	611.48	664.71	705.1	673.58	644.59	cdna chromosome:AGPv4:6:107400977:107403316:1 gene:Zm00001d036959.1 gene_biotype:protein_coding transcript_biotype:protein_coding	K03233|1|1e-76|286|zma:100192872|elongation factor 1-gamma	GO:0043234//protein complex;GO:0043234//protein complex;GO:0043234//protein complex;GO:0043234//protein complex;GO:0043234//protein complex;GO:0043234//protein complex;GO:0043234//protein complex	GO:0008135//translation factor activity, RNA binding;GO:0008135//translation factor activity, RNA binding;GO:0008135//translation factor activity, RNA binding;GO:0008135//translation factor activity, RNA binding;GO:0008135//translation factor activity, RNA binding;GO:0008135//translation factor activity, RNA binding;GO:0008135//translation factor activity, RNA binding	GO:0006412//translation;GO:0006412//translation;GO:0006412//translation;GO:0006412//translation;GO:0006412//translation;GO:0006412//translation;GO:0006412//translation	gi|874507440|ref|NP_001131533.2|/0/uncharacterized protein LOC100192872 [Zea mays]
Zm00001d036125.1	Zm00001d036125_T001.1,Zm00001d036125_T002.1,Zm00001d036125_T003.1,Zm00001d036125_T004.1	497.36	811.9	846.86	1668.21	1269.34	1703.86	1448.75	1471.14	1532.7	cdna chromosome:AGPv4:6:73478021:73479134:-1 gene:Zm00001d036125.1 gene_biotype:protein_coding transcript_biotype:protein_coding	-	-	-	-	gi|226503976|ref|NP_001145575.1|/1.13214e-43/uncharacterized protein LOC100279040 [Zea mays]
Zm00001d053239.1	Zm00001d053239_T001.1	515.15	497.18	584.65	615.38	505.79	627.75	713.29	724.06	740.94	cdna chromosome:AGPv4:4:221656653:221658921:1 gene:Zm00001d053239.1 gene_biotype:protein_coding transcript_biotype:protein_coding	K02978|1|2e-38|159|sita:101758720|small subunit ribosomal protein S27e	GO:0030529//intracellular ribonucleoprotein complex	GO:0043169//cation binding;GO:0005198//structural molecule activity	GO:0010467//gene expression	gi|992169803|gb|KXG30208.1|/2.33467e-39/hypothetical protein SORBI_004G145800 [Sorghum bicolor]
Zm00001d007187.1	Zm00001d007187_T001.1,Zm00001d007187_T002.1,Zm00001d007187_T003.1	343.9	452.11	358.76	477.24	372.89	537.15	584.36	625.26	634.74	cdna chromosome:AGPv4:2:224120990:224123071:1 gene:Zm00001d007187.1 gene_biotype:protein_coding transcript_biotype:protein_coding	-	-	-	-	gi|414591215|tpg|DAA41786.1|/1.95336e-105/TPA: hypothetical protein ZEAMMB73_672081 [Zea mays]
Zm00001d035156.1	Zm00001d035156_T001.1,Zm00001d035156_T002.1,Zm00001d035156_T003.1,Zm00001d035156_T004.1,Zm00001d035156_T005.1,Zm00001d035156_T006.1,Zm00001d035156_T007.1,Zm00001d035156_T008.1,Zm00001d035156_T009.1	342.59	531.25	344.3	805.68	742.26	763.49	976.69	952.41	1032.75	cdna chromosome:AGPv4:6:7238033:7242098:1 gene:Zm00001d035156.1 gene_biotype:protein_coding transcript_biotype:protein_coding gene_symbol:GAPC2 description:Glyceraldehyde-3-phosphate dehydrogenase 2, cytosolic [Source:UniProtKB/Swiss-Prot;Acc:Q09054]	K00134|1|2e-133|476|zma:542718|glyceraldehyde 3-phosphate dehydrogenase [EC:1.2.1.12]	GO:0044424;GO:0044424;GO:0044424;GO:0044424;GO:0044424;GO:0044424;GO:0044424;GO:0044424;GO:0044424	GO:0000166//nucleotide binding;GO:0000166//nucleotide binding;GO:0000166//nucleotide binding;GO:0000166//nucleotide binding;GO:0000166//nucleotide binding;GO:0000166//nucleotide binding;GO:0000166//nucleotide binding;GO:0000166//nucleotide binding;GO:0000166//nucleotide binding	GO:0006007//glucose catabolic process;GO:0006007//glucose catabolic process;GO:0006007//glucose catabolic process;GO:0006007//glucose catabolic process;GO:0006007//glucose catabolic process;GO:0006007//glucose catabolic process;GO:0006007//glucose catabolic process;GO:0006007//glucose catabolic process;GO:0006007//glucose catabolic process	gi|162461501|ref|NP_001105700.1|/3.78454e-176/glyceraldehyde-3-phosphate dehydrogenase 2, cytosolic [Zea mays]
Zm00001d009431.1	Zm00001d009431_T001.1,Zm00001d009431_T002.1,Zm00001d009431_T003.1	599.75	677.51	607.97	1695.39	1470.47	1621.18	1421.75	1288.67	1275.78	cdna chromosome:AGPv4:8:64107616:64111865:-1 gene:Zm00001d009431.1 gene_biotype:protein_coding transcript_biotype:protein_coding gene_symbol:FPS description:Farnesyl pyrophosphate synthase [Source:UniProtKB/Swiss-Prot;Acc:P49353]	K00787|1|0.0|686|zma:541903|farnesyl diphosphate synthase [EC:2.5.1.1 2.5.1.10]	GO:0044424;GO:0044424;GO:0044424	GO:0043169//cation binding;GO:0004659//prenyltransferase activity;GO:0043169//cation binding;GO:0004659//prenyltransferase activity;GO:0043169//cation binding;GO:0004659//prenyltransferase activity	GO:0006694//steroid biosynthetic process;GO:0006720//isoprenoid metabolic process;GO:0008203//cholesterol metabolic process;GO:0006694//steroid biosynthetic process;GO:0006720//isoprenoid metabolic process;GO:0008203//cholesterol metabolic process;GO:0006694//steroid biosynthetic process;GO:0006720//isoprenoid metabolic process;GO:0008203//cholesterol metabolic process	gi|162462162|ref|NP_001105039.1|/0/farnesyl pyrophosphate synthase [Zea mays]
Zm00001d018884.1	Zm00001d018884_T001.1,Zm00001d018884_T002.1,Zm00001d018884_T003.1,Zm00001d018884_T004.1,Zm00001d018884_T005.1,Zm00001d018884_T006.1,Zm00001d018884_T007.1,Zm00001d018884_T008.1,Zm00001d018884_T009.1,Zm00001d018884_T010.1,Zm00001d018884_T011.1,Zm00001d018884_T012.1,Zm00001d018884_T013.1,Zm00001d018884_T014.1,Zm00001d018884_T015.1,Zm00001d018884_T016.1,Zm00001d018884_T021.1,Zm00001d018884_T023.1,Zm0…	416.34	459.87	391.63	456.28	419.21	499.89	470.61	448.23	411.94	cdna chromosome:AGPv4:7:8344651:8352890:-1 gene:Zm00001d018884.1 gene_biotype:protein_coding transcript_biotype:protein_coding	K10573|1|8e-25|114|zma:100283297|ubiquitin-conjugating enzyme E2 A [EC:2.3.2.23]	-	GO:0019787//ubiquitin-like protein transferase activity;GO:0032559//adenyl ribonucleotide binding;GO:0019787//ubiquitin-like protein transferase activity;GO:0032559//adenyl ribonucleotide binding;GO:0019787//ubiquitin-like protein transferase activity;GO:0032559//adenyl ribonucleotide binding;GO:0016879//ligase activity, forming carbon-nitrogen bonds;GO:0032559//adenyl ribonucleotide binding;GO:0…	GO:0032446//protein modification by small protein conjugation;GO:0070646//protein modification by small protein removal;GO:0070646//protein modification by small protein removal;GO:0070646//protein modification by small protein removal;GO:0006464//cellular protein modification process;GO:0006464//cellular protein modification process;GO:0070646//protein modification by small protein removal;GO:00…	gi|238006516|gb|ACR34293.1|/5.8983e-56/unknown [Zea mays]
Zm00001d008403.1	Zm00001d008403_T001.1,Zm00001d008403_T002.1	533.73	483.42	456.34	598.14	618.46	517.4	516.36	557.55	542.87	cdna chromosome:AGPv4:8:7619712:7621282:1 gene:Zm00001d008403.1 gene_biotype:protein_coding transcript_biotype:protein_coding	K12581|1|2e-14|81.3|bna:106383523|CCR4-NOT transcription complex subunit 7/8	-	-	-	gi|670429346|ref|XP_008655529.1|/2.61978e-126/PREDICTED: protein BEARSKIN1 isoform X1 [Zea mays]
Zm00001d053838.1	Zm00001d053838_T001.1,Zm00001d053838_T002.1,Zm00001d053838_T003.1,Zm00001d053838_T004.1,Zm00001d053838_T005.1	501.68	731.75	555.27	919.06	921.8	891.09	988.75	850.72	991.96	cdna chromosome:AGPv4:4:242132548:242136866:1 gene:Zm00001d053838.1 gene_biotype:protein_coding transcript_biotype:protein_coding	K08770|1|0.0|1031|dosa:Os06t0681400-01|ubiquitin C	-	-	-	gi|413926513|gb|AFW66445.1|/0/ubiquitin2 [Zea mays]
Zm00001d022513.1	Zm00001d022513_T001.1,Zm00001d022513_T002.1	548.05	491.33	521.56	873.06	656.81	833.67	807.75	846.79	832.58	cdna chromosome:AGPv4:7:179170038:179171958:-1 gene:Zm00001d022513.1 gene_biotype:protein_coding transcript_biotype:protein_coding	K03232|1|4e-43|176|zma:100280557|elongation factor 1-beta	GO:0043234//protein complex	GO:0008135//translation factor activity, RNA binding	GO:0006412//translation;GO:0006412//translation	gi|414887997|tpg|DAA64011.1|/1.02548e-99/TPA: elongation factor 1-beta [Zea mays]
Zm00001d048630.1	Zm00001d048630_T001.1	405.83	455.98	409.49	634.57	494.17	580.62	868.27	858.62	818.79	cdna chromosome:AGPv4:4:1765064:1765348:-1 gene:Zm00001d048630.1 gene_biotype:protein_coding transcript_biotype:protein_coding	-	-	-	-	gi|226504418|ref|NP_001141730.1|/6.72048e-31/uncharacterized protein LOC100273861 precursor [Zea mays]
Zm00001d046767.1	Zm00001d046767_T001.1,Zm00001d046767_T002.1,Zm00001d046767_T003.1,Zm00001d046767_T004.1,Zm00001d046767_T005.1,Zm00001d046767_T006.1	452.88	391.24	482.15	695.4	708.79	540.65	442.64	464.55	417.59	cdna chromosome:AGPv4:9:104954887:104960193:-1 gene:Zm00001d046767.1 gene_biotype:protein_coding transcript_biotype:protein_coding	-	-	GO:0003676//nucleic acid binding;GO:0046914//transition metal ion binding;GO:0003676//nucleic acid binding;GO:0046914//transition metal ion binding;GO:0003676//nucleic acid binding;GO:0046914//transition metal ion binding;GO:0003676//nucleic acid binding;GO:0046914//transition metal ion binding;GO:0003676//nucleic acid binding;GO:0046914//transition metal ion binding;GO:0003676//nucleic acid bind…	-	gi|224029375|gb|ACN33763.1|/3.55912e-128/unknown [Zea mays]
Zm00001d045431.1	Zm00001d045431_T001.1,Zm00001d045431_T002.1,Zm00001d045431_T003.1,Zm00001d045431_T004.1,Zm00001d045431_T005.1	662.61	673.71	556.27	1538.25	932.59	1669.81	2638.23	2954.8	3121.18	cdna chromosome:AGPv4:9:21923565:21927985:1 gene:Zm00001d045431.1 gene_biotype:protein_coding transcript_biotype:protein_coding	K01689|1|0.0|756|zma:732811|enolase [EC:4.2.1.11]	GO:0043234//protein complex;GO:0044424;GO:0043234//protein complex;GO:0044424;GO:0043234//protein complex;GO:0044424;GO:0043234//protein complex;GO:0044424;GO:0043234//protein complex;GO:0044424	GO:0046872//metal ion binding;GO:0016836//hydro-lyase activity;GO:0046872//metal ion binding;GO:0016836//hydro-lyase activity;GO:0046872//metal ion binding;GO:0016836//hydro-lyase activity;GO:0046872//metal ion binding;GO:0016836//hydro-lyase activity;GO:0046872//metal ion binding;GO:0016836//hydro-lyase activity	GO:0006007//glucose catabolic process;GO:0006007//glucose catabolic process;GO:0006007//glucose catabolic process;GO:0006007//glucose catabolic process;GO:0006007//glucose catabolic process	gi|413953315|gb|AFW85964.1|/0/enolase1 [Zea mays]
Zm00001d019277.1	Zm00001d019277_T001.1	191.1	374.35	303.41	668.37	563.52	766.27	1054.43	736.03	870.02	cdna chromosome:AGPv4:7:25228779:25229478:1 gene:Zm00001d019277.1 gene_biotype:protein_coding transcript_biotype:protein_coding	-	GO:0031410//cytoplasmic vesicle	-	GO:0006950//response to stress	gi|226506526|ref|NP_001148158.1|/1.15571e-35/uncharacterized protein LOC100281766 precursor [Zea mays]
Zm00001d013669.1	Zm00001d013669_T001.1,Zm00001d013669_T002.1,Zm00001d013669_T003.1,Zm00001d013669_T004.1,Zm00001d013669_T005.1,Zm00001d013669_T006.1	76.96	58.85	67.03	91.88	91.55	100.83	78.56	78.61	77.7	cdna chromosome:AGPv4:5:16901353:16905867:-1 gene:Zm00001d013669.1 gene_biotype:protein_coding transcript_biotype:protein_coding	K09503|1|5e-154|492|zma:100280317|DnaJ homolog subfamily A member 2	GO:0044424;GO:0044424;GO:0044424;GO:0044424;GO:0044424;GO:0044424	GO:0043169//cation binding;GO:0005515//protein binding;GO:0032559//adenyl ribonucleotide binding;GO:0043169//cation binding;GO:0005515//protein binding;GO:0032559//adenyl ribonucleotide binding;GO:0043169//cation binding;GO:0005515//protein binding;GO:0032559//adenyl ribonucleotide binding;GO:0043169//cation binding;GO:0005515//protein binding;GO:0032559//adenyl ribonucleotide binding;GO:0043169/…	GO:0006950//response to stress;GO:0044267//cellular protein metabolic process;GO:0006950//response to stress;GO:0044267//cellular protein metabolic process;GO:0006950//response to stress;GO:0044267//cellular protein metabolic process;GO:0006950//response to stress;GO:0044267//cellular protein metabolic process;GO:0006950//response to stress;GO:0044267//cellular protein metabolic process;GO:000695…	gi|413933589|gb|AFW68140.1|/0/putative dnaJ chaperone family protein isoform 1 [Zea mays]
Zm00001d046449.1	Zm00001d046449_T001.1,Zm00001d046449_T002.1,Zm00001d046449_T003.1,Zm00001d046449_T004.1,Zm00001d046449_T005.1,Zm00001d046449_T006.1,Zm00001d046449_T007.1,Zm00001d046449_T008.1,Zm00001d046449_T009.1,Zm00001d046449_T010.1,Zm00001d046449_T011.1,Zm00001d046449_T012.1,Zm00001d046449_T013.1,Zm00001d046449_T014.1,Zm00001d046449_T015.1,Zm00001d046449_T016.1,Zm00001d046449_T017.1	571.97	591.19	569.5	1011.47	765.24	1075.03	1191.69	1292.74	1290.74	cdna chromosome:AGPv4:9:90422806:90424948:1 gene:Zm00001d046449.1 gene_biotype:protein_coding transcript_biotype:protein_coding	K03231|1|4e-50|159|gra:105776176|elongation factor 1-alpha	GO:0044424;GO:0044424;GO:0044424;GO:0043231//intracellular membrane-bounded organelle;GO:0044424;GO:0044424;GO:0044424;GO:0044424;GO:0044424;GO:0044424;GO:0044424;GO:0044424;GO:0044424;GO:0043231//intracellular membrane-bounded organelle;GO:0043231//intracellular membrane-bounded organelle;GO:0044424;GO:0044424	GO:0017111//nucleoside-triphosphatase activity;GO:0008135//translation factor activity, RNA binding;GO:0032561//guanyl ribonucleotide binding;GO:0017111//nucleoside-triphosphatase activity;GO:0008135//translation factor activity, RNA binding;GO:0032561//guanyl ribonucleotide binding;GO:0017111//nucleoside-triphosphatase activity;GO:0008135//translation factor activity, RNA binding;GO:0032561//gua…	GO:0006412//translation;GO:0009207;GO:0006412//translation;GO:0009207;GO:0006412//translation;GO:0009207;GO:0006412//translation;GO:0009207;GO:0006412//translation;GO:0009207;GO:0006412//translation;GO:0009207;GO:0006412//translation;GO:0009207;GO:0006412//translation;GO:0009207;GO:0006412//translation;GO:0009207;GO:0006412//translation;GO:0009207;GO:0006412//translation;GO:0009207;GO:0006412//tr…	gi|162461842|ref|NP_001105587.1|/0/elongation factor 1-alpha [Zea mays]
Zm00001d033850.1	Zm00001d033850_T001.1,Zm00001d033850_T002.1,Zm00001d033850_T003.1,Zm00001d033850_T004.1,Zm00001d033850_T005.1,Zm00001d033850_T006.1,Zm00001d033850_T007.1,Zm00001d033850_T008.1,Zm00001d033850_T009.1,Zm00001d033850_T010.1,Zm00001d033850_T011.1,Zm00001d033850_T013.1,Zm00001d033850_T014.1,Zm00001d033850_T015.1,Zm00001d033850_T016.1,Zm00001d033850_T017.1,Zm00001d033850_T018.1,Zm00001d033850_T019.1,Zm0…	894.29	1021.83	974.25	1943.19	1519.49	1974.24	1856.14	2117.94	2210.03	cdna chromosome:AGPv4:1:275846259:275847271:1 gene:Zm00001d033850.1 gene_biotype:protein_coding transcript_biotype:protein_coding gene_symbol:TUBA1 description:Tubulin alpha-1 chain [Source:UniProtKB/Swiss-Prot;Acc:P14640]	K07374|1|6e-123|441|sita:101761206|tubulin alpha	GO:0032991//macromolecular complex;GO:0015630//microtubule cytoskeleton;GO:0032991//macromolecular complex;GO:0015630//microtubule cytoskeleton;GO:0032991//macromolecular complex;GO:0015630//microtubule cytoskeleton;GO:0032991//macromolecular complex;GO:0015630//microtubule cytoskeleton;GO:0032991//macromolecular complex;GO:0015630//microtubule cytoskeleton;GO:0032991//macromolecular complex;GO:0…	GO:0017111//nucleoside-triphosphatase activity;GO:0032561//guanyl ribonucleotide binding;GO:0017111//nucleoside-triphosphatase activity;GO:0032561//guanyl ribonucleotide binding;GO:0017111//nucleoside-triphosphatase activity;GO:0032561//guanyl ribonucleotide binding;GO:0017111//nucleoside-triphosphatase activity;GO:0032561//guanyl ribonucleotide binding;GO:0017111//nucleoside-triphosphatase activ…	GO:0043623//cellular protein complex assembly;GO:0009207;GO:0007017//microtubule-based process;GO:0043623//cellular protein complex assembly;GO:0009207;GO:0007017//microtubule-based process;GO:0043623//cellular protein complex assembly;GO:0009207;GO:0007017//microtubule-based process;GO:0043623//cellular protein complex assembly;GO:0009207;GO:0007017//microtubule-based process;GO:0043623//cellula…	gi|819231750|ref|NP_001295436.1|/0/tubulin alpha-1 chain [Zea mays]
Zm00001d006760.1	Zm00001d006760_T001.1,Zm00001d006760_T002.1,Zm00001d006760_T003.1,Zm00001d006760_T004.1,Zm00001d006760_T005.1	533.89	529.1	499.06	784.57	637.13	762.83	905.89	854.92	873.01	cdna chromosome:AGPv4:2:216127454:216130302:-1 gene:Zm00001d006760.1 gene_biotype:protein_coding transcript_biotype:protein_coding gene_symbol:TIF5A description:Eukaryotic translation initiation factor 5A [Source:UniProtKB/Swiss-Prot;Acc:P80639]	K03263|1|1e-71|176|zma:542537|translation initiation factor 5A	-	GO:0043021//ribonucleoprotein complex binding;GO:0008135//translation factor activity, RNA binding;GO:0043021//ribonucleoprotein complex binding;GO:0008135//translation factor activity, RNA binding;GO:0043021//ribonucleoprotein complex binding;GO:0008135//translation factor activity, RNA binding;GO:0043021//ribonucleoprotein complex binding;GO:0008135//translation factor activity, RNA binding;GO:…	GO:0006448//regulation of translational elongation;GO:0006449//regulation of translational termination;GO:0018205//peptidyl-lysine modification;GO:0006448//regulation of translational elongation;GO:0006449//regulation of translational termination;GO:0018205//peptidyl-lysine modification;GO:0006448//regulation of translational elongation;GO:0006449//regulation of translational termination;GO:00182…	gi|255631724|gb|ACU16229.1|/2.40942e-26/unknown [Glycine max]
Zm00001d038163.1	Zm00001d038163_T001.1,Zm00001d038163_T002.1,Zm00001d038163_T003.1,Zm00001d038163_T004.1,Zm00001d038163_T005.1,Zm00001d038163_T006.1,Zm00001d038163_T007.1,Zm00001d038163_T008.1,Zm00001d038163_T009.1,Zm00001d038163_T010.1,Zm00001d038163_T011.1,Zm00001d038163_T012.1,Zm00001d038163_T013.1,Zm00001d038163_T014.1,Zm00001d038163_T015.1,Zm00001d038163_T016.1,Zm00001d038163_T017.1,Zm00001d038163_T018.1,Zm0…	469.23	376.13	438.04	195.29	182.9	271.83	191.95	175.9	211.51	cdna chromosome:AGPv4:6:150030694:150035022:1 gene:Zm00001d038163.1 gene_biotype:protein_coding transcript_biotype:protein_coding	K01006|1|0.0|715|zma:542759|pyruvate, orthophosphate dikinase [EC:2.7.9.1]	GO:0044424;GO:0044424;GO:0044424;GO:0044424;GO:0044424;GO:0044424;GO:0044424;GO:0044424;GO:0044424;GO:0044424;GO:0044424;GO:0044424;GO:0044424;GO:0044424;GO:0044424;GO:0044424;GO:0044424;GO:0044424;GO:0044424;GO:0044424;GO:0044424;GO:0044424;GO:0044424;GO:0044424;GO:0044424;GO:0044424;GO:0044424;GO:0044424;GO:0044424;GO:0044424;GO:0044424;GO:0044424;GO:0044424	GO:0043169//cation binding;GO:0004672//protein kinase activity;GO:0032559//adenyl ribonucleotide binding;GO:0016781;GO:0043169//cation binding;GO:0004672//protein kinase activity;GO:0032559//adenyl ribonucleotide binding;GO:0016781;GO:0043169//cation binding;GO:0004672//protein kinase activity;GO:0032559//adenyl ribonucleotide binding;GO:0016781;GO:0043169//cation binding;GO:0004672//protein kina…	GO:0006464//cellular protein modification process;GO:0006796//phosphate-containing compound metabolic process;GO:0006464//cellular protein modification process;GO:0006796//phosphate-containing compound metabolic process;GO:0006464//cellular protein modification process;GO:0006796//phosphate-containing compound metabolic process;GO:0006464//cellular protein modification process;GO:0006796//phospha…	gi|822885164|ref|NP_001105738.2|/0/pyruvate, phosphate dikinase 1, chloroplastic precursor [Zea mays]
Zm00001d029628.1	Zm00001d029628_T001.1	429.62	488.64	499.94	682.78	679.28	656.45	766.72	738.04	745.04	cdna chromosome:AGPv4:1:80600855:80601549:-1 gene:Zm00001d029628.1 gene_biotype:protein_coding transcript_biotype:protein_coding	K13899|1|1e-27|124|bdi:100823439|cystatin-C	GO:0031410//cytoplasmic vesicle	GO:0004866//endopeptidase inhibitor activity	-	gi|71061126|tpe|CAG29027.1|/1.79711e-49/TPA: putative cystatin [Zea mays]
Zm00001d027500.1	Zm00001d027500_T001.1	240.77	414.35	694.7	385.06	364.45	398.82	272.67	223.53	351.96	cdna chromosome:AGPv4:1:6797799:6798604:1 gene:Zm00001d027500.1 gene_biotype:protein_coding transcript_biotype:protein_coding	-	GO:0031410//cytoplasmic vesicle	-	GO:0006950//response to stress	gi|226497814|ref|NP_001146981.1|/1.10715e-19/flower-specific gamma-thionin precursor [Zea mays]
Zm00001d028117.1	Zm00001d028117_T001.1,Zm00001d028117_T002.1,Zm00001d028117_T003.1,Zm00001d028117_T004.1	418.81	394.62	381.69	508.29	419.07	510.52	575.4	513.75	548.92	cdna chromosome:AGPv4:1:23321795:23325398:-1 gene:Zm00001d028117.1 gene_biotype:protein_coding transcript_biotype:protein_coding	K02984|1|7e-113|408|zma:100282717|small subunit ribosomal protein S3Ae	GO:0030529//intracellular ribonucleoprotein complex;GO:0030529//intracellular ribonucleoprotein complex;GO:0030529//intracellular ribonucleoprotein complex;GO:0030529//intracellular ribonucleoprotein complex	GO:0005198//structural molecule activity;GO:0005198//structural molecule activity;GO:0005198//structural molecule activity;GO:0005198//structural molecule activity	GO:0010467//gene expression;GO:0010467//gene expression;GO:0010467//gene expression;GO:0010467//gene expression	gi|226503065|ref|NP_001149096.1|/4.19492e-112/40S ribosomal protein S3a [Zea mays]
Zm00001d009638.1	Zm00001d009638_T001.1	391.15	381.76	385.3	685.85	609.78	666.69	847.05	749.1	831.56	cdna chromosome:AGPv4:8:73989684:73993106:-1 gene:Zm00001d009638.1 gene_biotype:protein_coding transcript_biotype:protein_coding	K00053|1|0.0|1003|sbi:SORBI_09g029170|ketol-acid reductoisomerase [EC:1.1.1.86]	GO:0043231//intracellular membrane-bounded organelle	GO:0043169//cation binding;GO:0016616//oxidoreductase activity, acting on the CH-OH group of donors, NAD or NADP as acceptor;GO:0048037//cofactor binding	GO:0008652//cellular amino acid biosynthetic process	gi|242091437|ref|XP_002441551.1|/0/hypothetical protein SORBIDRAFT_09g029170 [Sorghum bicolor]
Zm00001d035558.1	Zm00001d035558_T001.1,Zm00001d035558_T002.1,Zm00001d035558_T003.1,Zm00001d035558_T004.1,Zm00001d035558_T005.1,Zm00001d035558_T006.1,Zm00001d035558_T007.1,Zm00001d035558_T008.1	82.41	93.64	72.12	0.3	20.16	0.46	0.17	0.3	0.59	cdna chromosome:AGPv4:6:33062029:33063539:-1 gene:Zm00001d035558.1 gene_biotype:protein_coding transcript_biotype:protein_coding	-	-	-	-	gi|223944459|gb|ACN26313.1|/1.65653e-84/unknown [Zea mays]
Zm00001d012572.1	Zm00001d012572_T001.1	199.27	166.24	163.74	543.1	341.65	491.6	649.31	736.7	626.4	cdna chromosome:AGPv4:8:176808613:176813009:-1 gene:Zm00001d012572.1 gene_biotype:protein_coding transcript_biotype:protein_coding	-	GO:0031410//cytoplasmic vesicle	-	GO:0010876//lipid localization	gi|670433316|ref|XP_008657146.1|/1.50773e-51/PREDICTED: uncharacterized protein LOC103636573 [Zea mays]
Zm00001d021526.1	Zm00001d021526_T001.1,Zm00001d021526_T002.1	366	384.23	393.6	731.92	522.44	720.63	889.4	1198.79	1133.82	cdna chromosome:AGPv4:7:155153847:155156140:-1 gene:Zm00001d021526.1 gene_biotype:protein_coding transcript_biotype:protein_coding	K00940|1|1e-83|310|zma:100381602|nucleoside-diphosphate kinase [EC:2.7.4.6]	GO:0044424;GO:0044424	GO:0016776//phosphotransferase activity, phosphate group as acceptor;GO:0032559//adenyl ribonucleotide binding;GO:0016776//phosphotransferase activity, phosphate group as acceptor;GO:0032559//adenyl ribonucleotide binding	GO:0009209;GO:0006796//phosphate-containing compound metabolic process;GO:0009206;GO:0009132//nucleoside diphosphate metabolic process;GO:0009209;GO:0006796//phosphate-containing compound metabolic process;GO:0009206;GO:0009132//nucleoside diphosphate metabolic process	gi|293332239|ref|NP_001167891.1|/3.08218e-81/nucleotide diphosphate kinase 1 [Zea mays]
Zm00001d053863.1	Zm00001d053863_T001.1,Zm00001d053863_T002.1,Zm00001d053863_T003.1	227.97	225.1	242.05	338.62	263.49	318.13	376.27	405.4	385.48	cdna chromosome:AGPv4:4:242524051:242525045:-1 gene:Zm00001d053863.1 gene_biotype:protein_coding transcript_biotype:protein_coding	K02921|1|2e-47|189|zma:100280393|large subunit ribosomal protein L37Ae	GO:0030529//intracellular ribonucleoprotein complex;GO:0030529//intracellular ribonucleoprotein complex;GO:0030529//intracellular ribonucleoprotein complex	GO:0005198//structural molecule activity;GO:0005198//structural molecule activity;GO:0005198//structural molecule activity	GO:0010467//gene expression;GO:0010467//gene expression;GO:0010467//gene expression	gi|670376713|ref|XP_008669522.1|/9.21267e-49/PREDICTED: 60S ribosomal protein L37a isoform X1 [Zea mays]
Zm00001d013159.1	Zm00001d013159_T001.1,Zm00001d013159_T002.1,Zm00001d013159_T003.1,Zm00001d013159_T004.1	556.34	713.43	653.75	1145.33	992.18	1119.03	1092.63	1056.27	1177.37	cdna chromosome:AGPv4:5:5560400:5563191:-1 gene:Zm00001d013159.1 gene_biotype:protein_coding transcript_biotype:protein_coding gene_symbol:TUBA3 description:Tubulin alpha-3 chain [Source:UniProtKB/Swiss-Prot;Acc:P22275]	K07374|1|0.0|837|zma:542395|tubulin alpha	GO:0043234//protein complex;GO:0015630//microtubule cytoskeleton;GO:0030312//external encapsulating structure;GO:0031981//nuclear lumen;GO:0044444//cytoplasmic part;GO:0016020//membrane;GO:0032991//macromolecular complex;GO:0015630//microtubule cytoskeleton;GO:0043234//protein complex;GO:0015630//microtubule cytoskeleton;GO:0030312//external encapsulating structure;GO:0031981//nuclear lumen;GO:00…	GO:0017111//nucleoside-triphosphatase activity;GO:0032561//guanyl ribonucleotide binding;GO:0005198//structural molecule activity;GO:0017111//nucleoside-triphosphatase activity;GO:0032561//guanyl ribonucleotide binding;GO:0017111//nucleoside-triphosphatase activity;GO:0032561//guanyl ribonucleotide binding;GO:0005198//structural molecule activity;GO:0017111//nucleoside-triphosphatase activity;GO:…	GO:0007010//cytoskeleton organization;GO:0043623//cellular protein complex assembly;GO:0009207;GO:0006970//response to osmotic stress;GO:0007017//microtubule-based process;GO:0009629//response to gravity;GO:0043623//cellular protein complex assembly;GO:0009207;GO:0007017//microtubule-based process;GO:0007010//cytoskeleton organization;GO:0043623//cellular protein complex assembly;GO:0009207;GO:00…	gi|162458676|ref|NP_001105440.1|/0/tubulin alpha-3 chain [Zea mays]
Zm00001d016684.1	Zm00001d016684_T001.1,Zm00001d016684_T002.1,Zm00001d016684_T003.1,Zm00001d016684_T004.1,Zm00001d016684_T005.1,Zm00001d016684_T006.1,Zm00001d016684_T007.1,Zm00001d016684_T008.1,Zm00001d016684_T009.1,Zm00001d016684_T010.1,Zm00001d016684_T011.1,Zm00001d016684_T012.1,Zm00001d016684_T013.1,Zm00001d016684_T014.1,Zm00001d016684_T015.1,Zm00001d016684_T016.1,Zm00001d016684_T017.1,Zm00001d016684_T018.1,Zm0…	769.94	667.36	726.76	1794.49	1438.63	1482.36	1717.18	1649.64	1600.58	cdna chromosome:AGPv4:5:172412996:172430415:-1 gene:Zm00001d016684.1 gene_biotype:protein_coding transcript_biotype:protein_coding	K00700|1|1e-64|249|zma:542238|1,4-alpha-glucan branching enzyme [EC:2.4.1.18]	GO:0009536//plastid;GO:0009536//plastid;GO:0009536//plastid;GO:0009536//plastid;GO:0009536//plastid;GO:0009536//plastid;GO:0009536//plastid;GO:0009536//plastid;GO:0009536//plastid;GO:0009536//plastid;GO:0009536//plastid;GO:0009536//plastid;GO:0009536//plastid;GO:0009536//plastid;GO:0043231//intracellular membrane-bounded organelle;GO:0009536//plastid;GO:0009536//plastid;GO:0009536//plastid;GO:000…	GO:0016798//hydrolase activity, acting on glycosyl bonds;GO:0043167//ion binding;GO:0016758//transferase activity, transferring hexosyl groups;GO:0016798//hydrolase activity, acting on glycosyl bonds;GO:0043167//ion binding;GO:0016758//transferase activity, transferring hexosyl groups;GO:0016798//hydrolase activity, acting on glycosyl bonds;GO:0043167//ion binding;GO:0016758//transferase activity…	GO:0005982//starch metabolic process;GO:0005982//starch metabolic process;GO:0005982//starch metabolic process;GO:0005982//starch metabolic process;GO:0005982//starch metabolic process;GO:0005982//starch metabolic process;GO:0005982//starch metabolic process;GO:0005982//starch metabolic process;GO:0044238//primary metabolic process;GO:0005982//starch metabolic process;GO:0005982//starch metabolic…	gi|413937108|gb|AFW71659.1|/1.8829e-64/amylose extender1 [Zea mays]
Zm00001d013367.1	Zm00001d013367_T001.1,Zm00001d013367_T002.1,Zm00001d013367_T003.1,Zm00001d013367_T004.1,Zm00001d013367_T005.1,Zm00001d013367_T006.1,Zm00001d013367_T007.1	411.09	539.58	442.89	683.8	549.5	680.36	761.48	812.56	952.81	cdna chromosome:AGPv4:5:9835170:9838039:-1 gene:Zm00001d013367.1 gene_biotype:protein_coding transcript_biotype:protein_coding	K07374|1|6e-98|358|zma:100381303|tubulin alpha	GO:0032991//macromolecular complex;GO:0015630//microtubule cytoskeleton;GO:0032991//macromolecular complex;GO:0015630//microtubule cytoskeleton;GO:0032991//macromolecular complex;GO:0015630//microtubule cytoskeleton;GO:0032991//macromolecular complex;GO:0015630//microtubule cytoskeleton;GO:0032991//macromolecular complex;GO:0015630//microtubule cytoskeleton;GO:0043234//protein complex;GO:0015630/…	GO:0017111//nucleoside-triphosphatase activity;GO:0032561//guanyl ribonucleotide binding;GO:0017111//nucleoside-triphosphatase activity;GO:0032561//guanyl ribonucleotide binding;GO:0017111//nucleoside-triphosphatase activity;GO:0032561//guanyl ribonucleotide binding;GO:0017111//nucleoside-triphosphatase activity;GO:0032561//guanyl ribonucleotide binding;GO:0017111//nucleoside-triphosphatase activ…	GO:0043623//cellular protein complex assembly;GO:0009207;GO:0007017//microtubule-based process;GO:0043623//cellular protein complex assembly;GO:0009207;GO:0007017//microtubule-based process;GO:0043623//cellular protein complex assembly;GO:0009207;GO:0007017//microtubule-based process;GO:0043623//cellular protein complex assembly;GO:0009207;GO:0007017//microtubule-based process;GO:0043623//cellula…	gi|3163946|emb|CAA06619.1|/0/alpha-tubulin 1 [Eleusine indica]
Zm00001d007299.1	Zm00001d007299_T001.1	57.94	68.72	60.21	95.84	130.24	30.07	40.85	34.15	20.68	cdna chromosome:AGPv4:2:227230998:227231495:-1 gene:Zm00001d007299.1 gene_biotype:protein_coding transcript_biotype:protein_coding	-	GO:0031410//cytoplasmic vesicle	-	-	gi|670379812|ref|XP_008670719.1|/6.23338e-39/PREDICTED: probable non-specific lipid-transfer protein 2 [Zea mays]
Zm00001d016661.1	Zm00001d016661_T001.1	354.15	617.09	625.03	1040.29	785.94	874.38	1123.33	1311.14	1579.98	cdna chromosome:AGPv4:5:171745370:171745888:1 gene:Zm00001d016661.1 gene_biotype:protein_coding transcript_biotype:protein_coding	K01802|1|3e-84|310|sbi:SORBI_04g021380|peptidylprolyl isomerase [EC:5.2.1.8]	GO:0044424	GO:0005488;GO:0016859//cis-trans isomerase activity	GO:0044267//cellular protein metabolic process	gi|670408905|ref|XP_008645736.1|/2.82573e-88/PREDICTED: peptidyl-prolyl cis-trans isomerase [Zea mays]
Zm00001d016660.1	Zm00001d016660_T001.1	354.15	617.09	625.03	1040.29	785.94	874.38	1123.33	1311.14	1579.98	cdna chromosome:AGPv4:5:171710734:171711252:1 gene:Zm00001d016660.1 gene_biotype:protein_coding transcript_biotype:protein_coding	K01802|1|3e-84|310|sbi:SORBI_04g021380|peptidylprolyl isomerase [EC:5.2.1.8]	GO:0044424	GO:0005488;GO:0016859//cis-trans isomerase activity	GO:0044267//cellular protein metabolic process	gi|670408905|ref|XP_008645736.1|/2.82573e-88/PREDICTED: peptidyl-prolyl cis-trans isomerase [Zea mays]
Zm00001d039859.1	Zm00001d039859_T001.1,Zm00001d039859_T002.1	61.73	60.88	67.07	105.02	97.45	88.24	82.1	79.89	79.6	cdna chromosome:AGPv4:3:16955385:16956401:1 gene:Zm00001d039859.1 gene_biotype:protein_coding transcript_biotype:protein_coding	-	-	-	-	gi|238010898|gb|ACR36484.1|/2.43082e-30/unknown [Zea mays]
Zm00001d029394.1	Zm00001d029394_T001.1,Zm00001d029394_T002.1,Zm00001d029394_T003.1,Zm00001d029394_T004.1	231.85	244.58	250.81	331.16	294.2	358.95	368.16	400.47	371.56	cdna chromosome:AGPv4:1:68806236:68808399:1 gene:Zm00001d029394.1 gene_biotype:protein_coding transcript_biotype:protein_coding	K11253|1|4e-71|268|pvu:PHAVU_001G253800g|histone H3	GO:0000785//chromatin;GO:0043231//intracellular membrane-bounded organelle;GO:0000785//chromatin;GO:0043231//intracellular membrane-bounded organelle;GO:0000785//chromatin;GO:0043231//intracellular membrane-bounded organelle	GO:0003676//nucleic acid binding;GO:0003676//nucleic acid binding;GO:0003676//nucleic acid binding;GO:0003676//nucleic acid binding	GO:0034728//nucleosome organization;GO:0034728//nucleosome organization;GO:0034728//nucleosome organization;GO:0034728//nucleosome organization	gi|475466716|gb|EMT02210.1|/8.38248e-71/Histone H3.3 [Aegilops tauschii]
Zm00001d037877.1	Zm00001d037877_T001.1,Zm00001d037877_T002.1,Zm00001d037877_T003.1,Zm00001d037877_T004.1,Zm00001d037877_T005.1,Zm00001d037877_T006.1,Zm00001d037877_T007.1,Zm00001d037877_T008.1,Zm00001d037877_T009.1,Zm00001d037877_T010.1,Zm00001d037877_T011.1,Zm00001d037877_T012.1,Zm00001d037877_T013.1,Zm00001d037877_T014.1,Zm00001d037877_T015.1	427.23	406.39	445.48	567.53	447.84	578.16	655.99	681.36	688.15	cdna chromosome:AGPv4:6:140803811:140806781:-1 gene:Zm00001d037877.1 gene_biotype:protein_coding transcript_biotype:protein_coding	K03231|1|1e-122|439|zma:103630200|elongation factor 1-alpha	GO:0044424;GO:0044424;GO:0043231//intracellular membrane-bounded organelle;GO:0044424;GO:0044424;GO:0043231//intracellular membrane-bounded organelle;GO:0044424;GO:0044424;GO:0044424;GO:0044424;GO:0044424;GO:0044424;GO:0044424;GO:0044424;GO:0044424	GO:0017111//nucleoside-triphosphatase activity;GO:0008135//translation factor activity, RNA binding;GO:0032561//guanyl ribonucleotide binding;GO:0017111//nucleoside-triphosphatase activity;GO:0008135//translation factor activity, RNA binding;GO:0032561//guanyl ribonucleotide binding;GO:0017111//nucleoside-triphosphatase activity;GO:0008135//translation factor activity, RNA binding;GO:0032561//gua…	GO:0006412//translation;GO:0009207;GO:0006412//translation;GO:0009207;GO:0006412//translation;GO:0009207;GO:0006412//translation;GO:0009207;GO:0006412//translation;GO:0009207;GO:0006412//translation;GO:0009207;GO:0006412//translation;GO:0009207;GO:0006412//translation;GO:0009207;GO:0006412//translation;GO:0009207;GO:0006412//translation;GO:0009207;GO:0006412//translation;GO:0009207;GO:0006412//tr…	gi|673921811|ref|NP_001288465.1|/2.15434e-159/elongation factor 1-alpha-like [Zea mays]
Zm00001d031825.1	Zm00001d031825_T001.1,Zm00001d031825_T002.1,Zm00001d031825_T003.1,Zm00001d031825_T004.1	508.91	372.04	370.08	513.36	442.64	503.76	574.43	579.59	586.45	cdna chromosome:AGPv4:1:202992962:202996130:-1 gene:Zm00001d031825.1 gene_biotype:protein_coding transcript_biotype:protein_coding	K02138|1|2e-53|208|dosa:Os08t0478200-01|F-type H+-transporting ATPase subunit d	GO:0005753//mitochondrial proton-transporting ATP synthase complex;GO:0005753//mitochondrial proton-transporting ATP synthase complex;GO:0005753//mitochondrial proton-transporting ATP synthase complex;GO:0005753//mitochondrial proton-transporting ATP synthase complex	GO:0015077//monovalent inorganic cation transmembrane transporter activity;GO:0015077//monovalent inorganic cation transmembrane transporter activity;GO:0015077//monovalent inorganic cation transmembrane transporter activity;GO:0015077//monovalent inorganic cation transmembrane transporter activity	GO:0006754//ATP biosynthetic process;GO:0006754//ATP biosynthetic process;GO:0006754//ATP biosynthetic process;GO:0006754//ATP biosynthetic process	gi|226507194|ref|NP_001150316.1|/5.35938e-62/ATP synthase D chain, mitochondrial [Zea mays]
Zm00001d019191.1	Zm00001d019191_T001.1,Zm00001d019191_T002.1,Zm00001d019191_T003.1,Zm00001d019191_T004.1,Zm00001d019191_T005.1,Zm00001d019191_T006.1,Zm00001d019191_T007.1,Zm00001d019191_T008.1,Zm00001d019191_T009.1,Zm00001d019191_T010.1	378.33	447.62	407.2	710.29	596.19	747.26	768.63	733.05	787.65	cdna chromosome:AGPv4:7:21062070:21065082:1 gene:Zm00001d019191.1 gene_biotype:protein_coding transcript_biotype:protein_coding	K07937|1|6e-65|247|ppp:PHYPADRAFT_164517|ADP-ribosylation factor 1	GO:0044464;GO:0044464;GO:0044464;GO:0044464;GO:0044464;GO:0044464;GO:0044464;GO:0044464;GO:0044464;GO:0044464	GO:0032561//guanyl ribonucleotide binding;GO:0060229//lipase activator activity;GO:0032561//guanyl ribonucleotide binding;GO:0060229//lipase activator activity;GO:0032561//guanyl ribonucleotide binding;GO:0060229//lipase activator activity;GO:0032561//guanyl ribonucleotide binding;GO:0060229//lipase activator activity;GO:0032561//guanyl ribonucleotide binding;GO:0032561//guanyl ribonucleotide bin…	GO:0035556//intracellular signal transduction;GO:0015031//protein transport;GO:0035556//intracellular signal transduction;GO:0015031//protein transport;GO:0035556//intracellular signal transduction;GO:0015031//protein transport;GO:0035556//intracellular signal transduction;GO:0015031//protein transport;GO:0035556//intracellular signal transduction;GO:0015031//protein transport;GO:0035556//intrace…	gi|222636687|gb|EEE66819.1|/6.8486e-100/hypothetical protein OsJ_23579 [Oryza sativa Japonica Group]
Zm00001d018981.1	Zm00001d018981_T001.1,Zm00001d018981_T002.1,Zm00001d018981_T003.1,Zm00001d018981_T004.1,Zm00001d018981_T005.1,Zm00001d018981_T006.1	267.82	280.01	264.43	326.89	247.63	357.28	406.54	426.85	480.85	cdna chromosome:AGPv4:7:11773227:11774574:1 gene:Zm00001d018981.1 gene_biotype:protein_coding transcript_biotype:protein_coding	K11275|1|2e-06|52.8|zma:541964|histone H1/5	GO:0000785//chromatin;GO:0043231//intracellular membrane-bounded organelle;GO:0000785//chromatin;GO:0043231//intracellular membrane-bounded organelle	GO:0003676//nucleic acid binding;GO:0003676//nucleic acid binding	GO:0034728//nucleosome organization;GO:0034728//nucleosome organization	gi|195618180|gb|ACG30920.1|/6.63481e-07/hypothetical protein [Zea mays]
Zm00001d019563.1	Zm00001d019563_T001.1,Zm00001d019563_T002.1,Zm00001d019563_T003.1,Zm00001d019563_T004.1,Zm00001d019563_T005.1,Zm00001d019563_T006.1,Zm00001d019563_T007.1,Zm00001d019563_T008.1,Zm00001d019563_T009.1,Zm00001d019563_T010.1,Zm00001d019563_T011.1,Zm00001d019563_T012.1,Zm00001d019563_T013.1,Zm00001d019563_T014.1,Zm00001d019563_T015.1,Zm00001d019563_T016.1,Zm00001d019563_T017.1,Zm00001d019563_T018.1	303.98	468.98	480.07	625.93	597.32	632.11	671.31	670.48	710.23	cdna chromosome:AGPv4:7:42951722:42954856:-1 gene:Zm00001d019563.1 gene_biotype:protein_coding transcript_biotype:protein_coding gene_symbol:PIP2-1 description:Aquaporin PIP2-1 [Source:UniProtKB/Swiss-Prot;Acc:Q84RL7]	K09872|1|3e-82|306|gra:105787116|aquaporin PIP	GO:0016020//membrane;GO:0031224//intrinsic component of membrane;GO:0031224//intrinsic component of membrane;GO:0031224//intrinsic component of membrane;GO:0031224//intrinsic component of membrane;GO:0031224//intrinsic component of membrane;GO:0031224//intrinsic component of membrane;GO:0031224//intrinsic component of membrane;GO:0031224//intrinsic component of membrane;GO:0016020//membrane;GO:00…	-	GO:0006810//transport;GO:0006810//transport;GO:0006810//transport;GO:0006810//transport;GO:0006810//transport;GO:0006810//transport;GO:0006810//transport;GO:0006810//transport;GO:0006810//transport;GO:0006810//transport;GO:0006810//transport;GO:0006810//transport;GO:0006810//transport;GO:0006810//transport;GO:0006810//transport;GO:0006810//transport	gi|162459293|ref|NP_001105024.1|/7.13902e-48/aquaporin PIP2-1 [Zea mays]
Zm00001d041760.1	Zm00001d041760_T001.1	366.5	368.49	350.91	512.31	348.25	505.29	631.3	610.35	613.06	cdna chromosome:AGPv4:3:136288386:136290732:-1 gene:Zm00001d041760.1 gene_biotype:protein_coding transcript_biotype:protein_coding	K02997|1|2e-100|366|zma:100282862|small subunit ribosomal protein S9e	GO:0030529//intracellular ribonucleoprotein complex	GO:0003723//RNA binding;GO:0005198//structural molecule activity	GO:0010467//gene expression	gi|615276222|ref|NP_001278530.1|/1.23859e-99/40S ribosomal protein S9 [Zea mays]
Zm00001d053633.1	Zm00001d053633_T001.1,Zm00001d053633_T002.1,Zm00001d053633_T003.1	302.55	238.29	236.41	299.54	223.47	287.94	316.11	349.52	357.81	cdna chromosome:AGPv4:4:237652430:237654914:1 gene:Zm00001d053633.1 gene_biotype:protein_coding transcript_biotype:protein_coding gene_symbol:RPS8 description:40S ribosomal protein S8 [Source:UniProtKB/Swiss-Prot;Acc:Q08069]	K02995|1|6e-120|431|zma:103654822|small subunit ribosomal protein S8e	GO:0030529//intracellular ribonucleoprotein complex;GO:0009536//plastid;GO:0030529//intracellular ribonucleoprotein complex;GO:0009536//plastid;GO:0030529//intracellular ribonucleoprotein complex;GO:0009536//plastid	GO:0003723//RNA binding;GO:0005198//structural molecule activity;GO:0003723//RNA binding;GO:0005198//structural molecule activity;GO:0003723//RNA binding;GO:0005198//structural molecule activity	GO:0010467//gene expression;GO:0010467//gene expression;GO:0010467//gene expression	gi|670399978|ref|XP_008679872.1|/3.60983e-119/PREDICTED: 40S ribosomal protein S8-like [Zea mays]
Zm00001d047253.1	Zm00001d047253_T001.1,Zm00001d047253_T002.1,Zm00001d047253_T003.1,Zm00001d047253_T004.1,Zm00001d047253_T005.1,Zm00001d047253_T007.1,Zm00001d047253_T008.1,Zm00001d047253_T009.1,Zm00001d047253_T010.1,Zm00001d047253_T011.1,Zm00001d047253_T012.1,Zm00001d047253_T013.1,Zm00001d047253_T014.1,Zm00001d047253_T015.1,Zm00001d047253_T016.1,Zm00001d047253_T017.1,Zm00001d047253_T018.1,Zm00001d047253_T019.1	390.67	477.8	647.44	770.39	588.63	866.27	624.31	639.81	684	cdna chromosome:AGPv4:9:124178349:124184872:-1 gene:Zm00001d047253.1 gene_biotype:protein_coding transcript_biotype:protein_coding	K00695|1|0.0|1661|zma:542247|sucrose synthase [EC:2.4.1.13]	-	GO:0035251//UDP-glucosyltransferase activity;GO:0035251//UDP-glucosyltransferase activity;GO:0035251//UDP-glucosyltransferase activity;GO:0035251//UDP-glucosyltransferase activity;GO:0035251//UDP-glucosyltransferase activity;GO:0035251//UDP-glucosyltransferase activity;GO:0035251//UDP-glucosyltransferase activity;GO:0035251//UDP-glucosyltransferase activity;GO:0035251//UDP-glucosyltransferase act…	GO:0005984//disaccharide metabolic process;GO:0005984//disaccharide metabolic process;GO:0005984//disaccharide metabolic process;GO:0005984//disaccharide metabolic process;GO:0005984//disaccharide metabolic process;GO:0005984//disaccharide metabolic process;GO:0005984//disaccharide metabolic process;GO:0005984//disaccharide metabolic process;GO:0005984//disaccharide metabolic process;GO:0005984//…	gi|224034365|gb|ACN36258.1|/1.11997e-115/unknown [Zea mays]
Zm00001d042025.1	Zm00001d042025_T001.1	331.59	419.91	378.51	656.42	587.75	665.7	609.11	581.62	556.7	cdna chromosome:AGPv4:3:147728102:147730628:1 gene:Zm00001d042025.1 gene_biotype:protein_coding transcript_biotype:protein_coding	K12162|1|1e-42|174|zma:100285075|ubiquitin-fold modifier 1	-	-	-	gi|238012314|gb|ACR37192.1|/7.65788e-49/unknown [Zea mays]
Zm00001d049641.1	Zm00001d049641_T001.1,Zm00001d049641_T002.1,Zm00001d049641_T003.1,Zm00001d049641_T004.1,Zm00001d049641_T005.1,Zm00001d049641_T006.1,Zm00001d049641_T007.1	179.27	204.86	249.55	263.2	261.32	263.66	305.37	272.26	291.65	cdna chromosome:AGPv4:4:38551544:38555126:-1 gene:Zm00001d049641.1 gene_biotype:protein_coding transcript_biotype:protein_coding	K00134|1|9e-133|473|zma:542367|glyceraldehyde 3-phosphate dehydrogenase [EC:1.2.1.12]	GO:0044424;GO:0044424;GO:0044424;GO:0044424;GO:0044424;GO:0044424;GO:0044424	GO:0000166//nucleotide binding;GO:0000166//nucleotide binding;GO:0000166//nucleotide binding;GO:0000166//nucleotide binding;GO:0000166//nucleotide binding;GO:0000166//nucleotide binding;GO:0000166//nucleotide binding	GO:0006007//glucose catabolic process;GO:0006007//glucose catabolic process;GO:0006007//glucose catabolic process;GO:0006007//glucose catabolic process;GO:0006007//glucose catabolic process;GO:0006007//glucose catabolic process;GO:0006007//glucose catabolic process	gi|120670|sp|P08735.2|G3PC1_MAIZE/1.17374e-134/RecName: Full=Glyceraldehyde-3-phosphate dehydrogenase 1, cytosolic
Zm00001d017121.1	Zm00001d017121_T001.1,Zm00001d017121_T002.1	646.18	718.27	557.27	1507.58	879.28	1281.67	3202.01	4347.83	5036.3	cdna chromosome:AGPv4:5:186104976:186109690:1 gene:Zm00001d017121.1 gene_biotype:protein_coding transcript_biotype:protein_coding	K00134|1|3e-59|229|zma:542333|glyceraldehyde 3-phosphate dehydrogenase [EC:1.2.1.12]	-	GO:0000166//nucleotide binding;GO:0000166//nucleotide binding	GO:0006007//glucose catabolic process;GO:0006007//glucose catabolic process	gi|944266107|gb|KQL30347.1|/0/hypothetical protein SETIT_017082mg [Setaria italica]
Zm00001d029543.1	Zm00001d029543_T001.1	386.82	335.64	363.42	532.73	416.24	496.7	601.78	653.64	662.55	cdna chromosome:AGPv4:1:75646209:75648062:1 gene:Zm00001d029543.1 gene_biotype:protein_coding transcript_biotype:protein_coding	K02966|1|6e-75|281|zma:100192949|small subunit ribosomal protein S19e	GO:0030529//intracellular ribonucleoprotein complex	GO:0005198//structural molecule activity	GO:0010467//gene expression	gi|212723854|ref|NP_001131599.1|/3.48873e-74/uncharacterized protein LOC100192949 [Zea mays]
Zm00001d003157.1	Zm00001d003157_T001.1,Zm00001d003157_T002.1,Zm00001d003157_T003.1	246.6	367.2	304.21	441.16	381.72	412.99	502.72	514.59	479.85	cdna chromosome:AGPv4:2:33981493:33984783:-1 gene:Zm00001d003157.1 gene_biotype:protein_coding transcript_biotype:protein_coding gene_symbol:SAMDC description:S-adenosylmethionine decarboxylase proenzyme [Source:UniProtKB/Swiss-Prot;Acc:O24575]	K01611|1|2e-55|216|zma:542733|S-adenosylmethionine decarboxylase [EC:4.1.1.50]	-	GO:0016831//carboxy-lyase activity;GO:0016831//carboxy-lyase activity;GO:0016831//carboxy-lyase activity	GO:0006596//polyamine biosynthetic process;GO:0006596//polyamine biosynthetic process;GO:0006596//polyamine biosynthetic process	gi|162457890|ref|NP_001105713.1|/0/S-adenosylmethionine decarboxylase proenzyme [Zea mays]
Zm00001d038865.1	Zm00001d038865_T001.1,Zm00001d038865_T002.1,Zm00001d038865_T003.1,Zm00001d038865_T004.1,Zm00001d038865_T005.1,Zm00001d038865_T006.1,Zm00001d038865_T007.1,Zm00001d038865_T008.1,Zm00001d038865_T009.1,Zm00001d038865_T010.1,Zm00001d038865_T011.1,Zm00001d038865_T012.1,Zm00001d038865_T013.1,Zm00001d038865_T014.1	377.89	315.94	293.68	486.54	386.78	461.04	536.55	581.73	630.78	cdna chromosome:AGPv4:6:166071517:166073393:-1 gene:Zm00001d038865.1 gene_biotype:protein_coding transcript_biotype:protein_coding	K02903|1|1e-68|259|zma:100284901|large subunit ribosomal protein L28e	GO:0030529//intracellular ribonucleoprotein complex;GO:0030529//intracellular ribonucleoprotein complex;GO:0030529//intracellular ribonucleoprotein complex;GO:0030529//intracellular ribonucleoprotein complex;GO:0030529//intracellular ribonucleoprotein complex;GO:0030529//intracellular ribonucleoprotein complex;GO:0030529//intracellular ribonucleoprotein complex;GO:0030529//intracellular ribonucle…	GO:0005198//structural molecule activity;GO:0005198//structural molecule activity;GO:0005198//structural molecule activity;GO:0005198//structural molecule activity;GO:0005198//structural molecule activity;GO:0005198//structural molecule activity;GO:0005198//structural molecule activity;GO:0005198//structural molecule activity;GO:0005198//structural molecule activity;GO:0005198//structural molecul…	GO:0010467//gene expression;GO:0010467//gene expression;GO:0010467//gene expression;GO:0010467//gene expression;GO:0010467//gene expression;GO:0010467//gene expression;GO:0010467//gene expression;GO:0010467//gene expression;GO:0010467//gene expression;GO:0010467//gene expression;GO:0010467//gene expression;GO:0010467//gene expression;GO:0010467//gene expression;GO:0010467//gene expression	gi|226509046|ref|NP_001151268.1|/6.84894e-75/uncharacterized protein LOC100284901 [Zea mays]
Zm00001d014519.1	Zm00001d014519_T001.1	383.76	367.25	386.67	645.53	668.43	669.56	541.31	514.25	470.43	cdna chromosome:AGPv4:5:51447411:51449617:-1 gene:Zm00001d014519.1 gene_biotype:protein_coding transcript_biotype:protein_coding	-	-	-	-	gi|413934615|gb|AFW69166.1|/3.46267e-37/hypothetical protein ZEAMMB73_278211, partial [Zea mays]
Zm00001d051001.1	Zm00001d051001_T001.1,Zm00001d051001_T002.1,Zm00001d051001_T003.1,Zm00001d051001_T004.1	211.77	254.12	164.22	804.91	395.15	828.86	1827.33	2242.33	2315.34	cdna chromosome:AGPv4:4:136187079:136190459:1 gene:Zm00001d051001.1 gene_biotype:protein_coding transcript_biotype:protein_coding gene_symbol:GAPC3 description:Glyceraldehyde-3-phosphate dehydrogenase 3, cytosolic [Source:UniProtKB/Swiss-Prot;Acc:Q43247]	K00134|1|0.0|637|zma:542333|glyceraldehyde 3-phosphate dehydrogenase [EC:1.2.1.12]	-	GO:0000166//nucleotide binding;GO:0000166//nucleotide binding;GO:0000166//nucleotide binding;GO:0000166//nucleotide binding	GO:0006007//glucose catabolic process;GO:0006007//glucose catabolic process;GO:0006007//glucose catabolic process;GO:0006007//glucose catabolic process	gi|162462949|ref|NP_001105385.1|/0/glyceraldehyde-3-phosphate dehydrogenase 3, cytosolic [Zea mays]
Zm00001d028201.1	Zm00001d028201_T001.1,Zm00001d028201_T002.1,Zm00001d028201_T003.1,Zm00001d028201_T004.1,Zm00001d028201_T005.1,Zm00001d028201_T006.1	293.86	335.84	315.73	342.81	349.38	323.12	363.74	333.49	307.9	cdna chromosome:AGPv4:1:26041533:26045723:1 gene:Zm00001d028201.1 gene_biotype:protein_coding transcript_biotype:protein_coding	K10956|1|1e-91|337|zma:100280289|protein transport protein SEC61 subunit alpha	GO:0044464;GO:0044464;GO:0044464;GO:0044464;GO:0044464;GO:0044464	GO:0008320//protein transmembrane transporter activity;GO:0008320//protein transmembrane transporter activity;GO:0008320//protein transmembrane transporter activity;GO:0008320//protein transmembrane transporter activity;GO:0008320//protein transmembrane transporter activity;GO:0008320//protein transmembrane transporter activity	GO:0006810//transport;GO:0006810//transport;GO:0006810//transport;GO:0006810//transport;GO:0006810//transport;GO:0006810//transport	gi|222624444|gb|EEE58576.1|/0/hypothetical protein OsJ_09896 [Oryza sativa Japonica Group]
Zm00001d013725.1	Zm00001d013725_T001.1,Zm00001d013725_T002.1,Zm00001d013725_T003.1,Zm00001d013725_T004.1	114.57	122.69	116.68	64.22	75.65	39.59	46.13	44.81	40.76	cdna chromosome:AGPv4:5:18632512:18633478:1 gene:Zm00001d013725.1 gene_biotype:protein_coding transcript_biotype:protein_coding	K05282|1|1e-31|137|thj:104818267|gibberellin 20-oxidase [EC:1.14.11.12];K06892|2|2e-31|136|bna:106387021|feruloyl-CoA ortho-hydroxylase [EC:1.14.11.-]	-	GO:0003824//catalytic activity;GO:0046914//transition metal ion binding;GO:0003824//catalytic activity;GO:0046914//transition metal ion binding;GO:0003824//catalytic activity;GO:0046914//transition metal ion binding;GO:0003824//catalytic activity;GO:0046914//transition metal ion binding	GO:0008152//metabolic process;GO:0008152//metabolic process;GO:0008152//metabolic process;GO:0008152//metabolic process	gi|670404150|ref|XP_008643721.1|/6.02554e-84/PREDICTED: LOC100283169 isoform X1 [Zea mays]
Zm00001d041550.1	Zm00001d041550_T001.1,Zm00001d041550_T002.1,Zm00001d041550_T003.1,Zm00001d041550_T004.1,Zm00001d041550_T005.1,Zm00001d041550_T006.1,Zm00001d041550_T007.1	703.53	614.46	593.77	644.76	642.07	499.03	708.75	872.18	835.23	cdna chromosome:AGPv4:3:126862158:126864537:-1 gene:Zm00001d041550.1 gene_biotype:protein_coding transcript_biotype:protein_coding	K03283|1|0.0|747|zma:103650526|heat shock 70kDa protein 1/8	-	GO:0032559//adenyl ribonucleotide binding;GO:0032559//adenyl ribonucleotide binding;GO:0032559//adenyl ribonucleotide binding;GO:0032559//adenyl ribonucleotide binding;GO:0032559//adenyl ribonucleotide binding;GO:0032559//adenyl ribonucleotide binding;GO:0032559//adenyl ribonucleotide binding	-	gi|985567380|ref|NP_001306686.1|/0/probable mediator of RNA polymerase II transcription subunit 37c [Zea mays]
Zm00001d039865.1	Zm00001d039865_T001.1,Zm00001d039865_T002.1,Zm00001d039865_T003.1,Zm00001d039865_T004.1	394.3	428.89	436.18	943.93	678.87	844.63	1290.1	1301.8	1231.58	cdna chromosome:AGPv4:3:17163334:17167131:1 gene:Zm00001d039865.1 gene_biotype:protein_coding transcript_biotype:protein_coding description:Triosephosphate isomerase, cytosolic [Source:UniProtKB/Swiss-Prot;Acc:P12863]	K01803|1|2e-78|294|zma:100272481|triosephosphate isomerase (TIM) [EC:5.3.1.1]	GO:0044424;GO:0044424;GO:0044424;GO:0044424	GO:0016861//intramolecular oxidoreductase activity, interconverting aldoses and ketoses;GO:0016861//intramolecular oxidoreductase activity, interconverting aldoses and ketoses;GO:0016861//intramolecular oxidoreductase activity, interconverting aldoses and ketoses;GO:0016861//intramolecular oxidoreductase activity, interconverting aldoses and ketoses	GO:0006007//glucose catabolic process;GO:0006631//fatty acid metabolic process;GO:0006007//glucose catabolic process;GO:0006631//fatty acid metabolic process;GO:0006007//glucose catabolic process;GO:0006631//fatty acid metabolic process;GO:0006007//glucose catabolic process;GO:0006631//fatty acid metabolic process	gi|414876338|tpg|DAA53469.1|/4.68182e-137/TPA: triosephosphate isomerase, cytosolic [Zea mays]
Zm00001d048424.1	Zm00001d048424_T001.1,Zm00001d048424_T002.1,Zm00001d048424_T003.1,Zm00001d048424_T005.1,Zm00001d048424_T006.1,Zm00001d048424_T007.1,Zm00001d048424_T008.1,Zm00001d048424_T009.1,Zm00001d048424_T010.1,Zm00001d048424_T011.1,Zm00001d048424_T012.1,Zm00001d048424_T013.1,Zm00001d048424_T014.1,Zm00001d048424_T015.1,Zm00001d048424_T016.1,Zm00001d048424_T017.1,Zm00001d048424_T018.1,Zm00001d048424_T019.1	405.23	335.02	362.38	641.32	684.01	622.08	496.67	471.8	436.31	cdna chromosome:AGPv4:9:155994054:155998896:-1 gene:Zm00001d048424.1 gene_biotype:protein_coding transcript_biotype:protein_coding	K20102|1|3e-168|593|pda:103699185|YTH domain-containing family protein	-	-	-	gi|293336053|ref|NP_001169286.1|/0/uncharacterized protein LOC100383150 [Zea mays]
Zm00001d014858.1	Zm00001d014858_T001.1,Zm00001d014858_T002.1,Zm00001d014858_T003.1,Zm00001d014858_T004.1	402.13	283.43	271.11	403.03	325.86	420.86	518.76	517.08	555.79	cdna chromosome:AGPv4:5:65680729:65683012:-1 gene:Zm00001d014858.1 gene_biotype:protein_coding transcript_biotype:protein_coding gene_symbol:MNB1B description:DNA-binding protein MNB1B [Source:UniProtKB/Swiss-Prot;Acc:P27347]	K10802|1|5e-07|55.8|zma:100381276|high mobility group protein B1	-	-	-	gi|223974911|gb|ACN31643.1|/1.14576e-27/unknown [Zea mays]
Zm00001d018837.1	Zm00001d018837_T001.1	86.07	26.57	32.19	171.73	163.73	191.26	238.35	322.2	275.38	cdna chromosome:AGPv4:7:6925327:6929344:1 gene:Zm00001d018837.1 gene_biotype:protein_coding transcript_biotype:protein_coding	K12472|1|2e-09|65.5|bvg:104885038|epidermal growth factor receptor substrate 15	-	-	-	gi|670420645|ref|XP_008651169.1|/0/PREDICTED: uncharacterized protein LOC100274899 isoform X1 [Zea mays]
Zm00001d007011.1	Zm00001d007011_T001.1	215.7	198.44	191.85	182.39	297.27	298.51	334.36	350.49	328.3	cdna chromosome:AGPv4:2:220153533:220153706:-1 gene:Zm00001d007011.1 gene_biotype:protein_coding transcript_biotype:protein_coding	K02902|1|2e-29|127|zma:101027259|large subunit ribosomal protein L28	GO:0043231//intracellular membrane-bounded organelle	-	-	gi|195629620|gb|ACG36451.1|/1.39067e-28/hypothetical protein [Zea mays]
Zm00001d047282.1	Zm00001d047282_T001.1	330.28	343.87	346.85	443.06	416.87	497.72	554.35	617.39	669.85	cdna chromosome:AGPv4:9:125433093:125435673:-1 gene:Zm00001d047282.1 gene_biotype:protein_coding transcript_biotype:protein_coding	K20298|1|6e-14|76.6|zma:103639049|vacuolar protein sorting-associated protein 52;K18635|2|4e-13|73.9|zma:100193571|protein SPIRAL1 and related proteins	-	-	-	gi|414867257|tpg|DAA45814.1|/7.7971e-17/TPA: hypothetical protein ZEAMMB73_833799 [Zea mays]
Zm00001d013568.1	Zm00001d013568_T001.1	307.69	459.56	436.95	950.36	797.29	1076.42	1006.8	1255.14	1088.99	cdna chromosome:AGPv4:5:14451040:14451980:-1 gene:Zm00001d013568.1 gene_biotype:protein_coding transcript_biotype:protein_coding	K13195|1|5e-33|142|gmx:100305467|cold-inducible RNA-binding protein;K13098|4|5e-29|128|sot:102588476|RNA-binding protein FUS	-	GO:0003676//nucleic acid binding	-	gi|195647746|gb|ACG43341.1|/1.37893e-41/glycine-rich RNA-binding protein 2 [Zea mays]
Zm00001d017850.1	Zm00001d017850_T001.1	256.14	203.51	179.72	289.43	225.17	275.84	351.3	337.39	327.85	cdna chromosome:AGPv4:5:208742451:208744562:-1 gene:Zm00001d017850.1 gene_biotype:protein_coding transcript_biotype:protein_coding	K02910|1|2e-49|196|sbi:SORBI_04g029810|large subunit ribosomal protein L31e	GO:0030529//intracellular ribonucleoprotein complex	GO:0005198//structural molecule activity	GO:0010467//gene expression	gi|195606388|gb|ACG25024.1|/1.07838e-48/60S ribosomal protein L31 [Zea mays]
Zm00001d040189.1	Zm00001d040189_T001.1,Zm00001d040189_T002.1,Zm00001d040189_T003.1,Zm00001d040189_T004.1	325.75	295	276.34	566.94	412.27	575.22	571.54	664.57	788.08	cdna chromosome:AGPv4:3:31401143:31402825:-1 gene:Zm00001d040189.1 gene_biotype:protein_coding transcript_biotype:protein_coding	K12581|1|3e-17|91.3|bna:106383523|CCR4-NOT transcription complex subunit 7/8;K13126|2|6e-11|70.1|fve:101312606|polyadenylate-binding protein;K01054|3|8e-11|69.7|bna:106399005|acylglycerol lipase [EC:3.1.1.23]	-	-	-	gi|670385139|ref|XP_008673423.1|/1.32685e-140/PREDICTED: NAM-related protein 1 isoform X1 [Zea mays]
Zm00001d027731.1	Zm00001d027731_T001.1,Zm00001d027731_T002.1,Zm00001d027731_T003.1,Zm00001d027731_T004.1,Zm00001d027731_T005.1,Zm00001d027731_T006.1,Zm00001d027731_T007.1,Zm00001d027731_T008.1,Zm00001d027731_T009.1,Zm00001d027731_T010.1,Zm00001d027731_T011.1,Zm00001d027731_T012.1,Zm00001d027731_T014.1,Zm00001d027731_T015.1,Zm00001d027731_T016.1	177.11	164.11	160.19	273.68	240.46	297.72	218.66	229.96	256.6	cdna chromosome:AGPv4:1:12354773:12359619:-1 gene:Zm00001d027731.1 gene_biotype:protein_coding transcript_biotype:protein_coding	K20102|1|2e-170|598|pda:103699185|YTH domain-containing family protein	-	-	-	gi|670361040|ref|XP_008645285.1|/0/PREDICTED: uncharacterized protein LOC100383598 isoform X1 [Zea mays]
Zm00001d028786.1	Zm00001d028786_T001.1,Zm00001d028786_T002.1,Zm00001d028786_T003.1	236.27	204.65	198.34	319.27	226.75	307.61	405.78	417.16	426.19	cdna chromosome:AGPv4:1:46381302:46384012:1 gene:Zm00001d028786.1 gene_biotype:protein_coding transcript_biotype:protein_coding	K02993|1|9e-105|380|zma:100193269|small subunit ribosomal protein S7e	GO:0030529//intracellular ribonucleoprotein complex;GO:0030529//intracellular ribonucleoprotein complex;GO:0030529//intracellular ribonucleoprotein complex	GO:0005198//structural molecule activity;GO:0005198//structural molecule activity;GO:0005198//structural molecule activity	GO:0010467//gene expression;GO:0010467//gene expression;GO:0010467//gene expression	gi|212723074|ref|NP_001131888.1|/1.14613e-84/40S ribosomal protein S7 [Zea mays]
Zm00001d037875.1	Zm00001d037875_T001.1,Zm00001d037875_T002.1,Zm00001d037875_T003.1,Zm00001d037875_T004.1,Zm00001d037875_T005.1,Zm00001d037875_T006.1,Zm00001d037875_T007.1,Zm00001d037875_T008.1,Zm00001d037875_T009.1,Zm00001d037875_T010.1,Zm00001d037875_T011.1,Zm00001d037875_T012.1,Zm00001d037875_T013.1,Zm00001d037875_T014.1,Zm00001d037875_T015.1	431.02	376.98	414.88	587.48	443.03	551.9	699.63	721.25	706.75	cdna chromosome:AGPv4:6:140722761:140725689:-1 gene:Zm00001d037875.1 gene_biotype:protein_coding transcript_biotype:protein_coding	K03231|1|1e-54|214|zma:100037748|elongation factor 1-alpha	GO:0044424;GO:0044424;GO:0044424;GO:0044424;GO:0044424;GO:0043231//intracellular membrane-bounded organelle;GO:0044424;GO:0044424;GO:0044424;GO:0044424;GO:0044424;GO:0044424;GO:0044424;GO:0043231//intracellular membrane-bounded organelle;GO:0044424	GO:0017111//nucleoside-triphosphatase activity;GO:0008135//translation factor activity, RNA binding;GO:0032561//guanyl ribonucleotide binding;GO:0017111//nucleoside-triphosphatase activity;GO:0008135//translation factor activity, RNA binding;GO:0032561//guanyl ribonucleotide binding;GO:0017111//nucleoside-triphosphatase activity;GO:0008135//translation factor activity, RNA binding;GO:0032561//gua…	GO:0006412//translation;GO:0009207;GO:0006412//translation;GO:0009207;GO:0006412//translation;GO:0009207;GO:0006412//translation;GO:0009207;GO:0006412//translation;GO:0009207;GO:0006412//translation;GO:0009207;GO:0006412//translation;GO:0009207;GO:0006412//translation;GO:0009207;GO:0006412//translation;GO:0009207;GO:0006412//translation;GO:0009207;GO:0006412//translation;GO:0009207;GO:0006412//tr…	gi|673921811|ref|NP_001288465.1|/2.15434e-159/elongation factor 1-alpha-like [Zea mays]
Zm00001d030373.1	Zm00001d030373_T001.1,Zm00001d030373_T002.1,Zm00001d030373_T003.1,Zm00001d030373_T004.1,Zm00001d030373_T005.1,Zm00001d030373_T006.1,Zm00001d030373_T007.1	381.56	307.52	278.31	468.51	396.72	478.81	557.34	513.12	512.58	cdna chromosome:AGPv4:1:127221596:127227815:-1 gene:Zm00001d030373.1 gene_biotype:protein_coding transcript_biotype:protein_coding	K01689|1|5e-174|611|zma:542316|enolase [EC:4.2.1.11]	GO:0043234//protein complex;GO:0044424;GO:0043234//protein complex;GO:0044424;GO:0043234//protein complex;GO:0044424;GO:0043234//protein complex;GO:0044424;GO:0043234//protein complex;GO:0044424;GO:0043234//protein complex;GO:0044424;GO:0043234//protein complex;GO:0044424	GO:0046872//metal ion binding;GO:0016836//hydro-lyase activity;GO:0046872//metal ion binding;GO:0016836//hydro-lyase activity;GO:0046872//metal ion binding;GO:0016836//hydro-lyase activity;GO:0046872//metal ion binding;GO:0016836//hydro-lyase activity;GO:0046872//metal ion binding;GO:0016836//hydro-lyase activity;GO:0046872//metal ion binding;GO:0016836//hydro-lyase activity;GO:0046872//metal ion…	GO:0006007//glucose catabolic process;GO:0006007//glucose catabolic process;GO:0006007//glucose catabolic process;GO:0006007//glucose catabolic process;GO:0006007//glucose catabolic process;GO:0006007//glucose catabolic process;GO:0006007//glucose catabolic process	gi|223944349|gb|ACN26258.1|/0/unknown [Zea mays]
Zm00001d037873.1	Zm00001d037873_T001.1,Zm00001d037873_T002.1,Zm00001d037873_T003.1,Zm00001d037873_T004.1,Zm00001d037873_T005.1,Zm00001d037873_T006.1,Zm00001d037873_T007.1,Zm00001d037873_T008.1,Zm00001d037873_T009.1,Zm00001d037873_T010.1,Zm00001d037873_T011.1,Zm00001d037873_T012.1,Zm00001d037873_T013.1	410.03	402.65	422.22	597.8	464.36	594.11	736.86	700.92	728.71	cdna chromosome:AGPv4:6:140618468:140619228:-1 gene:Zm00001d037873.1 gene_biotype:protein_coding transcript_biotype:protein_coding	K03231|1|1e-54|214|zma:100037748|elongation factor 1-alpha	GO:0044424;GO:0044424;GO:0044424;GO:0044424;GO:0044424;GO:0044424;GO:0044424;GO:0044424;GO:0044424;GO:0044424;GO:0044424;GO:0044424;GO:0043231//intracellular membrane-bounded organelle	GO:0017111//nucleoside-triphosphatase activity;GO:0008135//translation factor activity, RNA binding;GO:0032561//guanyl ribonucleotide binding;GO:0017111//nucleoside-triphosphatase activity;GO:0008135//translation factor activity, RNA binding;GO:0032561//guanyl ribonucleotide binding;GO:0017111//nucleoside-triphosphatase activity;GO:0008135//translation factor activity, RNA binding;GO:0032561//gua…	GO:0006412//translation;GO:0009207;GO:0006412//translation;GO:0009207;GO:0006412//translation;GO:0009207;GO:0006412//translation;GO:0009207;GO:0006412//translation;GO:0009207;GO:0006412//translation;GO:0009207;GO:0006412//translation;GO:0009207;GO:0006412//translation;GO:0009207;GO:0006412//translation;GO:0009207;GO:0006412//translation;GO:0009207;GO:0006412//translation;GO:0009207;GO:0006412//tr…	gi|413944944|gb|AFW77593.1|/1.57316e-159/putative translation elongation factor Tu family protein isoform 1 [Zea mays]
Zm00001d003127.1	Zm00001d003127_T001.1,Zm00001d003127_T002.1,Zm00001d003127_T003.1,Zm00001d003127_T004.1,Zm00001d003127_T005.1,Zm00001d003127_T006.1,Zm00001d003127_T007.1,Zm00001d003127_T008.1,Zm00001d003127_T009.1,Zm00001d003127_T010.1,Zm00001d003127_T011.1,Zm00001d003127_T012.1,Zm00001d003127_T013.1,Zm00001d003127_T014.1,Zm00001d003127_T015.1,Zm00001d003127_T016.1,Zm00001d003127_T017.1,Zm00001d003127_T018.1	331.36	251.76	271.95	333.09	274.29	339.47	380.76	367.89	397.92	cdna chromosome:AGPv4:2:33155101:33155880:-1 gene:Zm00001d003127.1 gene_biotype:protein_coding transcript_biotype:protein_coding	K02893|1|2e-49|196|zma:541695|large subunit ribosomal protein L23Ae	GO:0043231//intracellular membrane-bounded organelle;GO:0030529//intracellular ribonucleoprotein complex;GO:0043231//intracellular membrane-bounded organelle;GO:0030529//intracellular ribonucleoprotein complex;GO:0043231//intracellular membrane-bounded organelle;GO:0030529//intracellular ribonucleoprotein complex;GO:0043231//intracellular membrane-bounded organelle;GO:0030529//intracellular ribon…	GO:0003676//nucleic acid binding;GO:0005198//structural molecule activity;GO:0003676//nucleic acid binding;GO:0005198//structural molecule activity;GO:0005488;GO:0005488;GO:0003676//nucleic acid binding;GO:0005198//structural molecule activity;GO:0003676//nucleic acid binding;GO:0005198//structural molecule activity;GO:0005488;GO:0003676//nucleic acid binding;GO:0005198//structural molecule activ…	GO:0010467//gene expression;GO:0010467//gene expression;GO:0010467//gene expression;GO:0010467//gene expression;GO:0010467//gene expression;GO:0010467//gene expression;GO:0010467//gene expression;GO:0010467//gene expression;GO:0010467//gene expression	gi|992164744|gb|KXG26651.1|/6.55759e-58/hypothetical protein SORBI_006G137100 [Sorghum bicolor]
Zm00001d029968.1	Zm00001d029968_T001.1	272.25	292.82	315.26	328.36	242.93	359.26	404.88	410.83	441.15	cdna chromosome:AGPv4:1:96900888:96902992:-1 gene:Zm00001d029968.1 gene_biotype:protein_coding transcript_biotype:protein_coding	K00940|1|1e-81|304|zma:100217209|nucleoside-diphosphate kinase [EC:2.7.4.6]	GO:0044424	GO:0043169//cation binding;GO:0016776//phosphotransferase activity, phosphate group as acceptor;GO:0032559//adenyl ribonucleotide binding	GO:0009209;GO:0006796//phosphate-containing compound metabolic process;GO:0009206;GO:0007602//phototransduction;GO:0009132//nucleoside diphosphate metabolic process	gi|840086919|ref|NP_001296954.1|/5.22836e-81/nucleoside diphosphate kinase 1 [Zea mays]
Zm00001d003401.1	Zm00001d003401_T001.1,Zm00001d003401_T002.1,Zm00001d003401_T003.1,Zm00001d003401_T004.1,Zm00001d003401_T005.1,Zm00001d003401_T006.1,Zm00001d003401_T007.1,Zm00001d003401_T009.1,Zm00001d003401_T010.1,Zm00001d003401_T011.1	325.64	289.64	255.47	359.25	318.76	389.1	438.72	430.74	477.95	cdna chromosome:AGPv4:2:43088493:43092367:-1 gene:Zm00001d003401.1 gene_biotype:protein_coding transcript_biotype:protein_coding gene_symbol:GRF1 description:14-3-3-like protein GF14-6 [Source:UniProtKB/Swiss-Prot;Acc:P49106]	K06630|1|1e-142|507|zma:542291|14-3-3 protein epsilon	GO:0043231//intracellular membrane-bounded organelle;GO:0043231//intracellular membrane-bounded organelle;GO:0043231//intracellular membrane-bounded organelle;GO:0043231//intracellular membrane-bounded organelle;GO:0043231//intracellular membrane-bounded organelle;GO:0043231//intracellular membrane-bounded organelle;GO:0043231//intracellular membrane-bounded organelle;GO:0043231//intracellular me…	GO:0016817//hydrolase activity, acting on acid anhydrides;GO:0005515//protein binding;GO:0016817//hydrolase activity, acting on acid anhydrides;GO:0005515//protein binding;GO:0016817//hydrolase activity, acting on acid anhydrides;GO:0005515//protein binding;GO:0016817//hydrolase activity, acting on acid anhydrides;GO:0005515//protein binding;GO:0016817//hydrolase activity, acting on acid anhydrid…	-	gi|414586863|tpg|DAA37434.1|/2.98591e-108/TPA: LOW QUALITY PROTEIN: general regulatory factor1 [Zea mays]
Zm00001d038327.1	Zm00001d038327_T001.1	243.97	280.9	218	328.18	282.31	332.2	238.83	277.31	239.4	cdna chromosome:AGPv4:6:154610724:154620497:1 gene:Zm00001d038327.1 gene_biotype:protein_coding transcript_biotype:protein_coding	-	-	GO:0005515//protein binding;GO:0004175//endopeptidase activity	GO:0044092//negative regulation of molecular function	gi|670413266|ref|XP_008647822.1|/2.59852e-41/PREDICTED: LOC100281745 isoform X1 [Zea mays]
Zm00001d037498.1	Zm00001d037498_T001.1,Zm00001d037498_T002.1	172.9	191.71	181.64	443	223.5	685.89	702.54	813.1	906.91	cdna chromosome:AGPv4:6:127318662:127321705:-1 gene:Zm00001d037498.1 gene_biotype:protein_coding transcript_biotype:protein_coding	K16903|1|0.0|751|zma:100272716|L-tryptophan---pyruvate aminotransferase [EC:2.6.1.99]	-	GO:0048037//cofactor binding;GO:0016829//lyase activity;GO:0048037//cofactor binding;GO:0016829//lyase activity	-	gi|226495307|ref|NP_001140641.1|/0/uncharacterized protein LOC100272716 [Zea mays]
Zm00001d012161.1	Zm00001d012161_T001.1,Zm00001d012161_T002.1	305.02	229.29	263.39	449.33	279.95	434.37	573.46	624.91	652.42	cdna chromosome:AGPv4:8:169183806:169186452:-1 gene:Zm00001d012161.1 gene_biotype:protein_coding transcript_biotype:protein_coding	K02932|1|6e-149|528|zma:100284917|large subunit ribosomal protein L5e	GO:0030529//intracellular ribonucleoprotein complex;GO:0030529//intracellular ribonucleoprotein complex	GO:0019843//rRNA binding;GO:0005198//structural molecule activity;GO:0019843//rRNA binding;GO:0005198//structural molecule activity	GO:0010467//gene expression;GO:0010467//gene expression	gi|238014020|gb|ACR38045.1|/9.28388e-150/unknown [Zea mays]
Zm00001d042453.1	Zm00001d042453_T001.1,Zm00001d042453_T002.1,Zm00001d042453_T003.1	443.33	598.87	534.21	996.66	696.75	953.88	1493.21	1945.38	1806.18	cdna chromosome:AGPv4:3:168341680:168342880:1 gene:Zm00001d042453.1 gene_biotype:protein_coding transcript_biotype:protein_coding	K01623|1|1e-90|334|zma:542261|fructose-bisphosphate aldolase, class I [EC:4.1.2.13]	GO:0044424;GO:0044424;GO:0044424	GO:0016832//aldehyde-lyase activity;GO:0016832//aldehyde-lyase activity;GO:0016832//aldehyde-lyase activity	GO:0006007//glucose catabolic process;GO:0006007//glucose catabolic process;GO:0006007//glucose catabolic process	gi|194690156|gb|ACF79162.1|/0/unknown [Zea mays]
Zm00001d031429.1	Zm00001d031429_T001.1,Zm00001d031429_T002.1,Zm00001d031429_T003.1,Zm00001d031429_T004.1,Zm00001d031429_T005.1,Zm00001d031429_T006.1,Zm00001d031429_T007.1,Zm00001d031429_T008.1	254.37	156.58	150.17	186.97	148.85	178.79	179.21	226.11	220.5	cdna chromosome:AGPv4:1:189856376:189860131:1 gene:Zm00001d031429.1 gene_biotype:protein_coding transcript_biotype:protein_coding	K02910|1|6e-39|160|gra:105792925|large subunit ribosomal protein L31e	GO:0043231//intracellular membrane-bounded organelle;GO:0030529//intracellular ribonucleoprotein complex;GO:0043231//intracellular membrane-bounded organelle;GO:0043231//intracellular membrane-bounded organelle;GO:0043231//intracellular membrane-bounded organelle;GO:0030529//intracellular ribonucleoprotein complex;GO:0043231//intracellular membrane-bounded organelle	GO:0016773//phosphotransferase activity, alcohol group as acceptor;GO:0005198//structural molecule activity;GO:0016773//phosphotransferase activity, alcohol group as acceptor;GO:0016773//phosphotransferase activity, alcohol group as acceptor;GO:0016773//phosphotransferase activity, alcohol group as acceptor;GO:0005198//structural molecule activity;GO:0016773//phosphotransferase activity, alcohol …	GO:0019321;GO:0006796//phosphate-containing compound metabolic process;GO:0010467//gene expression;GO:0019321;GO:0006796//phosphate-containing compound metabolic process;GO:0019321;GO:0006796//phosphate-containing compound metabolic process;GO:0019321;GO:0006796//phosphate-containing compound metabolic process;GO:0010467//gene expression;GO:0019321;GO:0006796//phosphate-containing compound metabo…	gi|670358837|ref|XP_008667287.1|/9.24884e-93/PREDICTED: uncharacterized protein LOC100273018 isoform X1 [Zea mays]
Zm00001d033931.1	Zm00001d033931_T001.1,Zm00001d033931_T002.1,Zm00001d033931_T003.1,Zm00001d033931_T004.1,Zm00001d033931_T005.1,Zm00001d033931_T006.1,Zm00001d033931_T007.1	537.19	503.47	432.23	719.19	589.47	710.14	934.9	1056.98	1123.75	cdna chromosome:AGPv4:1:278821298:278825118:-1 gene:Zm00001d033931.1 gene_biotype:protein_coding transcript_biotype:protein_coding	K18857|1|0.0|598|zma:542363|alcohol dehydrogenase class-P [EC:1.1.1.1]	GO:0044424;GO:0044424;GO:0044424;GO:0044424;GO:0044424;GO:0044424;GO:0044424	GO:0046914//transition metal ion binding;GO:0016616//oxidoreductase activity, acting on the CH-OH group of donors, NAD or NADP as acceptor;GO:0046914//transition metal ion binding;GO:0016616//oxidoreductase activity, acting on the CH-OH group of donors, NAD or NADP as acceptor;GO:0046914//transition metal ion binding;GO:0016616//oxidoreductase activity, acting on the CH-OH group of donors, NAD or…	GO:0008152//metabolic process;GO:0008152//metabolic process;GO:0008152//metabolic process;GO:0008152//metabolic process;GO:0008152//metabolic process;GO:0008152//metabolic process;GO:0008152//metabolic process	gi|414872675|tpg|DAA51232.1|/0/TPA: alcohol dehydrogenase1 [Zea mays]
Zm00001d042231.1	Zm00001d042231_T001.1	163.11	176.55	104.24	287.35	194.35	380.46	505.53	503.1	475.45	cdna chromosome:AGPv4:3:156958516:156959137:1 gene:Zm00001d042231.1 gene_biotype:protein_coding transcript_biotype:protein_coding	-	-	-	-	gi|239914017|emb|CAZ61578.1|/9.51072e-33/putative defensin [Zea mays]
Zm00001d013494.1	Zm00001d013494_T001.1	166.43	199.01	266.39	307.98	455.23	319.16	108.43	102.68	87.57	cdna chromosome:AGPv4:5:12718250:12718810:-1 gene:Zm00001d013494.1 gene_biotype:protein_coding transcript_biotype:protein_coding	-	GO:0044464	-	-	gi|238006968|gb|ACR34519.1|/2.84354e-45/unknown [Zea mays]
Zm00001d005276.1	Zm00001d005276_T001.1,Zm00001d005276_T002.1,Zm00001d005276_T003.1,Zm00001d005276_T004.1,Zm00001d005276_T005.1,Zm00001d005276_T006.1,Zm00001d005276_T007.1,Zm00001d005276_T008.1,Zm00001d005276_T009.1,Zm00001d005276_T010.1,Zm00001d005276_T011.1,Zm00001d005276_T012.1,Zm00001d005276_T013.1,Zm00001d005276_T014.1	355.1	359.71	320.08	653.35	509.98	673.63	734.08	642.95	618.07	cdna chromosome:AGPv4:2:167097493:167102777:1 gene:Zm00001d005276.1 gene_biotype:protein_coding transcript_biotype:protein_coding	K13126|1|0.0|759|sita:101772489|polyadenylate-binding protein	-	GO:0003676//nucleic acid binding	-	gi|414588971|tpg|DAA39542.1|/0/TPA: hypothetical protein ZEAMMB73_983793 [Zea mays]
Zm00001d022042.1	Zm00001d022042_T001.1,Zm00001d022042_T002.1,Zm00001d022042_T003.1,Zm00001d022042_T004.1,Zm00001d022042_T005.1,Zm00001d022042_T006.1,Zm00001d022042_T007.1,Zm00001d022042_T008.1,Zm00001d022042_T009.1,Zm00001d022042_T010.1	308.14	328.24	326.59	450.1	408.23	438.95	474.17	469.55	455.03	cdna chromosome:AGPv4:7:168491796:168494636:-1 gene:Zm00001d022042.1 gene_biotype:protein_coding transcript_biotype:protein_coding gene_symbol:TIF5A description:Eukaryotic translation initiation factor 5A [Source:UniProtKB/Swiss-Prot;Acc:P80639]	K03263|1|2e-88|326|zma:542537|translation initiation factor 5A	-	GO:0043021//ribonucleoprotein complex binding;GO:0008135//translation factor activity, RNA binding;GO:0043021//ribonucleoprotein complex binding;GO:0008135//translation factor activity, RNA binding;GO:0043021//ribonucleoprotein complex binding;GO:0008135//translation factor activity, RNA binding;GO:0043021//ribonucleoprotein complex binding;GO:0008135//translation factor activity, RNA binding;GO:…	GO:0006448//regulation of translational elongation;GO:0006449//regulation of translational termination;GO:0018205//peptidyl-lysine modification;GO:0006448//regulation of translational elongation;GO:0006449//regulation of translational termination;GO:0018205//peptidyl-lysine modification;GO:0006448//regulation of translational elongation;GO:0006449//regulation of translational termination;GO:00182…	gi|255631724|gb|ACU16229.1|/2.24845e-26/unknown [Glycine max]
Zm00001d010534.1	Zm00001d010534_T001.1,Zm00001d010534_T002.1,Zm00001d010534_T003.1,Zm00001d010534_T004.1,Zm00001d010534_T005.1,Zm00001d010534_T006.1,Zm00001d010534_T007.1,Zm00001d010534_T008.1,Zm00001d010534_T009.1	219.82	181.83	188.3	283.25	257.12	284.48	285.98	333.15	299.04	cdna chromosome:AGPv4:8:119590651:119595708:1 gene:Zm00001d010534.1 gene_biotype:protein_coding transcript_biotype:protein_coding	K10575|1|3e-12|71.2|zma:100272466|ubiquitin-conjugating enzyme E2 G1 [EC:2.3.2.23]	-	GO:0019787//ubiquitin-like protein transferase activity;GO:0032559//adenyl ribonucleotide binding;GO:0019787//ubiquitin-like protein transferase activity;GO:0032559//adenyl ribonucleotide binding;GO:0016879//ligase activity, forming carbon-nitrogen bonds;GO:0032559//adenyl ribonucleotide binding;GO:0019787//ubiquitin-like protein transferase activity;GO:0032559//adenyl ribonucleotide binding;GO:0…	GO:0070646//protein modification by small protein removal;GO:0070646//protein modification by small protein removal;GO:0006464//cellular protein modification process;GO:0070646//protein modification by small protein removal;GO:0070646//protein modification by small protein removal;GO:0070646//protein modification by small protein removal;GO:0070646//protein modification by small protein removal;G…	gi|670427605|ref|XP_008654523.1|/3.22707e-75/PREDICTED: uncharacterized protein LOC100272466 isoform X1 [Zea mays]
Zm00001d023529.1	Zm00001d023529_T001.1	35.79	32.57	24.09	33.44	25.26	29.3	48.12	50.61	50.2	cdna chromosome:AGPv4:10:8781222:8782218:-1 gene:Zm00001d023529.1 gene_biotype:protein_coding transcript_biotype:protein_coding	-	-	-	-	gi|821595501|ref|NP_001105361.2|/5.32312e-21/abscisic stress protein homolog [Zea mays]
Zm00001d041569.1	Zm00001d041569_T001.1,Zm00001d041569_T002.1,Zm00001d041569_T003.1,Zm00001d041569_T004.1,Zm00001d041569_T005.1,Zm00001d041569_T006.1,Zm00001d041569_T007.1,Zm00001d041569_T008.1,Zm00001d041569_T009.1	257.68	198.51	234.28	414.49	351.95	422.43	383.66	361.74	376.86	cdna chromosome:AGPv4:3:127515565:127518644:-1 gene:Zm00001d041569.1 gene_biotype:protein_coding transcript_biotype:protein_coding	K13250|1|1e-28|125|zma:100272685|translocon-associated protein subunit beta	GO:0031224//intrinsic component of membrane;GO:0031410//cytoplasmic vesicle;GO:0043231//intracellular membrane-bounded organelle;GO:0031224//intrinsic component of membrane;GO:0031410//cytoplasmic vesicle;GO:0043231//intracellular membrane-bounded organelle;GO:0031224//intrinsic component of membrane;GO:0031410//cytoplasmic vesicle;GO:0043231//intracellular membrane-bounded organelle;GO:0031224//…	-	-	gi|414878070|tpg|DAA55201.1|/8.58264e-92/TPA: hypothetical protein ZEAMMB73_114623 [Zea mays]
Zm00001d010614.1	Zm00001d010614_T001.1,Zm00001d010614_T002.1,Zm00001d010614_T003.1,Zm00001d010614_T004.1,Zm00001d010614_T005.1,Zm00001d010614_T006.1,Zm00001d010614_T007.1,Zm00001d010614_T008.1,Zm00001d010614_T009.1,Zm00001d010614_T010.1	305.53	440.15	437.59	599.9	471.68	530.5	636.86	551.91	584.51	cdna chromosome:AGPv4:8:121855840:121858325:-1 gene:Zm00001d010614.1 gene_biotype:protein_coding transcript_biotype:protein_coding	K02976|1|1e-28|127|bdi:100842631|small subunit ribosomal protein S26e	GO:0030529//intracellular ribonucleoprotein complex;GO:0030529//intracellular ribonucleoprotein complex;GO:0030529//intracellular ribonucleoprotein complex;GO:0030529//intracellular ribonucleoprotein complex;GO:0030529//intracellular ribonucleoprotein complex;GO:0030529//intracellular ribonucleoprotein complex;GO:0030529//intracellular ribonucleoprotein complex;GO:0030529//intracellular ribonucle…	GO:0005198//structural molecule activity;GO:0005198//structural molecule activity;GO:0005198//structural molecule activity;GO:0005198//structural molecule activity;GO:0005198//structural molecule activity;GO:0005198//structural molecule activity;GO:0005198//structural molecule activity;GO:0005198//structural molecule activity;GO:0005198//structural molecule activity	GO:0010467//gene expression;GO:0010467//gene expression;GO:0010467//gene expression;GO:0010467//gene expression;GO:0010467//gene expression;GO:0010467//gene expression;GO:0010467//gene expression;GO:0010467//gene expression;GO:0010467//gene expression	gi|195644802|gb|ACG41869.1|/3.1357e-33/40S ribosomal protein S26 [Zea mays]
Zm00001d021421.1	Zm00001d021421_T001.1,Zm00001d021421_T002.1,Zm00001d021421_T003.1,Zm00001d021421_T004.1,Zm00001d021421_T005.1,Zm00001d021421_T006.1,Zm00001d021421_T007.1,Zm00001d021421_T008.1,Zm00001d021421_T009.1,Zm00001d021421_T010.1,Zm00001d021421_T011.1,Zm00001d021421_T012.1,Zm00001d021421_T013.1,Zm00001d021421_T014.1,Zm00001d021421_T015.1,Zm00001d021421_T016.1,Zm00001d021421_T017.1,Zm00001d021421_T018.1,Zm0…	261.44	286.7	265.69	613.95	443.76	572.5	760.81	827.53	897.4	cdna chromosome:AGPv4:7:151705680:151712189:-1 gene:Zm00001d021421.1 gene_biotype:protein_coding transcript_biotype:protein_coding	K00963|1|1e-34|146|zma:100191846|UTP--glucose-1-phosphate uridylyltransferase [EC:2.7.7.9]	GO:0044424;GO:0044424;GO:0044424;GO:0044424;GO:0044424;GO:0044424;GO:0044424;GO:0044424;GO:0044424;GO:0044424;GO:0044424;GO:0044424;GO:0044424;GO:0044424;GO:0044424;GO:0044424;GO:0044424;GO:0044424	GO:0051748//UTP-monosaccharide-1-phosphate uridylyltransferase activity;GO:0051748//UTP-monosaccharide-1-phosphate uridylyltransferase activity;GO:0051748//UTP-monosaccharide-1-phosphate uridylyltransferase activity;GO:0051748//UTP-monosaccharide-1-phosphate uridylyltransferase activity;GO:0051748//UTP-monosaccharide-1-phosphate uridylyltransferase activity;GO:0051748//UTP-monosaccharide-1-phosph…	-	gi|414886600|tpg|DAA62614.1|/0/TPA: UDP-glucose pyrophosphorylase1 [Zea mays]
Zm00001d036151.1	Zm00001d036151_T001.1	251.3	266.93	233.01	348.01	286.96	330.01	361.97	326.81	355.7	cdna chromosome:AGPv4:6:74662764:74663198:-1 gene:Zm00001d036151.1 gene_biotype:protein_coding transcript_biotype:protein_coding	K03236|1|3e-59|227|bdi:100840401|translation initiation factor 1A	-	GO:0008135//translation factor activity, RNA binding	GO:0006412//translation	gi|238011384|gb|ACR36727.1|/7.43453e-59/unknown [Zea mays]
Zm00001d024659.1	Zm00001d024659_T001.1	168.22	155.11	116.18	236.83	190.57	176.59	225.18	275	202.74	cdna chromosome:AGPv4:10:82482086:82482747:-1 gene:Zm00001d024659.1 gene_biotype:protein_coding transcript_biotype:protein_coding	-	-	-	-	gi|226532186|ref|NP_001145663.1|/4.75212e-57/uncharacterized protein LOC100279160 precursor [Zea mays]
Zm00001d049230.1	Zm00001d049230_T001.1,Zm00001d049230_T002.1	261.09	280.85	260.24	391.66	358.36	409.88	425.83	455.26	423.3	cdna chromosome:AGPv4:4:21788911:21795688:-1 gene:Zm00001d049230.1 gene_biotype:protein_coding transcript_biotype:protein_coding	K03094|1|1e-90|333|zma:100280388|S-phase kinase-associated protein 1	-	-	-	gi|1001624510|ref|NP_001307482.1|/9.2406e-90/uncharacterized protein LOC100280388 [Zea mays]
Zm00001d014258.1	Zm00001d014258_T001.1,Zm00001d014258_T002.1,Zm00001d014258_T003.1,Zm00001d014258_T004.1,Zm00001d014258_T005.1,Zm00001d014258_T006.1,Zm00001d014258_T007.1,Zm00001d014258_T008.1,Zm00001d014258_T009.1,Zm00001d014258_T010.1	233.11	199	197.65	616.67	416.18	477.94	598.27	654.81	610.65	cdna chromosome:AGPv4:5:38471801:38474976:-1 gene:Zm00001d014258.1 gene_biotype:protein_coding transcript_biotype:protein_coding	K00814|1|0.0|890|zma:100282849|alanine transaminase [EC:2.6.1.2]	-	GO:0048037//cofactor binding;GO:0016846//carbon-sulfur lyase activity;GO:0047635;GO:0048037//cofactor binding;GO:0016846//carbon-sulfur lyase activity;GO:0047635;GO:0048037//cofactor binding;GO:0016846//carbon-sulfur lyase activity;GO:0047635;GO:0008483//transaminase activity;GO:0048037//cofactor binding;GO:0048037//cofactor binding;GO:0016846//carbon-sulfur lyase activity;GO:0047635;GO:0048037//…	GO:0008652//cellular amino acid biosynthetic process;GO:0008652//cellular amino acid biosynthetic process;GO:0008652//cellular amino acid biosynthetic process;GO:0009058//biosynthetic process;GO:0008652//cellular amino acid biosynthetic process;GO:0008652//cellular amino acid biosynthetic process;GO:0008652//cellular amino acid biosynthetic process;GO:0008652//cellular amino acid biosynthetic pro…	gi|670402767|ref|XP_008681269.1|/0/PREDICTED: uncharacterized protein LOC100216685 isoform X1 [Zea mays]
Zm00001d021843.1	Zm00001d021843_T001.1	305.4	257.85	329.42	1712.01	2722.02	1571.82	840.18	927.17	664.01	cdna chromosome:AGPv4:7:164343316:164343884:1 gene:Zm00001d021843.1 gene_biotype:protein_coding transcript_biotype:protein_coding	-	-	-	GO:0006950//response to stress	gi|226493709|ref|NP_001152704.1|/4.97777e-34/low-molecular-weight cysteine-rich protein LCR70 precursor [Zea mays]
Zm00001d013758.1	Zm00001d013758_T001.1,Zm00001d013758_T002.1,Zm00001d013758_T003.1,Zm00001d013758_T004.1,Zm00001d013758_T005.1,Zm00001d013758_T006.1,Zm00001d013758_T007.1,Zm00001d013758_T008.1,Zm00001d013758_T009.1	248.65	199.1	213.71	297.18	205.47	275.9	351.6	375.86	385.26	cdna chromosome:AGPv4:5:19598759:19600461:1 gene:Zm00001d013758.1 gene_biotype:protein_coding transcript_biotype:protein_coding	K02896|1|8e-45|180|zma:100193634|large subunit ribosomal protein L24e	GO:0043231//intracellular membrane-bounded organelle;GO:0043231//intracellular membrane-bounded organelle;GO:0030529//intracellular ribonucleoprotein complex;GO:0043231//intracellular membrane-bounded organelle;GO:0043231//intracellular membrane-bounded organelle;GO:0030529//intracellular ribonucleoprotein complex;GO:0043231//intracellular membrane-bounded organelle;GO:0030529//intracellular ribo…	GO:0005198//structural molecule activity;GO:0005198//structural molecule activity;GO:0005198//structural molecule activity;GO:0005198//structural molecule activity;GO:0005198//structural molecule activity;GO:0005198//structural molecule activity;GO:0005198//structural molecule activity	GO:0010467//gene expression;GO:0010467//gene expression;GO:0010467//gene expression;GO:0010467//gene expression;GO:0010467//gene expression;GO:0010467//gene expression;GO:0010467//gene expression	gi|226531684|ref|NP_001150133.1|/4.58459e-41/60S ribosomal protein L24 [Zea mays]
Zm00001d023344.1	Zm00001d023344_T001.1,Zm00001d023344_T002.1,Zm00001d023344_T003.1,Zm00001d023344_T004.1	81.68	132.14	98.14	147.16	94.95	142.01	194.01	202.87	229.7	cdna chromosome:AGPv4:10:3840240:3855156:-1 gene:Zm00001d023344.1 gene_biotype:protein_coding transcript_biotype:protein_coding	-	-	GO:0005488;GO:0005488	GO:0051234//establishment of localization;GO:0010876//lipid localization;GO:0051234//establishment of localization;GO:0010876//lipid localization	gi|242072318|ref|XP_002446095.1|/0/hypothetical protein SORBIDRAFT_06g001660 [Sorghum bicolor]
Zm00001d029457.1	Zm00001d029457_T001.1	57.78	73.89	45.59	65.29	43.83	61.05	101.76	119.67	94.85	cdna chromosome:AGPv4:1:71670964:71675538:1 gene:Zm00001d029457.1 gene_biotype:protein_coding transcript_biotype:protein_coding	K17609|1|0.0|1016|zma:542360|nucleoredoxin [EC:1.8.1.8]	-	GO:0016491//oxidoreductase activity	-	gi|414867170|tpg|DAA45727.1|/0/TPA: PDI-like protein [Zea mays]
Zm00001d049239.1	Zm00001d049239_T001.1,Zm00001d049239_T002.1,Zm00001d049239_T003.1,Zm00001d049239_T004.1	212.15	229.27	274.4	372.87	270.58	343.6	403.67	407.59	433.45	cdna chromosome:AGPv4:4:22371776:22374529:1 gene:Zm00001d049239.1 gene_biotype:protein_coding transcript_biotype:protein_coding	K01251|1|5e-129|462|zma:100282150|adenosylhomocysteinase [EC:3.3.1.1]	GO:0044424;GO:0044424;GO:0044424;GO:0044424	GO:0016802;GO:0016802;GO:0016802;GO:0016802	GO:0044237//cellular metabolic process;GO:0044237//cellular metabolic process;GO:0044237//cellular metabolic process;GO:0044237//cellular metabolic process	gi|530278697|gb|AGT16642.1|/1.92561e-80/Adenosylhomocysteinase [Saccharum hybrid cultivar R570]
Zm00001d032359.1	Zm00001d032359_T001.1,Zm00001d032359_T002.1,Zm00001d032359_T003.1	281.48	217.18	214.13	325	305.56	330.97	326.76	347.84	302.96	cdna chromosome:AGPv4:1:223828341:223831895:-1 gene:Zm00001d032359.1 gene_biotype:protein_coding transcript_biotype:protein_coding	K03627|1|6e-74|277|zma:100193883|putative transcription factor	-	GO:0003677//DNA binding;GO:0003677//DNA binding;GO:0003677//DNA binding	-	gi|413920979|gb|AFW60911.1|/5.70969e-37/multi-protein bridging factor-like protein [Zea mays]
Zm00001d036480.1	Zm00001d036480_T001.1,Zm00001d036480_T002.1,Zm00001d036480_T003.1	320.69	307.36	327.07	420.79	327.68	408.3	525.61	609.69	619.94	cdna chromosome:AGPv4:6:89893954:89897514:1 gene:Zm00001d036480.1 gene_biotype:protein_coding transcript_biotype:protein_coding	K03257|1|0.0|763|zma:542348|translation initiation factor 4A	-	GO:0008135//translation factor activity, RNA binding;GO:0042623//ATPase activity, coupled;GO:0032559//adenyl ribonucleotide binding;GO:0008135//translation factor activity, RNA binding;GO:0042623//ATPase activity, coupled;GO:0032559//adenyl ribonucleotide binding;GO:0008135//translation factor activity, RNA binding;GO:0042623//ATPase activity, coupled;GO:0032559//adenyl ribonucleotide binding	GO:0006412//translation;GO:0006412//translation;GO:0006412//translation	gi|413943216|gb|AFW75865.1|/0/putative DEAD-box ATP-dependent RNA helicase family protein isoform 1 [Zea mays]
Zm00001d043606.1	Zm00001d043606_T001.1,Zm00001d043606_T002.1	282.79	264.59	238.65	426.97	341.97	415.29	524.12	587.34	550.1	cdna chromosome:AGPv4:3:204988866:204994150:1 gene:Zm00001d043606.1 gene_biotype:protein_coding transcript_biotype:protein_coding	K02974|1|9e-47|186|zma:100284180|small subunit ribosomal protein S24e	GO:0030529//intracellular ribonucleoprotein complex;GO:0030529//intracellular ribonucleoprotein complex	GO:0005198//structural molecule activity;GO:0005488;GO:0005198//structural molecule activity;GO:0005488	GO:0010467//gene expression;GO:0010467//gene expression	gi|966209746|ref|NP_001150548.2|/3.70732e-64/40S ribosomal protein S24 [Zea mays]
Zm00001d008387.1	Zm00001d008387_T001.1,Zm00001d008387_T002.1	260.87	245.3	317.3	303.73	207.66	303.32	388.97	430.86	441.27	cdna chromosome:AGPv4:8:6915036:6916870:1 gene:Zm00001d008387.1 gene_biotype:protein_coding transcript_biotype:protein_coding	K02989|1|1e-102|373|sita:101754213|small subunit ribosomal protein S5e	GO:0030529//intracellular ribonucleoprotein complex;GO:0030529//intracellular ribonucleoprotein complex	GO:0003676//nucleic acid binding;GO:0005198//structural molecule activity;GO:0003676//nucleic acid binding;GO:0005198//structural molecule activity	GO:0010467//gene expression;GO:0010467//gene expression	gi|195605288|gb|ACG24474.1|/2.64224e-107/40S ribosomal protein S5 [Zea mays]
Zm00001d002451.1	Zm00001d002451_T001.1	222.42	301.67	277.5	470.32	434.35	483.74	397.14	324.43	358.9	cdna chromosome:AGPv4:2:12958512:12961105:1 gene:Zm00001d002451.1 gene_biotype:protein_coding transcript_biotype:protein_coding	-	-	-	-	gi|195625442|gb|ACG34551.1|/1.14866e-41/seed specific protein Bn15D1B [Zea mays]
Zm00001d025617.1	Zm00001d025617_T001.1,Zm00001d025617_T002.1,Zm00001d025617_T003.1,Zm00001d025617_T004.1,Zm00001d025617_T005.1,Zm00001d025617_T006.1,Zm00001d025617_T007.1,Zm00001d025617_T008.1,Zm00001d025617_T009.1,Zm00001d025617_T010.1	234.38	204.86	201.99	284.31	247.45	323.73	358.81	380.31	394.77	cdna chromosome:AGPv4:10:124145621:124148561:1 gene:Zm00001d025617.1 gene_biotype:protein_coding transcript_biotype:protein_coding	K06630|1|2e-92|339|sbi:SORBI_06g019100|14-3-3 protein epsilon	GO:0043231//intracellular membrane-bounded organelle;GO:0043231//intracellular membrane-bounded organelle;GO:0043231//intracellular membrane-bounded organelle;GO:0043231//intracellular membrane-bounded organelle;GO:0043231//intracellular membrane-bounded organelle;GO:0043231//intracellular membrane-bounded organelle;GO:0043231//intracellular membrane-bounded organelle;GO:0043231//intracellular me…	GO:0016817//hydrolase activity, acting on acid anhydrides;GO:0005515//protein binding;GO:0016817//hydrolase activity, acting on acid anhydrides;GO:0005515//protein binding;GO:0016817//hydrolase activity, acting on acid anhydrides;GO:0005515//protein binding;GO:0016817//hydrolase activity, acting on acid anhydrides;GO:0005515//protein binding;GO:0016817//hydrolase activity, acting on acid anhydrid…	-	gi|965668359|dbj|BAT82966.1|/1.18647e-88/hypothetical protein VIGAN_04005500 [Vigna angularis var. angularis]
Zm00001d029170.1	Zm00001d029170_T001.1,Zm00001d029170_T002.1,Zm00001d029170_T003.1,Zm00001d029170_T004.1,Zm00001d029170_T005.1,Zm00001d029170_T006.1,Zm00001d029170_T007.1	145.72	144.93	165.3	107.03	111.38	110.2	124.89	111.88	115.35	cdna chromosome:AGPv4:1:60930751:60934137:1 gene:Zm00001d029170.1 gene_biotype:protein_coding transcript_biotype:protein_coding	K04565|1|4e-28|124|zma:103639134|superoxide dismutase, Cu-Zn family [EC:1.15.1.1]	GO:0044424;GO:0044424;GO:0044424;GO:0044424;GO:0044424;GO:0044424;GO:0044424	GO:0003824//catalytic activity;GO:0016209//antioxidant activity;GO:0043169//cation binding;GO:0003824//catalytic activity;GO:0016209//antioxidant activity;GO:0043169//cation binding;GO:0003824//catalytic activity;GO:0016209//antioxidant activity;GO:0043169//cation binding;GO:0003824//catalytic activity;GO:0016209//antioxidant activity;GO:0043169//cation binding;GO:0003824//catalytic activity;GO:0…	GO:0072593//reactive oxygen species metabolic process;GO:0072593//reactive oxygen species metabolic process;GO:0072593//reactive oxygen species metabolic process;GO:0072593//reactive oxygen species metabolic process;GO:0072593//reactive oxygen species metabolic process;GO:0072593//reactive oxygen species metabolic process;GO:0072593//reactive oxygen species metabolic process	gi|670361521|ref|XP_008649061.1|/3.48616e-78/PREDICTED: superoxide dismutase [Cu-Zn] 4AP isoform X1 [Zea mays]
Zm00001d033447.1	Zm00001d033447_T001.1,Zm00001d033447_T002.1,Zm00001d033447_T003.1,Zm00001d033447_T004.1,Zm00001d033447_T005.1,Zm00001d033447_T006.1,Zm00001d033447_T007.1	76	75.55	83.27	139.67	218.59	86.25	28.04	27.99	24.28	cdna chromosome:AGPv4:1:262991888:262994310:1 gene:Zm00001d033447.1 gene_biotype:protein_coding transcript_biotype:protein_coding	-	GO:0031410//cytoplasmic vesicle;GO:0031410//cytoplasmic vesicle;GO:0031410//cytoplasmic vesicle;GO:0031410//cytoplasmic vesicle;GO:0031410//cytoplasmic vesicle;GO:0031410//cytoplasmic vesicle;GO:0031410//cytoplasmic vesicle	-	-	gi|224030527|gb|ACN34339.1|/9.04002e-105/unknown [Zea mays]
Zm00001d048157.1	Zm00001d048157_T001.1	255.11	205.6	215.6	231.42	198.27	239.37	290.76	287.67	293.05	cdna chromosome:AGPv4:9:151092459:151094834:-1 gene:Zm00001d048157.1 gene_biotype:protein_coding transcript_biotype:protein_coding	K02984|1|5e-127|455|zma:103639467|small subunit ribosomal protein S3Ae	GO:0030529//intracellular ribonucleoprotein complex	GO:0005198//structural molecule activity	GO:0010467//gene expression	gi|413956686|gb|AFW89335.1|/7.97385e-127/40S ribosomal protein S3a [Zea mays]
Zm00001d038374.1	Zm00001d038374_T001.1,Zm00001d038374_T002.1,Zm00001d038374_T003.1,Zm00001d038374_T004.1,Zm00001d038374_T005.1,Zm00001d038374_T006.1,Zm00001d038374_T007.1,Zm00001d038374_T008.1	399.38	332.67	364.98	480.66	376.93	482	603.82	574.36	592.25	cdna chromosome:AGPv4:6:155771554:155773464:1 gene:Zm00001d038374.1 gene_biotype:protein_coding transcript_biotype:protein_coding	K02920|1|1e-50|200|zma:103504721|large subunit ribosomal protein L36e	GO:0030529//intracellular ribonucleoprotein complex;GO:0030529//intracellular ribonucleoprotein complex;GO:0030529//intracellular ribonucleoprotein complex;GO:0030529//intracellular ribonucleoprotein complex;GO:0030529//intracellular ribonucleoprotein complex;GO:0030529//intracellular ribonucleoprotein complex;GO:0030529//intracellular ribonucleoprotein complex;GO:0030529//intracellular ribonucle…	GO:0005198//structural molecule activity;GO:0005198//structural molecule activity;GO:0005198//structural molecule activity;GO:0005198//structural molecule activity;GO:0005198//structural molecule activity;GO:0005198//structural molecule activity;GO:0005198//structural molecule activity;GO:0005198//structural molecule activity	GO:0010467//gene expression;GO:0010467//gene expression;GO:0010467//gene expression;GO:0010467//gene expression;GO:0010467//gene expression;GO:0010467//gene expression;GO:0010467//gene expression;GO:0010467//gene expression	gi|662236806|ref|NP_001284558.1|/3.29643e-50/60S ribosomal protein L36-like [Zea mays]
Zm00001d012042.1	Zm00001d012042_T001.1,Zm00001d012042_T002.1	265.67	289.26	271.05	372.1	289.2	346.15	397.36	380.61	400.11	cdna chromosome:AGPv4:8:167077414:167081392:1 gene:Zm00001d012042.1 gene_biotype:protein_coding transcript_biotype:protein_coding	K12160|1|1e-46|154|zma:100281934|small ubiquitin-related modifier	GO:0043231//intracellular membrane-bounded organelle;GO:0043231//intracellular membrane-bounded organelle	GO:0005488;GO:0016818//hydrolase activity, acting on acid anhydrides, in phosphorus-containing anhydrides;GO:0005488;GO:0016818//hydrolase activity, acting on acid anhydrides, in phosphorus-containing anhydrides	GO:0032446//protein modification by small protein conjugation;GO:0009408//response to heat;GO:0043392//negative regulation of DNA binding;GO:0032446//protein modification by small protein conjugation;GO:0009408//response to heat;GO:0043392//negative regulation of DNA binding	gi|226505642|ref|NP_001148325.1|/1.655e-50/ubiquitin-like protein SMT3 [Zea mays]
Zm00001d022124.1	Zm00001d022124_T001.1	225.06	310.06	311.08	416.92	311.48	387.84	538.69	546.1	633.21	cdna chromosome:AGPv4:7:170836044:170836481:-1 gene:Zm00001d022124.1 gene_biotype:protein_coding transcript_biotype:protein_coding	K02900|1|1e-82|305|zma:100286357|large subunit ribosomal protein L27Ae	GO:0030529//intracellular ribonucleoprotein complex	GO:0005198//structural molecule activity	GO:0010467//gene expression	gi|226530920|ref|NP_001152716.1|/6.43389e-82/uncharacterized protein LOC100286357 [Zea mays]
Zm00001d038535.1	Zm00001d038535_T001.1,Zm00001d038535_T002.1,Zm00001d038535_T003.1,Zm00001d038535_T004.1,Zm00001d038535_T005.1,Zm00001d038535_T006.1	318.63	298.91	333	400.62	290.64	372.2	528.77	574.74	599.75	cdna chromosome:AGPv4:6:159533551:159536002:1 gene:Zm00001d038535.1 gene_biotype:protein_coding transcript_biotype:protein_coding	K02908|1|1e-47|189|zma:100285769|large subunit ribosomal protein L30e	GO:0030529//intracellular ribonucleoprotein complex;GO:0030529//intracellular ribonucleoprotein complex;GO:0030529//intracellular ribonucleoprotein complex;GO:0030529//intracellular ribonucleoprotein complex;GO:0030529//intracellular ribonucleoprotein complex;GO:0030529//intracellular ribonucleoprotein complex	GO:0005198//structural molecule activity;GO:0005198//structural molecule activity;GO:0005198//structural molecule activity;GO:0005198//structural molecule activity;GO:0005198//structural molecule activity;GO:0005198//structural molecule activity	GO:0010467//gene expression;GO:0010467//gene expression;GO:0010467//gene expression;GO:0010467//gene expression;GO:0010467//gene expression;GO:0010467//gene expression	gi|615276247|ref|NP_001278524.1|/1.1602e-51/uncharacterized protein LOC100285769 [Zea mays]
Zm00001d044035.1	Zm00001d044035_T001.1	325.14	287.51	284.6	352.49	353.2	377.92	386.45	386.39	395.47	cdna chromosome:AGPv4:3:217296337:217300142:-1 gene:Zm00001d044035.1 gene_biotype:protein_coding transcript_biotype:protein_coding	K00053|1|0.0|973|zma:100193695|ketol-acid reductoisomerase [EC:1.1.1.86]	GO:0043231//intracellular membrane-bounded organelle	GO:0043169//cation binding;GO:0016616//oxidoreductase activity, acting on the CH-OH group of donors, NAD or NADP as acceptor;GO:0048037//cofactor binding	GO:0008652//cellular amino acid biosynthetic process	gi|212722020|ref|NP_001132259.1|/0/ketol-acid reductoisomerase [Zea mays]
Zm00001d033128.1	Zm00001d033128_T001.1,Zm00001d033128_T002.1	393.98	369.12	394.68	492.74	378.71	503.4	603.9	602.48	674.76	cdna chromosome:AGPv4:1:251576988:251578190:1 gene:Zm00001d033128.1 gene_biotype:protein_coding transcript_biotype:protein_coding	K02866|1|2e-124|445|zma:100282959|large subunit ribosomal protein L10e	GO:0030529//intracellular ribonucleoprotein complex;GO:0030529//intracellular ribonucleoprotein complex	GO:0005198//structural molecule activity;GO:0005198//structural molecule activity	GO:0010467//gene expression;GO:0010467//gene expression	gi|258598734|gb|ACV83439.1|/1.03723e-127/QM-like protein [Zea mays]
Zm00001d050606.1	Zm00001d050606_T001.1,Zm00001d050606_T002.1,Zm00001d050606_T003.1,Zm00001d050606_T004.1,Zm00001d050606_T005.1,Zm00001d050606_T006.1,Zm00001d050606_T007.1,Zm00001d050606_T009.1,Zm00001d050606_T010.1,Zm00001d050606_T011.1,Zm00001d050606_T012.1,Zm00001d050606_T013.1,Zm00001d050606_T014.1,Zm00001d050606_T015.1,Zm00001d050606_T016.1,Zm00001d050606_T017.1,Zm00001d050606_T018.1,Zm00001d050606_T019.1,Zm0…	271.7	191.49	216.68	321.21	274.52	311.07	288.33	304.1	292.04	cdna chromosome:AGPv4:4:103707578:103714536:-1 gene:Zm00001d050606.1 gene_biotype:protein_coding transcript_biotype:protein_coding	K15979|1|0.0|1906|zma:100280237|staphylococcal nuclease domain-containing protein 1	GO:0031332//RNAi effector complex;GO:0031332//RNAi effector complex;GO:0031332//RNAi effector complex;GO:0031332//RNAi effector complex;GO:0031332//RNAi effector complex;GO:0031332//RNAi effector complex;GO:0031332//RNAi effector complex;GO:0031332//RNAi effector complex;GO:0031332//RNAi effector complex;GO:0031332//RNAi effector complex;GO:0031332//RNAi effector complex;GO:0031332//RNAi effector…	GO:0016787//hydrolase activity;GO:0005488;GO:0016787//hydrolase activity;GO:0005488;GO:0016787//hydrolase activity;GO:0005488;GO:0016787//hydrolase activity;GO:0005488;GO:0016787//hydrolase activity;GO:0005488;GO:0016787//hydrolase activity;GO:0005488;GO:0016787//hydrolase activity;GO:0005488;GO:0016787//hydrolase activity;GO:0005488;GO:0016787//hydrolase activity;GO:0005488;GO:0016787//hydrolase…	GO:0016458//gene silencing;GO:0016458//gene silencing;GO:0016458//gene silencing;GO:0016458//gene silencing;GO:0016458//gene silencing;GO:0016458//gene silencing;GO:0016458//gene silencing;GO:0016458//gene silencing;GO:0016458//gene silencing;GO:0016458//gene silencing;GO:0016458//gene silencing;GO:0016458//gene silencing;GO:0016458//gene silencing;GO:0016458//gene silencing;GO:0016458//gene sile…	gi|670393485|ref|XP_008677145.1|/0/PREDICTED: uncharacterized protein LOC100280237 isoform X1 [Zea mays]
Zm00001d010618.1	Zm00001d010618_T001.1,Zm00001d010618_T002.1,Zm00001d010618_T003.1,Zm00001d010618_T004.1	205.96	326.65	315.12	484.19	469.22	517.69	424.36	388.27	395.81	cdna chromosome:AGPv4:8:122041622:122047006:-1 gene:Zm00001d010618.1 gene_biotype:protein_coding transcript_biotype:protein_coding	K06689|1|1e-85|317|dosa:Os01t0819400-00|ubiquitin-conjugating enzyme E2 D [EC:2.3.2.23]	-	GO:0016879//ligase activity, forming carbon-nitrogen bonds;GO:0032559//adenyl ribonucleotide binding;GO:0016879//ligase activity, forming carbon-nitrogen bonds;GO:0032559//adenyl ribonucleotide binding;GO:0016879//ligase activity, forming carbon-nitrogen bonds;GO:0032559//adenyl ribonucleotide binding;GO:0016879//ligase activity, forming carbon-nitrogen bonds;GO:0032559//adenyl ribonucleotide bin…	GO:0006464//cellular protein modification process;GO:0006464//cellular protein modification process;GO:0006464//cellular protein modification process;GO:0006464//cellular protein modification process	gi|835952046|ref|XP_012700297.1|/1.66571e-86/PREDICTED: ubiquitin-conjugating enzyme E2 11 isoform X1 [Setaria italica]
Zm00001d037246.1	Zm00001d037246_T001.1,Zm00001d037246_T002.1,Zm00001d037246_T003.1,Zm00001d037246_T004.1,Zm00001d037246_T005.1,Zm00001d037246_T006.1,Zm00001d037246_T007.1,Zm00001d037246_T008.1,Zm00001d037246_T009.1,Zm00001d037246_T010.1	232.63	190.18	208.22	377.06	328.23	352.24	327.82	305	267.15	cdna chromosome:AGPv4:6:117736725:117745841:-1 gene:Zm00001d037246.1 gene_biotype:protein_coding transcript_biotype:protein_coding	K17822|1|1e-47|192|zma:100283814|DCN1-like protein 1/2	-	-	-	gi|670413423|ref|XP_008647909.1|/3.2373e-84/PREDICTED: DCN1-like protein 2 isoform X1 [Zea mays]
Zm00001d053834.1	Zm00001d053834_T001.1,Zm00001d053834_T002.1,Zm00001d053834_T003.1,Zm00001d053834_T004.1,Zm00001d053834_T005.1	220.12	255.89	219.44	360.78	290.6	304.77	404.94	377.95	409.55	cdna chromosome:AGPv4:4:242112815:242113801:1 gene:Zm00001d053834.1 gene_biotype:protein_coding transcript_biotype:protein_coding	K08770|1|4e-138|491|mpp:MICPUCDRAFT_28921|ubiquitin C	GO:0043231//intracellular membrane-bounded organelle;GO:0043231//intracellular membrane-bounded organelle;GO:0043231//intracellular membrane-bounded organelle;GO:0043231//intracellular membrane-bounded organelle	-	GO:0043412//macromolecule modification;GO:0010033//response to organic substance;GO:0032502//developmental process;GO:0043412//macromolecule modification;GO:0010033//response to organic substance;GO:0032502//developmental process;GO:0043412//macromolecule modification;GO:0010033//response to organic substance;GO:0032502//developmental process	gi|944264385|gb|KQL28625.1|/0/hypothetical protein SETIT_017023mg [Setaria italica]
Zm00001d023243.1	Zm00001d023243_T001.1,Zm00001d023243_T002.1,Zm00001d023243_T003.1,Zm00001d023243_T004.1,Zm00001d023243_T005.1,Zm00001d023243_T006.1,Zm00001d023243_T007.1,Zm00001d023243_T008.1,Zm00001d023243_T009.1,Zm00001d023243_T010.1,Zm00001d023243_T011.1	165.95	142.32	152.55	280.89	327.33	255.33	175.38	161.08	139.15	cdna chromosome:AGPv4:10:1295378:1301377:-1 gene:Zm00001d023243.1 gene_biotype:protein_coding transcript_biotype:protein_coding	K01649|1|0.0|669|zma:100280499|2-isopropylmalate synthase [EC:2.3.3.13]	GO:0043231//intracellular membrane-bounded organelle;GO:0043231//intracellular membrane-bounded organelle;GO:0043231//intracellular membrane-bounded organelle;GO:0043231//intracellular membrane-bounded organelle;GO:0043231//intracellular membrane-bounded organelle;GO:0043231//intracellular membrane-bounded organelle;GO:0043231//intracellular membrane-bounded organelle;GO:0043231//intracellular me…	GO:0046912//transferase activity, transferring acyl groups, acyl groups converted into alkyl on transfer;GO:0046912//transferase activity, transferring acyl groups, acyl groups converted into alkyl on transfer;GO:0046912//transferase activity, transferring acyl groups, acyl groups converted into alkyl on transfer;GO:0046912//transferase activity, transferring acyl groups, acyl groups converted in…	GO:0006551//leucine metabolic process;GO:0006551//leucine metabolic process;GO:0006551//leucine metabolic process;GO:0006551//leucine metabolic process;GO:0006551//leucine metabolic process;GO:0006551//leucine metabolic process;GO:0006551//leucine metabolic process;GO:0006551//leucine metabolic process;GO:0006551//leucine metabolic process;GO:0006551//leucine metabolic process;GO:0006551//leucine…	gi|223950433|gb|ACN29300.1|/0/unknown [Zea mays]
Zm00001d024302.1	Zm00001d024302_T001.1	71.91	86.88	94.83	222.77	252.6	213.21	91.5	115.48	74.83	cdna chromosome:AGPv4:10:62902288:62903162:-1 gene:Zm00001d024302.1 gene_biotype:protein_coding transcript_biotype:protein_coding	-	-	-	GO:0006950//response to stress	gi|226496355|ref|NP_001146963.1|/2.30783e-38/flower-specific gamma-thionin precursor [Zea mays]
Zm00001d030557.1	Zm00001d030557_T001.1	284.73	238.44	252.06	658.65	495.66	627	746.08	878.52	823.87	cdna chromosome:AGPv4:1:143971165:143976422:1 gene:Zm00001d030557.1 gene_biotype:protein_coding transcript_biotype:protein_coding	K00814|1|0.0|872|sita:101784434|alanine transaminase [EC:2.6.1.2]	-	GO:0048037//cofactor binding;GO:0016846//carbon-sulfur lyase activity;GO:0047635	GO:0008652//cellular amino acid biosynthetic process	gi|670358232|ref|XP_008654837.1|/0/PREDICTED: uncharacterized protein LOC100193705 isoform X1 [Zea mays]
Zm00001d007897.1	Zm00001d007897_T001.1,Zm00001d007897_T002.1,Zm00001d007897_T004.1,Zm00001d007897_T005.1,Zm00001d007897_T007.1,Zm00001d007897_T008.1,Zm00001d007897_T009.1,Zm00001d007897_T010.1,Zm00001d007897_T011.1,Zm00001d007897_T012.1,Zm00001d007897_T013.1,Zm00001d007897_T014.1	148.14	185.14	177.7	235.03	188.7	214.37	190.56	166	178.15	cdna chromosome:AGPv4:2:241927996:241932729:1 gene:Zm00001d007897.1 gene_biotype:protein_coding transcript_biotype:protein_coding	K10573|1|4e-74|209|zma:100283297|ubiquitin-conjugating enzyme E2 A [EC:2.3.2.23]	-	GO:0019787//ubiquitin-like protein transferase activity;GO:0032559//adenyl ribonucleotide binding;GO:0016879//ligase activity, forming carbon-nitrogen bonds;GO:0032559//adenyl ribonucleotide binding;GO:0019787//ubiquitin-like protein transferase activity;GO:0016879//ligase activity, forming carbon-nitrogen bonds;GO:0032559//adenyl ribonucleotide binding;GO:0019787//ubiquitin-like protein transfer…	GO:0032446//protein modification by small protein conjugation;GO:0070646//protein modification by small protein removal;GO:0006464//cellular protein modification process;GO:0070646//protein modification by small protein removal;GO:0006464//cellular protein modification process;GO:0032446//protein modification by small protein conjugation;GO:0070646//protein modification by small protein removal;G…	gi|226506290|ref|NP_001146868.1|/3.94281e-86/ubiquitin-conjugating enzyme E2-17 kDa [Zea mays]
Zm00001d011188.1	Zm00001d011188_T001.1,Zm00001d011188_T002.1	224.69	237.75	233.59	329.47	358.33	314.06	296.5	248.08	238.29	cdna chromosome:AGPv4:8:142392309:142403203:-1 gene:Zm00001d011188.1 gene_biotype:protein_coding transcript_biotype:protein_coding	K18740|1|0.0|489|zma:100273227|exonuclease 3'-5' domain-containing protein 1	GO:0044464;GO:0044464	GO:0003676//nucleic acid binding;GO:0004527//exonuclease activity;GO:0003676//nucleic acid binding;GO:0004527//exonuclease activity	GO:0034641;GO:0034641	gi|226491678|ref|NP_001141141.1|/4.22406e-180/uncharacterized protein LOC100273227 [Zea mays]
Zm00001d033612.1	Zm00001d033612_T001.1	97.85	174.68	208.16	315.59	400.58	339.17	108.39	105.59	83.99	cdna chromosome:AGPv4:1:268595955:268596485:-1 gene:Zm00001d033612.1 gene_biotype:protein_coding transcript_biotype:protein_coding	-	-	-	-	gi|195658359|gb|ACG48647.1|/9.62427e-31/oleosin 18 kDa [Zea mays]
Zm00001d012044.1	Zm00001d012044_T001.1,Zm00001d012044_T002.1	348.82	370.32	346.22	356.25	316.69	323.03	393.74	433.58	452.97	cdna chromosome:AGPv4:8:167187771:167190749:1 gene:Zm00001d012044.1 gene_biotype:protein_coding transcript_biotype:protein_coding	K12160|1|5e-50|197|zma:100281934|small ubiquitin-related modifier	GO:0043231//intracellular membrane-bounded organelle;GO:0043231//intracellular membrane-bounded organelle	GO:0005488;GO:0016818//hydrolase activity, acting on acid anhydrides, in phosphorus-containing anhydrides;GO:0005488;GO:0016818//hydrolase activity, acting on acid anhydrides, in phosphorus-containing anhydrides	GO:0032446//protein modification by small protein conjugation;GO:0009408//response to heat;GO:0043392//negative regulation of DNA binding;GO:0032446//protein modification by small protein conjugation;GO:0009408//response to heat;GO:0043392//negative regulation of DNA binding	gi|219870186|gb|ACL50298.1|/7.70269e-54/SUMO1b protein [Zea mays]
Zm00001d006213.1	Zm00001d006213_T001.1	238.61	200.49	231.51	384.54	271.56	363.01	522.65	553.4	578.26	cdna chromosome:AGPv4:2:201970912:201971385:-1 gene:Zm00001d006213.1 gene_biotype:protein_coding transcript_biotype:protein_coding	K11251|1|4e-40|164|zma:100501869|histone H2A	GO:0000785//chromatin;GO:0043231//intracellular membrane-bounded organelle	GO:0003676//nucleic acid binding	GO:0034728//nucleosome organization	gi|308081862|ref|NP_001183439.1|/1.80812e-39/uncharacterized protein LOC100501869 [Zea mays]
Zm00001d032070.1	Zm00001d032070_T001.1	182.68	161.64	157.62	210.37	169.33	261.23	342.46	343.89	377.92	cdna chromosome:AGPv4:1:211247689:211248141:1 gene:Zm00001d032070.1 gene_biotype:protein_coding transcript_biotype:protein_coding	K11252|1|5e-44|176|sita:101759746|histone H2B	GO:0000785//chromatin;GO:0043231//intracellular membrane-bounded organelle	GO:0003676//nucleic acid binding	GO:0034728//nucleosome organization	gi|944261292|gb|KQL25549.1|/2.59625e-43/hypothetical protein SETIT_032943mg [Setaria italica]
Zm00001d053228.1	Zm00001d053228_T001.1,Zm00001d053228_T002.1,Zm00001d053228_T003.1	152.46	157.03	169.18	237.75	229.93	239.26	243.44	286.38	268.35	cdna chromosome:AGPv4:4:220896827:220899698:1 gene:Zm00001d053228.1 gene_biotype:protein_coding transcript_biotype:protein_coding	K00850|1|1e-07|58.9|aip:107610448|6-phosphofructokinase 1 [EC:2.7.1.11];K03955|2|7e-07|56.2|ppp:PHYPADRAFT_218485|NADH dehydrogenase (ubiquinone) 1 alpha/beta subcomplex 1	GO:0009536//plastid;GO:0009536//plastid;GO:0009536//plastid	GO:0019842//vitamin binding;GO:0022892//substrate-specific transporter activity;GO:0019842//vitamin binding;GO:0022892//substrate-specific transporter activity;GO:0019842//vitamin binding;GO:0022892//substrate-specific transporter activity	GO:0006631//fatty acid metabolic process;GO:0006631//fatty acid metabolic process;GO:0006631//fatty acid metabolic process	gi|619328941|ref|NP_001278683.1|/1.17116e-52/acyl-[acyl-carrier protein] desaturase [Zea mays]
Zm00001d006510.1	Zm00001d006510_T001.1,Zm00001d006510_T002.1	293.16	268.58	255.32	339.69	314.09	320.29	376.46	335.35	349.25	cdna chromosome:AGPv4:2:210202665:210203602:1 gene:Zm00001d006510.1 gene_biotype:protein_coding transcript_biotype:protein_coding	K02929|1|5e-41|168|pda:103708405|large subunit ribosomal protein L44e	GO:0030529//intracellular ribonucleoprotein complex;GO:0043231//intracellular membrane-bounded organelle;GO:0030529//intracellular ribonucleoprotein complex	GO:0005198//structural molecule activity	GO:0010467//gene expression	gi|672135721|ref|XP_008791534.1|/2.48401e-40/PREDICTED: 60S ribosomal protein L44-like [Phoenix dactylifera]
Zm00001d014969.1	Zm00001d014969_T001.1,Zm00001d014969_T002.1	298.08	270.84	277.73	383.14	312.12	376.73	465.91	462.97	499.56	cdna chromosome:AGPv4:5:70572894:70574745:1 gene:Zm00001d014969.1 gene_biotype:protein_coding transcript_biotype:protein_coding	K02922|1|4e-39|102|zma:100284994|large subunit ribosomal protein L37e	GO:0043231//intracellular membrane-bounded organelle;GO:0000785//chromatin;GO:0030529//intracellular ribonucleoprotein complex;GO:0043231//intracellular membrane-bounded organelle;GO:0000785//chromatin;GO:0030529//intracellular ribonucleoprotein complex	GO:0043169//cation binding;GO:0003723//RNA binding;GO:0005198//structural molecule activity;GO:0043169//cation binding;GO:0003723//RNA binding;GO:0005198//structural molecule activity	GO:0034728//nucleosome organization;GO:0010467//gene expression;GO:0034728//nucleosome organization;GO:0010467//gene expression	gi|414867129|tpg|DAA45686.1|/2.03619e-45/TPA: hypothetical protein ZEAMMB73_173562, partial [Zea mays]
Zm00001d043942.1	Zm00001d043942_T001.1,Zm00001d043942_T002.1,Zm00001d043942_T003.1,Zm00001d043942_T004.1	311.05	242.18	267.53	364.68	303.56	338.06	429.93	422.26	423.8	cdna chromosome:AGPv4:3:214343541:214345096:1 gene:Zm00001d043942.1 gene_biotype:protein_coding transcript_biotype:protein_coding	K02882|1|4e-62|239|zma:100283101|large subunit ribosomal protein L18Ae	GO:0030529//intracellular ribonucleoprotein complex;GO:0030529//intracellular ribonucleoprotein complex;GO:0030529//intracellular ribonucleoprotein complex;GO:0030529//intracellular ribonucleoprotein complex	GO:0005198//structural molecule activity;GO:0005198//structural molecule activity;GO:0005198//structural molecule activity;GO:0005198//structural molecule activity	GO:0010467//gene expression;GO:0010467//gene expression;GO:0010467//gene expression;GO:0010467//gene expression	gi|226498258|ref|NP_001149475.1|/1.16823e-101/uncharacterized protein LOC100283101 [Zea mays]
Zm00001d015300.1	Zm00001d015300_T001.1,Zm00001d015300_T002.1,Zm00001d015300_T003.1,Zm00001d015300_T004.1	473.86	376.09	359.09	517.13	435.23	515.22	567.68	552.17	575.76	cdna chromosome:AGPv4:5:83323909:83326591:-1 gene:Zm00001d015300.1 gene_biotype:protein_coding transcript_biotype:protein_coding	K02885|1|8e-75|281|zma:542284|large subunit ribosomal protein L19e	GO:0043231//intracellular membrane-bounded organelle;GO:0030529//intracellular ribonucleoprotein complex;GO:0043231//intracellular membrane-bounded organelle;GO:0030529//intracellular ribonucleoprotein complex;GO:0043231//intracellular membrane-bounded organelle;GO:0030529//intracellular ribonucleoprotein complex;GO:0043231//intracellular membrane-bounded organelle	-	-	gi|985567279|ref|NP_001306703.1|/3.62858e-71/60S ribosomal protein L19 [Zea mays]
Zm00001d025913.1	Zm00001d025913_T001.1	153.09	145.69	141.36	172.98	155.23	209.6	203.09	195.04	207.14	cdna chromosome:AGPv4:10:133665354:133665806:-1 gene:Zm00001d025913.1 gene_biotype:protein_coding transcript_biotype:protein_coding	K11252|1|6e-37|153|zma:100501458|histone H2B	GO:0000785//chromatin;GO:0043231//intracellular membrane-bounded organelle	GO:0003676//nucleic acid binding	GO:0034728//nucleosome organization	gi|75102841|sp|Q43217.3|H2B3_WHEAT/3.07398e-36/RecName: Full=Histone H2B.3; AltName: Full=wcH2B-8
Zm00001d028998.1	Zm00001d028998_T001.1	138.2	133.54	157.94	284.5	346.99	346.12	281.3	264.35	262.78	cdna chromosome:AGPv4:1:54251798:54253443:-1 gene:Zm00001d028998.1 gene_biotype:protein_coding transcript_biotype:protein_coding	-	-	-	-	gi|226507242|ref|NP_001142211.1|/0/uncharacterized protein LOC100274379 [Zea mays]
Zm00001d010528.1	Zm00001d010528_T001.1,Zm00001d010528_T002.1,Zm00001d010528_T003.1,Zm00001d010528_T004.1,Zm00001d010528_T005.1	253.55	194.14	203.89	321.02	182.59	291.81	364.63	493.02	443.26	cdna chromosome:AGPv4:8:119336655:119338376:1 gene:Zm00001d010528.1 gene_biotype:protein_coding transcript_biotype:protein_coding	K02920|1|2e-48|192|zma:100283331|large subunit ribosomal protein L36e	GO:0030529//intracellular ribonucleoprotein complex;GO:0030529//intracellular ribonucleoprotein complex;GO:0030529//intracellular ribonucleoprotein complex;GO:0030529//intracellular ribonucleoprotein complex;GO:0030529//intracellular ribonucleoprotein complex	GO:0005198//structural molecule activity;GO:0005198//structural molecule activity;GO:0005198//structural molecule activity;GO:0005198//structural molecule activity;GO:0005198//structural molecule activity	GO:0010467//gene expression;GO:0010467//gene expression;GO:0010467//gene expression;GO:0010467//gene expression;GO:0010467//gene expression	gi|226499318|ref|NP_001149704.1|/9.14926e-48/uncharacterized protein LOC100283331 [Zea mays]
Zm00001d047707.1	Zm00001d047707_T001.1,Zm00001d047707_T002.1,Zm00001d047707_T003.1	237.73	171.78	179.08	204.22	152.3	198.08	285.41	293.25	299.91	cdna chromosome:AGPv4:9:139669683:139672541:-1 gene:Zm00001d047707.1 gene_biotype:protein_coding transcript_biotype:protein_coding	K02993|1|1e-86|320|zma:100274227|small subunit ribosomal protein S7e	GO:0030529//intracellular ribonucleoprotein complex;GO:0030529//intracellular ribonucleoprotein complex;GO:0030529//intracellular ribonucleoprotein complex	GO:0005198//structural molecule activity;GO:0005198//structural molecule activity;GO:0005198//structural molecule activity	GO:0010467//gene expression;GO:0010467//gene expression;GO:0010467//gene expression	gi|226530448|ref|NP_001142070.1|/7.8306e-104/40S ribosomal protein S7 [Zea mays]
Zm00001d038594.1	Zm00001d038594_T001.1,Zm00001d038594_T002.1,Zm00001d038594_T003.1,Zm00001d038594_T004.1,Zm00001d038594_T005.1	279.38	284.62	244.05	317.39	302.35	308.27	325.01	303.7	340.14	cdna chromosome:AGPv4:6:160662860:160664809:1 gene:Zm00001d038594.1 gene_biotype:protein_coding transcript_biotype:protein_coding	K03113|1|3e-60|233|sita:101759160|translation initiation factor 1	-	GO:0008135//translation factor activity, RNA binding;GO:0008135//translation factor activity, RNA binding;GO:0008135//translation factor activity, RNA binding;GO:0008135//translation factor activity, RNA binding;GO:0008135//translation factor activity, RNA binding	GO:0006412//translation;GO:0006412//translation;GO:0006412//translation;GO:0006412//translation;GO:0006412//translation	gi|413945899|gb|AFW78548.1|/4.82419e-84/LOW QUALITY PROTEIN: protein translation factor SUI1 [Zea mays]
Zm00001d053636.1	Zm00001d053636_T001.1,Zm00001d053636_T002.1	279.69	189.36	207	317.03	214.76	279.97	366.72	379.44	377.04	cdna chromosome:AGPv4:4:237928471:237930905:-1 gene:Zm00001d053636.1 gene_biotype:protein_coding transcript_biotype:protein_coding gene_symbol:RPS8 description:40S ribosomal protein S8 [Source:UniProtKB/Swiss-Prot;Acc:Q08069]	K02995|1|7e-121|431|zma:103654822|small subunit ribosomal protein S8e	GO:0030529//intracellular ribonucleoprotein complex;GO:0009536//plastid;GO:0030529//intracellular ribonucleoprotein complex;GO:0009536//plastid	GO:0003723//RNA binding;GO:0005198//structural molecule activity;GO:0003723//RNA binding;GO:0005198//structural molecule activity	GO:0010467//gene expression;GO:0010467//gene expression	gi|670399978|ref|XP_008679872.1|/4.81932e-120/PREDICTED: 40S ribosomal protein S8-like [Zea mays]
Zm00001d016198.1	Zm00001d016198_T001.1,Zm00001d016198_T002.1,Zm00001d016198_T003.1,Zm00001d016198_T004.1,Zm00001d016198_T005.1,Zm00001d016198_T006.1	232.06	229.07	242.96	641.09	477.87	627.34	692.25	631.07	674.66	cdna chromosome:AGPv4:5:150300976:150304433:-1 gene:Zm00001d016198.1 gene_biotype:protein_coding transcript_biotype:protein_coding	K14455|1|8e-46|124|zma:100274119|aspartate aminotransferase, mitochondrial [EC:2.6.1.1]	GO:0043231//intracellular membrane-bounded organelle;GO:0043231//intracellular membrane-bounded organelle;GO:0043231//intracellular membrane-bounded organelle;GO:0043231//intracellular membrane-bounded organelle;GO:0043231//intracellular membrane-bounded organelle;GO:0043231//intracellular membrane-bounded organelle	GO:0008483//transaminase activity;GO:0048037//cofactor binding;GO:0008483//transaminase activity;GO:0048037//cofactor binding;GO:0008483//transaminase activity;GO:0048037//cofactor binding;GO:0008483//transaminase activity;GO:0048037//cofactor binding;GO:0008483//transaminase activity;GO:0048037//cofactor binding;GO:0008483//transaminase activity;GO:0048037//cofactor binding	GO:0019752//carboxylic acid metabolic process;GO:0019752//carboxylic acid metabolic process;GO:0019752//carboxylic acid metabolic process;GO:0019752//carboxylic acid metabolic process;GO:0019752//carboxylic acid metabolic process;GO:0019752//carboxylic acid metabolic process	gi|219886821|gb|ACL53785.1|/8.90542e-101/unknown [Zea mays]
Zm00001d012675.1	Zm00001d012675_T001.1,Zm00001d012675_T002.1,Zm00001d012675_T003.1	140.12	167.64	165.01	307.29	281.34	302.97	418.83	410.68	430.39	cdna chromosome:AGPv4:8:178411857:178414647:1 gene:Zm00001d012675.1 gene_biotype:protein_coding transcript_biotype:protein_coding	K00799|1|7e-87|320|zma:542366|glutathione S-transferase [EC:2.5.1.18]	-	GO:0016765//transferase activity, transferring alkyl or aryl (other than methyl) groups;GO:0016765//transferase activity, transferring alkyl or aryl (other than methyl) groups;GO:0016765//transferase activity, transferring alkyl or aryl (other than methyl) groups	-	gi|554565|gb|AAA72758.1|/3.39886e-119/glutathione S-transferase [synthetic construct]
Zm00001d018383.1	Zm00001d018383_T001.1,Zm00001d018383_T002.1	214.79	190.61	211.11	244.01	185.5	262.95	294.07	418.88	378.73	cdna chromosome:AGPv4:5:219689038:219689884:1 gene:Zm00001d018383.1 gene_biotype:protein_coding transcript_biotype:protein_coding gene_symbol:RPL39 description:60S ribosomal protein L39 [Source:UniProtKB/Swiss-Prot;Acc:P51425]	K02924|1|2e-24|112|zma:542444|large subunit ribosomal protein L39e	GO:0043231//intracellular membrane-bounded organelle;GO:0030529//intracellular ribonucleoprotein complex;GO:0043231//intracellular membrane-bounded organelle;GO:0030529//intracellular ribonucleoprotein complex	GO:0005198//structural molecule activity;GO:0005198//structural molecule activity	GO:0010467//gene expression;GO:0010467//gene expression	gi|47497035|dbj|BAD19088.1|/3.02649e-24/putative 60S ribosomal protein L39 [Oryza sativa Japonica Group]
Zm00001d025784.1	Zm00001d025784_T001.1,Zm00001d025784_T002.1,Zm00001d025784_T003.1,Zm00001d025784_T004.1,Zm00001d025784_T005.1,Zm00001d025784_T006.1,Zm00001d025784_T007.1,Zm00001d025784_T008.1,Zm00001d025784_T009.1,Zm00001d025784_T010.1	143	111.85	103.07	161.18	124.25	151.72	192.75	203.75	223.34	cdna chromosome:AGPv4:10:129516699:129519156:1 gene:Zm00001d025784.1 gene_biotype:protein_coding transcript_biotype:protein_coding	K02893|1|4e-53|208|zma:100283914|large subunit ribosomal protein L23Ae	GO:0043231//intracellular membrane-bounded organelle;GO:0030529//intracellular ribonucleoprotein complex;GO:0043231//intracellular membrane-bounded organelle;GO:0030529//intracellular ribonucleoprotein complex;GO:0043231//intracellular membrane-bounded organelle;GO:0030529//intracellular ribonucleoprotein complex;GO:0043231//intracellular membrane-bounded organelle;GO:0030529//intracellular ribon…	GO:0003676//nucleic acid binding;GO:0005198//structural molecule activity;GO:0003676//nucleic acid binding;GO:0005198//structural molecule activity;GO:0003676//nucleic acid binding;GO:0005198//structural molecule activity;GO:0003676//nucleic acid binding;GO:0005198//structural molecule activity;GO:0003676//nucleic acid binding;GO:0005198//structural molecule activity;GO:0003676//nucleic acid bind…	GO:0010467//gene expression;GO:0010467//gene expression;GO:0010467//gene expression;GO:0010467//gene expression;GO:0010467//gene expression;GO:0010467//gene expression;GO:0010467//gene expression;GO:0010467//gene expression;GO:0010467//gene expression;GO:0010467//gene expression	gi|670443200|ref|XP_008662000.1|/3.87284e-53/PREDICTED: 60S ribosomal protein L23a isoform X1 [Zea mays]
Zm00001d026278.1	Zm00001d026278_T001.1	65.07	40.73	53.53	59.83	51.07	61.91	68.41	69.72	75.03	cdna chromosome:AGPv4:10:142737422:142739168:1 gene:Zm00001d026278.1 gene_biotype:protein_coding transcript_biotype:protein_coding	-	-	-	-	gi|194705118|gb|ACF86643.1|/1.8018e-12/unknown [Zea mays]
Zm00001d004837.1	Zm00001d004837_T001.1,Zm00001d004837_T002.1	198.04	139.27	145.36	203.56	173.68	203.33	207.33	243.16	194.88	cdna chromosome:AGPv4:2:142729514:142739676:-1 gene:Zm00001d004837.1 gene_biotype:protein_coding transcript_biotype:protein_coding	K14525|1|1e-49|198|obr:102710198|ribonucleases P/MRP protein subunit RPP25 [EC:3.1.26.5]	-	GO:0005488;GO:0005488	-	gi|226499916|ref|NP_001146602.1|/5.04871e-83/uncharacterized protein LOC100280198 [Zea mays]
Zm00001d051595.1	Zm00001d051595_T001.1,Zm00001d051595_T002.1,Zm00001d051595_T003.1,Zm00001d051595_T004.1,Zm00001d051595_T005.1	239.93	208.58	199.97	318.59	249.97	338.25	431.27	441.12	446.95	cdna chromosome:AGPv4:4:164049994:164053843:-1 gene:Zm00001d051595.1 gene_biotype:protein_coding transcript_biotype:protein_coding	K02137|1|7e-55|216|zma:100282837|F-type H+-transporting ATPase subunit O	GO:0000275//mitochondrial proton-transporting ATP synthase complex, catalytic core F(1);GO:0000275//mitochondrial proton-transporting ATP synthase complex, catalytic core F(1);GO:0000275//mitochondrial proton-transporting ATP synthase complex, catalytic core F(1);GO:0000275//mitochondrial proton-transporting ATP synthase complex, catalytic core F(1);GO:0000275//mitochondrial proton-transporting A…	GO:0015078//hydrogen ion transmembrane transporter activity;GO:0015078//hydrogen ion transmembrane transporter activity;GO:0015078//hydrogen ion transmembrane transporter activity;GO:0015078//hydrogen ion transmembrane transporter activity;GO:0015078//hydrogen ion transmembrane transporter activity	GO:0006754//ATP biosynthetic process;GO:0006754//ATP biosynthetic process;GO:0006754//ATP biosynthetic process;GO:0006754//ATP biosynthetic process;GO:0006754//ATP biosynthetic process	gi|413923638|gb|AFW63570.1|/3.69761e-57/hypothetical protein ZEAMMB73_157097 [Zea mays]
Zm00001d045261.1	Zm00001d045261_T001.1,Zm00001d045261_T002.1,Zm00001d045261_T003.1,Zm00001d045261_T004.1,Zm00001d045261_T005.1,Zm00001d045261_T006.1,Zm00001d045261_T007.1,Zm00001d045261_T008.1,Zm00001d045261_T009.1,Zm00001d045261_T010.1,Zm00001d045261_T011.1,Zm00001d045261_T012.1,Zm00001d045261_T013.1,Zm00001d045261_T015.1	200.16	202.51	187.82	354.75	300.92	296.14	356.42	368.95	422.07	cdna chromosome:AGPv4:9:17401822:17412594:1 gene:Zm00001d045261.1 gene_biotype:protein_coding transcript_biotype:protein_coding	K00703|1|2e-111|405|zma:541669|starch synthase [EC:2.4.1.21]	GO:0009536//plastid;GO:0009536//plastid;GO:0009536//plastid;GO:0009536//plastid;GO:0009536//plastid;GO:0009536//plastid;GO:0009536//plastid;GO:0009536//plastid;GO:0009536//plastid;GO:0009536//plastid;GO:0009536//plastid;GO:0009536//plastid;GO:0009536//plastid	GO:0046527//glucosyltransferase activity;GO:0046527//glucosyltransferase activity;GO:0046527//glucosyltransferase activity;GO:0046527//glucosyltransferase activity;GO:0046527//glucosyltransferase activity;GO:0046527//glucosyltransferase activity;GO:0046527//glucosyltransferase activity;GO:0046527//glucosyltransferase activity;GO:0046527//glucosyltransferase activity;GO:0046527//glucosyltransferas…	GO:0005982//starch metabolic process;GO:0005977//glycogen metabolic process;GO:0005982//starch metabolic process;GO:0005977//glycogen metabolic process;GO:0005982//starch metabolic process;GO:0005977//glycogen metabolic process;GO:0005982//starch metabolic process;GO:0005977//glycogen metabolic process;GO:0005982//starch metabolic process;GO:0005977//glycogen metabolic process;GO:0005982//starch …	gi|413953078|gb|AFW85727.1|/0/starch synthase I [Zea mays]
Zm00001d024518.1	Zm00001d024518_T001.1	290.7	229.73	219.83	341.36	298.9	372.56	379.29	345.43	372.05	cdna chromosome:AGPv4:10:75760691:75762808:1 gene:Zm00001d024518.1 gene_biotype:protein_coding transcript_biotype:protein_coding	K08762|1|2e-42|171|zma:100193362|diazepam-binding inhibitor (GABA receptor modulator, acyl-CoA-binding protein)	-	GO:0005504//fatty acid binding	-	gi|413917302|gb|AFW57234.1|/3.05281e-51/hypothetical protein ZEAMMB73_795592 [Zea mays]
Zm00001d036213.1	Zm00001d036213_T001.1,Zm00001d036213_T002.1	235.2	215.35	217.07	343.82	318.95	366.29	420.24	437.55	468.2	cdna chromosome:AGPv4:6:77268337:77270830:1 gene:Zm00001d036213.1 gene_biotype:protein_coding transcript_biotype:protein_coding gene_symbol:PRO4 description:Profilin-4 [Source:UniProtKB/Swiss-Prot;Acc:O22655]	K05759|1|4e-60|182|zma:541662|profilin	GO:0005856//cytoskeleton;GO:0043231//intracellular membrane-bounded organelle;GO:0005856//cytoskeleton;GO:0043231//intracellular membrane-bounded organelle	GO:0008092//cytoskeletal protein binding;GO:0008092//cytoskeletal protein binding	GO:0007010//cytoskeleton organization;GO:0007010//cytoskeleton organization	gi|162464439|ref|NP_001104885.1|/2.21632e-59/profilin-4 [Zea mays]
Zm00001d006008.1	Zm00001d006008_T001.1,Zm00001d006008_T002.1,Zm00001d006008_T003.1,Zm00001d006008_T004.1,Zm00001d006008_T005.1	227.12	329.41	238.02	267.2	316.24	273.3	332.52	331.37	356.02	cdna chromosome:AGPv4:2:195179141:195182710:1 gene:Zm00001d006008.1 gene_biotype:protein_coding transcript_biotype:protein_coding	K04079|1|5e-165|581|zma:103647533|molecular chaperone HtpG	GO:0044424;GO:0044424;GO:0044424;GO:0044424	GO:0005515//protein binding;GO:0032559//adenyl ribonucleotide binding;GO:0005515//protein binding;GO:0032559//adenyl ribonucleotide binding;GO:0005515//protein binding;GO:0032559//adenyl ribonucleotide binding;GO:0005515//protein binding;GO:0032559//adenyl ribonucleotide binding;GO:0032559//adenyl ribonucleotide binding;GO:0005515//protein binding	GO:0044267//cellular protein metabolic process;GO:0050896//response to stimulus;GO:0044267//cellular protein metabolic process;GO:0050896//response to stimulus;GO:0044267//cellular protein metabolic process;GO:0050896//response to stimulus;GO:0044267//cellular protein metabolic process;GO:0050896//response to stimulus	gi|670378712|ref|XP_008670278.1|/0/PREDICTED: heat shock protein 81-1-like [Zea mays]
Zm00001d049409.1	Zm00001d049409_T001.1,Zm00001d049409_T003.1,Zm00001d049409_T005.1,Zm00001d049409_T006.1,Zm00001d049409_T009.1,Zm00001d049409_T010.1,Zm00001d049409_T011.1,Zm00001d049409_T015.1,Zm00001d049409_T016.1,Zm00001d049409_T017.1,Zm00001d049409_T018.1	289.99	323.6	311.4	335.34	344.24	414.24	419.66	350.84	365.58	cdna chromosome:AGPv4:4:29640981:29648286:1 gene:Zm00001d049409.1 gene_biotype:protein_coding transcript_biotype:protein_coding	K01681|1|0.0|1006|zma:100216599|aconitate hydratase [EC:4.2.1.3]	-	GO:0051536//iron-sulfur cluster binding;GO:0051536//iron-sulfur cluster binding;GO:0051536//iron-sulfur cluster binding;GO:0051536//iron-sulfur cluster binding;GO:0051536//iron-sulfur cluster binding;GO:0051536//iron-sulfur cluster binding;GO:0051536//iron-sulfur cluster binding;GO:0051536//iron-sulfur cluster binding;GO:0016836//hydro-lyase activity;GO:0051536//iron-sulfur cluster binding;GO:005…	-	gi|959092744|ref|NP_001304293.1|/0/uncharacterized protein LOC100216599 [Zea mays]
Zm00001d002339.1	Zm00001d002339_T001.1,Zm00001d002339_T002.1	297.33	240.39	233.71	360.18	261.74	357.26	489.63	549.72	541.02	cdna chromosome:AGPv4:2:10595493:10598060:-1 gene:Zm00001d002339.1 gene_biotype:protein_coding transcript_biotype:protein_coding gene_symbol:RPS11 description:40S ribosomal protein S11 [Source:UniProtKB/Swiss-Prot;Acc:P25460]	K02949|1|2e-44|179|sita:101776552|small subunit ribosomal protein S11e	GO:0044444//cytoplasmic part;GO:0043229//intracellular organelle;GO:0030529//intracellular ribonucleoprotein complex;GO:0009536//plastid	GO:0003723//RNA binding;GO:0005198//structural molecule activity	GO:0010467//gene expression	gi|992164749|gb|KXG26656.1|/8.24873e-48/hypothetical protein SORBI_006G138100 [Sorghum bicolor]
Zm00001d035201.1	Zm00001d035201_T001.1,Zm00001d035201_T002.1,Zm00001d035201_T003.1,Zm00001d035201_T004.1	231.79	262.48	261.2	460.71	310.99	462.49	559.76	653.67	593.39	cdna chromosome:AGPv4:6:9612012:9614439:-1 gene:Zm00001d035201.1 gene_biotype:protein_coding transcript_biotype:protein_coding	K02941|1|1e-84|313|zma:542454|large subunit ribosomal protein LP0	GO:0030529//intracellular ribonucleoprotein complex;GO:0030529//intracellular ribonucleoprotein complex;GO:0030529//intracellular ribonucleoprotein complex;GO:0030529//intracellular ribonucleoprotein complex	GO:0005198//structural molecule activity;GO:0005198//structural molecule activity;GO:0005198//structural molecule activity;GO:0005198//structural molecule activity	GO:0022613//ribonucleoprotein complex biogenesis;GO:0006412//translation;GO:0006412//translation;GO:0022613//ribonucleoprotein complex biogenesis;GO:0006412//translation;GO:0022613//ribonucleoprotein complex biogenesis;GO:0006412//translation	gi|162460698|ref|NP_001105482.1|/7.5795e-51/60S acidic ribosomal protein P0 [Zea mays]
Zm00001d025753.1	Zm00001d025753_T001.1	204.76	204.32	256.94	899.26	725.04	728.23	505.44	485.49	632.39	cdna chromosome:AGPv4:10:128400712:128402032:-1 gene:Zm00001d025753.1 gene_biotype:protein_coding transcript_biotype:protein_coding	K01183|1|6e-135|481|zma:100283098|chitinase [EC:3.2.1.14]	-	GO:0004553//hydrolase activity, hydrolyzing O-glycosyl compounds;GO:0030247//polysaccharide binding	GO:0006026	gi|223947367|gb|ACN27767.1|/3.67633e-160/unknown [Zea mays]
Zm00001d014954.1	Zm00001d014954_T001.1,Zm00001d014954_T002.1,Zm00001d014954_T003.1,Zm00001d014954_T004.1,Zm00001d014954_T005.1,Zm00001d014954_T006.1,Zm00001d014954_T007.1	153.93	153.87	142.18	242.83	173.25	248.66	302.64	330.37	364.01	cdna chromosome:AGPv4:5:69765645:69767687:-1 gene:Zm00001d014954.1 gene_biotype:protein_coding transcript_biotype:protein_coding	-	GO:0044424;GO:0044424;GO:0044424;GO:0044424;GO:0044424;GO:0044424;GO:0044424	-	-	gi|670405197|ref|XP_008644262.1|/7.72025e-62/PREDICTED: translationally-controlled tumor protein homolog isoform X1 [Zea mays]
Zm00001d048787.1	Zm00001d048787_T001.1	238.9	242.73	248.23	401.04	324.54	414.73	423.78	534.6	479.13	cdna chromosome:AGPv4:4:5542752:5544025:-1 gene:Zm00001d048787.1 gene_biotype:protein_coding transcript_biotype:protein_coding	K02980|1|8e-29|125|zma:100303896|small subunit ribosomal protein S29e	GO:0030529//intracellular ribonucleoprotein complex	GO:0005198//structural molecule activity	GO:0010467//gene expression	gi|992167718|gb|KXG28989.1|/2.96897e-31/hypothetical protein SORBI_005G195300 [Sorghum bicolor]
Zm00001d022180.1	Zm00001d022180_T001.1,Zm00001d022180_T002.1,Zm00001d022180_T003.1,Zm00001d022180_T004.1,Zm00001d022180_T005.1,Zm00001d022180_T006.1,Zm00001d022180_T007.1,Zm00001d022180_T008.1,Zm00001d022180_T009.1,Zm00001d022180_T010.1,Zm00001d022180_T011.1	225.98	150.03	154.82	199.6	165.34	205.26	270.85	335.77	340.41	cdna chromosome:AGPv4:7:171992188:171993253:1 gene:Zm00001d022180.1 gene_biotype:protein_coding transcript_biotype:protein_coding	K02991|1|1e-104|379|zma:542529|small subunit ribosomal protein S6e	GO:0030529//intracellular ribonucleoprotein complex;GO:0030529//intracellular ribonucleoprotein complex;GO:0030529//intracellular ribonucleoprotein complex;GO:0030529//intracellular ribonucleoprotein complex;GO:0030529//intracellular ribonucleoprotein complex;GO:0030529//intracellular ribonucleoprotein complex;GO:0030529//intracellular ribonucleoprotein complex;GO:0030529//intracellular ribonucle…	GO:0005198//structural molecule activity;GO:0005198//structural molecule activity;GO:0005198//structural molecule activity;GO:0005198//structural molecule activity;GO:0005198//structural molecule activity;GO:0005198//structural molecule activity;GO:0005198//structural molecule activity;GO:0005198//structural molecule activity;GO:0005198//structural molecule activity;GO:0005198//structural molecul…	GO:0010467//gene expression;GO:0010467//gene expression;GO:0010467//gene expression;GO:0010467//gene expression;GO:0010467//gene expression;GO:0010467//gene expression;GO:0010467//gene expression;GO:0010467//gene expression;GO:0010467//gene expression;GO:0010467//gene expression	gi|162463315|ref|NP_001105544.1|/6.14582e-100/ribosomal proteinS6 [Zea mays]
Zm00001d021061.1	Zm00001d021061_T001.1	228.06	244.19	221.12	310.4	284.75	301.81	396.02	329.26	359.41	cdna chromosome:AGPv4:7:141851056:141853484:-1 gene:Zm00001d021061.1 gene_biotype:protein_coding transcript_biotype:protein_coding	K02936|1|2e-114|413|zma:100282418|large subunit ribosomal protein L7Ae	GO:0030529//intracellular ribonucleoprotein complex	GO:0005198//structural molecule activity	GO:0010467//gene expression;GO:0022613//ribonucleoprotein complex biogenesis	gi|992277557|gb|KXG35979.1|/1.37591e-114/hypothetical protein SORBI_002G258800 [Sorghum bicolor]
Zm00001d007153.1	Zm00001d007153_T001.1,Zm00001d007153_T002.1	270.63	269.43	280.26	543.05	479.26	533.73	479.75	530.52	513.92	cdna chromosome:AGPv4:2:223379334:223381670:1 gene:Zm00001d007153.1 gene_biotype:protein_coding transcript_biotype:protein_coding	-	GO:0031224//intrinsic component of membrane;GO:0031224//intrinsic component of membrane	-	-	gi|212721624|ref|NP_001132649.1|/7.06633e-31/uncharacterized protein LOC100194124 [Zea mays]
Zm00001d009292.1	Zm00001d009292_T001.1	334.15	373.7	192.72	1160.2	710.5	1502.26	3425.18	2975.53	2791.81	cdna chromosome:AGPv4:8:52707946:52709109:-1 gene:Zm00001d009292.1 gene_biotype:protein_coding transcript_biotype:protein_coding	-	-	-	-	gi|323388561|gb|ADX60085.1|/1.42882e-123/PLATZ transcription factor, partial [Zea mays]
Zm00001d023987.1	Zm00001d023987_T001.1,Zm00001d023987_T002.1,Zm00001d023987_T003.1,Zm00001d023987_T004.1,Zm00001d023987_T005.1,Zm00001d023987_T006.1,Zm00001d023987_T007.1,Zm00001d023987_T008.1	142.98	102.43	98.6	159.26	147.61	158.64	168.02	203.21	180.67	cdna chromosome:AGPv4:10:34453960:34456903:-1 gene:Zm00001d023987.1 gene_biotype:protein_coding transcript_biotype:protein_coding	K15191|1|6e-48|194|zma:100282075|La-related protein 7;K15198|4|9e-17|91.3|mtr:MTR_8g091830|transcription factor TFIIIB component B'';K01490|5|2e-13|80.5|mtr:MTR_8g469750|AMP deaminase [EC:3.5.4.6]	GO:0032991//macromolecular complex;GO:0043231//intracellular membrane-bounded organelle;GO:0032991//macromolecular complex;GO:0043231//intracellular membrane-bounded organelle;GO:0032991//macromolecular complex;GO:0043231//intracellular membrane-bounded organelle;GO:0032991//macromolecular complex;GO:0043231//intracellular membrane-bounded organelle;GO:0032991//macromolecular complex;GO:0043231//…	GO:0003676//nucleic acid binding;GO:0003676//nucleic acid binding;GO:0003676//nucleic acid binding;GO:0003676//nucleic acid binding;GO:0003676//nucleic acid binding;GO:0003676//nucleic acid binding	GO:0010467//gene expression;GO:0010467//gene expression;GO:0010467//gene expression;GO:0010467//gene expression;GO:0010467//gene expression;GO:0010467//gene expression	gi|226510353|ref|NP_001148460.1|/1.15775e-159/uncharacterized protein LOC100282075 [Zea mays]
Zm00001d034644.1	Zm00001d034644_T001.1,Zm00001d034644_T002.1,Zm00001d034644_T003.1,Zm00001d034644_T004.1	167.6	255.67	218.96	308.13	259.14	315.59	334.96	349.78	340.29	cdna chromosome:AGPv4:1:298705539:298708107:1 gene:Zm00001d034644.1 gene_biotype:protein_coding transcript_biotype:protein_coding gene_symbol:ADF3 description:Actin-depolymerizing factor 3 [Source:UniProtKB/Swiss-Prot;Acc:Q41764]	K05765|1|2e-68|259|zma:542445|cofilin	GO:0044424;GO:0044424;GO:0044424;GO:0044424	GO:0008092//cytoskeletal protein binding;GO:0008092//cytoskeletal protein binding;GO:0008092//cytoskeletal protein binding;GO:0008092//cytoskeletal protein binding	-	gi|162459533|ref|NP_001105474.1|/1.04553e-67/actin-depolymerizing factor 3 [Zea mays]
Zm00001d042347.1	Zm00001d042347_T001.1,Zm00001d042347_T002.1,Zm00001d042347_T003.1,Zm00001d042347_T004.1,Zm00001d042347_T005.1,Zm00001d042347_T006.1,Zm00001d042347_T007.1,Zm00001d042347_T008.1,Zm00001d042347_T009.1,Zm00001d042347_T010.1,Zm00001d042347_T011.1,Zm00001d042347_T012.1,Zm00001d042347_T013.1,Zm00001d042347_T014.1,Zm00001d042347_T015.1,Zm00001d042347_T016.1,Zm00001d042347_T017.1,Zm00001d042347_T018.1	266.91	299.68	299.87	450.96	387.28	425.81	441.18	386.52	385.99	cdna chromosome:AGPv4:3:162369693:162373922:-1 gene:Zm00001d042347.1 gene_biotype:protein_coding transcript_biotype:protein_coding	-	-	GO:0008135//translation factor activity, RNA binding;GO:0008135//translation factor activity, RNA binding;GO:0008135//translation factor activity, RNA binding;GO:0008135//translation factor activity, RNA binding;GO:0008135//translation factor activity, RNA binding;GO:0008135//translation factor activity, RNA binding;GO:0008135//translation factor activity, RNA binding;GO:0008135//translation fact…	GO:0006412//translation;GO:0006412//translation;GO:0006412//translation;GO:0006412//translation;GO:0006412//translation;GO:0006412//translation;GO:0006412//translation;GO:0006412//translation;GO:0006412//translation;GO:0006412//translation;GO:0006412//translation;GO:0006412//translation;GO:0006412//translation;GO:0006412//translation;GO:0006412//translation;GO:0006412//translation;GO:0006412//tra…	gi|670437335|ref|XP_008659283.1|/2.19213e-40/PREDICTED: transcription elongation factor 1 homolog [Zea mays]
Zm00001d032535.1	Zm00001d032535_T001.1,Zm00001d032535_T002.1	193.33	181.92	171.25	154.66	200.41	150.08	165.6	101.2	176	cdna chromosome:AGPv4:1:229847666:229849389:-1 gene:Zm00001d032535.1 gene_biotype:protein_coding transcript_biotype:protein_coding	-	GO:0043231//intracellular membrane-bounded organelle	-	-	gi|670366733|ref|XP_008664777.1|/1.27216e-145/PREDICTED: uncharacterized protein LOC103643390 isoform X1 [Zea mays]
Zm00001d039043.1	Zm00001d039043_T001.1,Zm00001d039043_T002.1,Zm00001d039043_T003.1,Zm00001d039043_T004.1,Zm00001d039043_T005.1,Zm00001d039043_T006.1,Zm00001d039043_T007.1,Zm00001d039043_T008.1,Zm00001d039043_T009.1,Zm00001d039043_T010.1,Zm00001d039043_T011.1,Zm00001d039043_T012.1,Zm00001d039043_T013.1	185.12	181.88	180.63	311.52	311.77	275.76	256.21	221.8	226.33	cdna chromosome:AGPv4:6:169160383:169165669:1 gene:Zm00001d039043.1 gene_biotype:protein_coding transcript_biotype:protein_coding	K08245|1|9e-176|617|zma:100282399|phytepsin [EC:3.4.23.40]	GO:0031410//cytoplasmic vesicle;GO:0043231//intracellular membrane-bounded organelle;GO:0031410//cytoplasmic vesicle;GO:0043231//intracellular membrane-bounded organelle;GO:0031410//cytoplasmic vesicle;GO:0043231//intracellular membrane-bounded organelle;GO:0031410//cytoplasmic vesicle;GO:0043231//intracellular membrane-bounded organelle;GO:0031410//cytoplasmic vesicle;GO:0043231//intracellular m…	GO:0004175//endopeptidase activity;GO:0004175//endopeptidase activity;GO:0004175//endopeptidase activity;GO:0004175//endopeptidase activity;GO:0004175//endopeptidase activity;GO:0004175//endopeptidase activity;GO:0004175//endopeptidase activity;GO:0004175//endopeptidase activity;GO:0004175//endopeptidase activity;GO:0004175//endopeptidase activity;GO:0004175//endopeptidase activity;GO:0004175//en…	GO:0019538//protein metabolic process;GO:0019538//protein metabolic process;GO:0019538//protein metabolic process;GO:0019538//protein metabolic process;GO:0019538//protein metabolic process;GO:0019538//protein metabolic process;GO:0019538//protein metabolic process;GO:0019538//protein metabolic process;GO:0019538//protein metabolic process;GO:0019538//protein metabolic process;GO:0019538//protein…	gi|670413306|ref|XP_008647844.1|/0/PREDICTED: aspartic proteinase oryzasin-1 isoform X1 [Zea mays]
Zm00001d049790.1	Zm00001d049790_T001.1,Zm00001d049790_T002.1,Zm00001d049790_T003.1,Zm00001d049790_T004.1,Zm00001d049790_T005.1,Zm00001d049790_T006.1,Zm00001d049790_T007.1,Zm00001d049790_T008.1	232.5	230.55	236.4	333.24	249.96	325.62	423.86	468.97	456.36	cdna chromosome:AGPv4:4:44843622:44845797:1 gene:Zm00001d049790.1 gene_biotype:protein_coding transcript_biotype:protein_coding	K02912|1|1e-63|243|zma:100194289|large subunit ribosomal protein L32e	GO:0030529//intracellular ribonucleoprotein complex;GO:0030529//intracellular ribonucleoprotein complex;GO:0030529//intracellular ribonucleoprotein complex;GO:0030529//intracellular ribonucleoprotein complex;GO:0030529//intracellular ribonucleoprotein complex;GO:0030529//intracellular ribonucleoprotein complex;GO:0030529//intracellular ribonucleoprotein complex;GO:0030529//intracellular ribonucle…	GO:0005198//structural molecule activity;GO:0005198//structural molecule activity;GO:0005198//structural molecule activity;GO:0005198//structural molecule activity;GO:0005198//structural molecule activity;GO:0005198//structural molecule activity;GO:0005198//structural molecule activity;GO:0005198//structural molecule activity	GO:0010467//gene expression;GO:0010467//gene expression;GO:0010467//gene expression;GO:0010467//gene expression;GO:0010467//gene expression;GO:0010467//gene expression;GO:0010467//gene expression;GO:0010467//gene expression	gi|238007646|gb|ACR34858.1|/6.62402e-65/unknown [Zea mays]
Zm00001d018363.1	Zm00001d018363_T001.1	55.27	132.8	136.51	158.82	158.34	188.61	144.5	141.3	142.73	cdna chromosome:AGPv4:5:219212152:219212466:1 gene:Zm00001d018363.1 gene_biotype:protein_coding transcript_biotype:protein_coding	K17278|1|2e-53|207|zma:100280580|membrane-associated progesterone receptor component	-	GO:0005506//iron ion binding	-	gi|226499414|ref|NP_001146971.1|/1.07109e-52/membrane steroid-binding protein 1 [Zea mays]
Zm00001d010425.1	Zm00001d010425_T001.1,Zm00001d010425_T002.1,Zm00001d010425_T003.1,Zm00001d010425_T004.1,Zm00001d010425_T005.1,Zm00001d010425_T006.1,Zm00001d010425_T007.1,Zm00001d010425_T008.1,Zm00001d010425_T009.1	226.92	160.98	151.68	411.58	376.67	411.18	347.27	361.38	315.45	cdna chromosome:AGPv4:8:114503499:114509140:-1 gene:Zm00001d010425.1 gene_biotype:protein_coding transcript_biotype:protein_coding	-	-	-	-	gi|413949432|gb|AFW82081.1|/2.18711e-38/hypothetical protein ZEAMMB73_801243, partial [Zea mays]
Zm00001d035637.1	Zm00001d035637_T001.1	114.55	108.21	110.42	129.4	138.5	142.43	168.16	180.22	154.92	cdna chromosome:AGPv4:6:38040736:38040906:1 gene:Zm00001d035637.1 gene_biotype:protein_coding transcript_biotype:protein_coding	K02902|1|4e-28|123|zma:101027259|large subunit ribosomal protein L28	GO:0043231//intracellular membrane-bounded organelle	-	-	gi|195623118|gb|ACG33389.1|/1.1805e-27/hypothetical protein [Zea mays]
Zm00001d024303.1	Zm00001d024303_T001.1,Zm00001d024303_T002.1	59.03	83.1	68.49	98.14	147.97	98.72	6.26	13.86	5.69	cdna chromosome:AGPv4:10:62903387:62904298:1 gene:Zm00001d024303.1 gene_biotype:protein_coding transcript_biotype:protein_coding	-	-	-	GO:0006952//defense response;GO:0001906//cell killing;GO:0006952//defense response;GO:0001906//cell killing	gi|226494490|ref|NP_001147137.1|/2.78149e-25/uncharacterized protein LOC100280744 precursor [Zea mays]
Zm00001d015376.1	Zm00001d015376_T001.1,Zm00001d015376_T002.1	204.98	272.68	237.34	325.59	272.25	337.94	638.95	707.45	766.18	cdna chromosome:AGPv4:5:87051940:87055648:1 gene:Zm00001d015376.1 gene_biotype:protein_coding transcript_biotype:protein_coding	K00927|1|0.0|741|zma:100274579|phosphoglycerate kinase [EC:2.7.2.3]	GO:0044424;GO:0044424	GO:0016301//kinase activity;GO:0032559//adenyl ribonucleotide binding;GO:0016301//kinase activity;GO:0032559//adenyl ribonucleotide binding	GO:0006796//phosphate-containing compound metabolic process;GO:0006007//glucose catabolic process;GO:0006796//phosphate-containing compound metabolic process;GO:0006007//glucose catabolic process	gi|226509797|ref|NP_001142404.1|/0/uncharacterized protein LOC100274579 [Zea mays]
Zm00001d003081.1	Zm00001d003081_T001.1,Zm00001d003081_T002.1,Zm00001d003081_T003.1,Zm00001d003081_T004.1	284.31	257.64	249.09	356.48	321.69	371.82	375.39	392.02	379.96	cdna chromosome:AGPv4:2:31389813:31393200:-1 gene:Zm00001d003081.1 gene_biotype:protein_coding transcript_biotype:protein_coding	K03676|1|6e-49|193|zma:100283339|glutaredoxin 3	-	GO:0015036//disulfide oxidoreductase activity;GO:0015036//disulfide oxidoreductase activity;GO:0015036//disulfide oxidoreductase activity	GO:0006091//generation of precursor metabolites and energy;GO:0019725//cellular homeostasis;GO:0006091//generation of precursor metabolites and energy;GO:0019725//cellular homeostasis;GO:0006091//generation of precursor metabolites and energy;GO:0019725//cellular homeostasis;GO:0006091//generation of precursor metabolites and energy	gi|226533232|ref|NP_001149712.1|/7.06637e-29/glutaredoxin homolog 1 [Zea mays]
Zm00001d054107.1	Zm00001d054107_T001.1,Zm00001d054107_T002.1,Zm00001d054107_T003.1,Zm00001d054107_T004.1,Zm00001d054107_T005.1,Zm00001d054107_T006.1	272.11	214.5	200.31	312.22	288.04	312.76	314.05	296.1	306.15	cdna chromosome:AGPv4:4:246781247:246784551:1 gene:Zm00001d054107.1 gene_biotype:protein_coding transcript_biotype:protein_coding	K09560|1|9e-138|491|zma:100283738|suppressor of tumorigenicity protein 13	-	-	-	gi|226528471|ref|NP_001150109.1|/9.91328e-142/hsc70-interacting protein [Zea mays]
Zm00001d037674.1	Zm00001d037674_T001.1,Zm00001d037674_T002.1	222.62	264.64	304.31	220.14	234.56	202.46	157.91	157.99	148.36	cdna chromosome:AGPv4:6:133714246:133717685:1 gene:Zm00001d037674.1 gene_biotype:protein_coding transcript_biotype:protein_coding	K16903|1|1e-69|264|zma:100193435|L-tryptophan---pyruvate aminotransferase [EC:2.6.1.99]	-	GO:0048037//cofactor binding;GO:0016829//lyase activity;GO:0048037//cofactor binding;GO:0016829//lyase activity	-	gi|985575872|gb|AMD16117.1|/1.69856e-69/alliin lyase precursor [Zea mays]
Zm00001d005421.1	Zm00001d005421_T001.1,Zm00001d005421_T002.1,Zm00001d005421_T003.1,Zm00001d005421_T004.1,Zm00001d005421_T005.1,Zm00001d005421_T006.1,Zm00001d005421_T007.1,Zm00001d005421_T008.1,Zm00001d005421_T009.1,Zm00001d005421_T010.1,Zm00001d005421_T011.1,Zm00001d005421_T012.1,Zm00001d005421_T013.1,Zm00001d005421_T014.1,Zm00001d005421_T015.1,Zm00001d005421_T016.1,Zm00001d005421_T017.1,Zm00001d005421_T018.1,Zm0…	136.97	201.52	161.36	169.16	201.08	203.44	225.49	209.2	211.32	cdna chromosome:AGPv4:2:173379017:173382155:1 gene:Zm00001d005421.1 gene_biotype:protein_coding transcript_biotype:protein_coding gene_symbol:PIP2-2 description:Aquaporin PIP2-2 [Source:UniProtKB/Swiss-Prot;Acc:Q9ATM8]	K09872|1|4e-59|228|zma:542644|aquaporin PIP	GO:0016020//membrane;GO:0031224//intrinsic component of membrane;GO:0031224//intrinsic component of membrane;GO:0031224//intrinsic component of membrane;GO:0031224//intrinsic component of membrane;GO:0016020//membrane;GO:0031224//intrinsic component of membrane;GO:0031224//intrinsic component of membrane;GO:0031224//intrinsic component of membrane;GO:0031224//intrinsic component of membrane;GO:00…	-	GO:0006810//transport;GO:0006810//transport;GO:0006810//transport;GO:0006810//transport;GO:0006810//transport;GO:0006810//transport;GO:0006810//transport;GO:0006810//transport;GO:0006810//transport;GO:0006810//transport;GO:0006810//transport;GO:0006810//transport;GO:0006810//transport;GO:0006810//transport;GO:0006810//transport;GO:0006810//transport;GO:0006810//transport	gi|162464516|ref|NP_001105638.1|/2.05659e-133/aquaporin PIP2-2 [Zea mays]
Zm00001d037961.1	Zm00001d037961_T001.1,Zm00001d037961_T002.1,Zm00001d037961_T003.1,Zm00001d037961_T004.1,Zm00001d037961_T005.1,Zm00001d037961_T006.1,Zm00001d037961_T007.1,Zm00001d037961_T008.1,Zm00001d037961_T009.1,Zm00001d037961_T010.1,Zm00001d037961_T011.1,Zm00001d037961_T012.1,Zm00001d037961_T013.1,Zm00001d037961_T014.1,Zm00001d037961_T015.1,Zm00001d037961_T016.1	136.91	133.96	154.1	235.8	231.23	275.2	190.83	206.89	176.97	cdna chromosome:AGPv4:6:143610357:143614481:1 gene:Zm00001d037961.1 gene_biotype:protein_coding transcript_biotype:protein_coding	K00029|1|0.0|894|zma:542331|malate dehydrogenase (oxaloacetate-decarboxylating)(NADP+) [EC:1.1.1.40]	GO:0043231//intracellular membrane-bounded organelle;GO:0043231//intracellular membrane-bounded organelle;GO:0043231//intracellular membrane-bounded organelle;GO:0043231//intracellular membrane-bounded organelle;GO:0043231//intracellular membrane-bounded organelle;GO:0043231//intracellular membrane-bounded organelle;GO:0043231//intracellular membrane-bounded organelle;GO:0043231//intracellular me…	GO:0043169//cation binding;GO:0016615//malate dehydrogenase activity;GO:0000166//nucleotide binding;GO:0043169//cation binding;GO:0016615//malate dehydrogenase activity;GO:0000166//nucleotide binding;GO:0043169//cation binding;GO:0016615//malate dehydrogenase activity;GO:0000166//nucleotide binding;GO:0043169//cation binding;GO:0016615//malate dehydrogenase activity;GO:0000166//nucleotide binding…	GO:0043648//dicarboxylic acid metabolic process;GO:0043648//dicarboxylic acid metabolic process;GO:0043648//dicarboxylic acid metabolic process;GO:0043648//dicarboxylic acid metabolic process;GO:0043648//dicarboxylic acid metabolic process;GO:0043648//dicarboxylic acid metabolic process;GO:0043648//dicarboxylic acid metabolic process;GO:0043648//dicarboxylic acid metabolic process;GO:0043648//dic…	gi|413945039|gb|AFW77688.1|/0/malic enzyme [Zea mays]
Zm00001d036608.1	Zm00001d036608_T001.1,Zm00001d036608_T002.1,Zm00001d036608_T003.1,Zm00001d036608_T004.1,Zm00001d036608_T005.1,Zm00001d036608_T006.1,Zm00001d036608_T007.1,Zm00001d036608_T008.1,Zm00001d036608_T009.1,Zm00001d036608_T010.1,Zm00001d036608_T011.1,Zm00001d036608_T012.1,Zm00001d036608_T013.1,Zm00001d036608_T014.1,Zm00001d036608_T015.1,Zm00001d036608_T016.1	142.72	165.44	232.77	181.03	215.19	162.96	108.24	98.6	101.2	cdna chromosome:AGPv4:6:94231765:94235461:1 gene:Zm00001d036608.1 gene_biotype:protein_coding transcript_biotype:protein_coding	K01187|1|5e-106|384|zma:103629642|alpha-glucosidase [EC:3.2.1.20]	GO:0031410//cytoplasmic vesicle;GO:0031410//cytoplasmic vesicle;GO:0031410//cytoplasmic vesicle;GO:0031410//cytoplasmic vesicle;GO:0031410//cytoplasmic vesicle;GO:0031410//cytoplasmic vesicle;GO:0031410//cytoplasmic vesicle;GO:0031410//cytoplasmic vesicle;GO:0031410//cytoplasmic vesicle;GO:0031410//cytoplasmic vesicle;GO:0031410//cytoplasmic vesicle;GO:0031410//cytoplasmic vesicle;GO:0031410//cyt…	GO:0016798//hydrolase activity, acting on glycosyl bonds;GO:0005488;GO:0004558//alpha-1,4-glucosidase activity;GO:0005488;GO:0016798//hydrolase activity, acting on glycosyl bonds;GO:0005488;GO:0004558//alpha-1,4-glucosidase activity;GO:0005488;GO:0004558//alpha-1,4-glucosidase activity;GO:0005488;GO:0016798//hydrolase activity, acting on glycosyl bonds;GO:0005488;GO:0016798//hydrolase activity, a…	GO:0044238//primary metabolic process;GO:0044238//primary metabolic process;GO:0044238//primary metabolic process;GO:0044238//primary metabolic process;GO:0044238//primary metabolic process;GO:0044238//primary metabolic process;GO:0044238//primary metabolic process;GO:0044238//primary metabolic process;GO:0044238//primary metabolic process;GO:0044238//primary metabolic process;GO:0044238//primary…	gi|670415947|ref|XP_008648952.1|/0/PREDICTED: probable alpha-glucosidase Os06g0675700 isoform X2 [Zea mays]
Zm00001d016572.1	Zm00001d016572_T001.1	217.68	208.83	237.08	115.68	131.22	126.05	116.14	92.72	91.8	cdna chromosome:AGPv4:5:167860552:167862743:1 gene:Zm00001d016572.1 gene_biotype:protein_coding transcript_biotype:protein_coding gene_symbol:ALS1 description:Acetolactate synthase 1, chloroplastic [Source:UniProtKB/Swiss-Prot;Acc:Q41768]	K01652|1|0.0|1100|sita:101778558|acetolactate synthase I/II/III large subunit [EC:2.2.1.6]	GO:0009536//plastid	GO:0046872//metal ion binding;GO:0019842//vitamin binding;GO:0016744//transferase activity, transferring aldehyde or ketonic groups;GO:0050662//coenzyme binding	GO:0008652//cellular amino acid biosynthetic process;GO:0006950//response to stress	gi|75102649|sp|Q41768.1|ILVB1_MAIZE/0/RecName: Full=Acetolactate synthase 1, chloroplastic; AltName: Full=Acetohydroxy-acid synthase 1; Flags: Precursor
Zm00001d005818.1	Zm00001d005818_T001.1,Zm00001d005818_T002.1,Zm00001d005818_T003.1,Zm00001d005818_T004.1,Zm00001d005818_T005.1,Zm00001d005818_T006.1,Zm00001d005818_T007.1	181.95	167.25	163.84	173.89	161.43	160.06	206.58	175.06	164.13	cdna chromosome:AGPv4:2:189658754:189670074:-1 gene:Zm00001d005818.1 gene_biotype:protein_coding transcript_biotype:protein_coding	K14085|1|7e-134|477|zma:100282748|aldehyde dehydrogenase family 7 member A1 [EC:1.2.1.31 1.2.1.8 1.2.1.3]	-	GO:0003824//catalytic activity;GO:0003824//catalytic activity;GO:0003824//catalytic activity;GO:0003824//catalytic activity;GO:0003824//catalytic activity;GO:0003824//catalytic activity;GO:0003824//catalytic activity	GO:0008152//metabolic process;GO:0008152//metabolic process;GO:0008152//metabolic process;GO:0008152//metabolic process;GO:0008152//metabolic process;GO:0008152//metabolic process;GO:0008152//metabolic process	gi|224031057|gb|ACN34604.1|/8.28945e-168/unknown [Zea mays]
Zm00001d009848.1	Zm00001d009848_T001.1,Zm00001d009848_T002.1	194.14	179.99	198.36	262.4	201.64	250.3	299.28	286.03	300.08	cdna chromosome:AGPv4:8:84947841:84951081:1 gene:Zm00001d009848.1 gene_biotype:protein_coding transcript_biotype:protein_coding	K02883|1|2e-51|205|zma:100194344|large subunit ribosomal protein L18e	GO:0030529//intracellular ribonucleoprotein complex;GO:0030529//intracellular ribonucleoprotein complex	GO:0005198//structural molecule activity;GO:0005198//structural molecule activity	GO:0010467//gene expression;GO:0010467//gene expression	gi|413944627|gb|AFW77276.1|/8.77568e-53/hypothetical protein ZEAMMB73_917876 [Zea mays]
Zm00001d022077.1	Zm00001d022077_T001.1,Zm00001d022077_T002.1,Zm00001d022077_T003.1,Zm00001d022077_T004.1,Zm00001d022077_T005.1	281.57	228.65	227.37	401.27	349.59	372.28	374.88	435.87	392.9	cdna chromosome:AGPv4:7:169605804:169611975:1 gene:Zm00001d022077.1 gene_biotype:protein_coding transcript_biotype:protein_coding	K01057|1|2e-155|354|zma:100285062|6-phosphogluconolactonase [EC:3.1.1.31]	-	-	GO:0006007//glucose catabolic process;GO:0006007//glucose catabolic process;GO:0006007//glucose catabolic process;GO:0006007//glucose catabolic process;GO:0006007//glucose catabolic process	gi|670421288|ref|XP_008651540.1|/3.87232e-155/PREDICTED: LOC100285062 isoform X1 [Zea mays]
Zm00001d051543.1	Zm00001d051543_T001.1	256.14	167.08	196.04	254.11	177.04	228.11	341.3	375.49	393.81	cdna chromosome:AGPv4:4:162016341:162016841:-1 gene:Zm00001d051543.1 gene_biotype:protein_coding transcript_biotype:protein_coding	K02870|1|3e-88|324|zma:100281960|large subunit ribosomal protein L12e	GO:0030529//intracellular ribonucleoprotein complex	GO:0005198//structural molecule activity	GO:0010467//gene expression	gi|226504938|ref|NP_001148350.1|/1.26678e-87/60S ribosomal protein L12 [Zea mays]
Zm00001d019283.1	Zm00001d019283_T001.1,Zm00001d019283_T002.1,Zm00001d019283_T003.1,Zm00001d019283_T004.1,Zm00001d019283_T005.1,Zm00001d019283_T006.1,Zm00001d019283_T007.1,Zm00001d019283_T008.1,Zm00001d019283_T009.1,Zm00001d019283_T010.1	133.26	116.02	104.95	155.02	144.05	161.95	189.42	184.74	202.01	cdna chromosome:AGPv4:7:25500644:25503758:-1 gene:Zm00001d019283.1 gene_biotype:protein_coding transcript_biotype:protein_coding	K08057|1|0.0|655|zma:542732|calreticulin	GO:0044432;GO:0031410//cytoplasmic vesicle;GO:0044432;GO:0031410//cytoplasmic vesicle;GO:0044432;GO:0031410//cytoplasmic vesicle;GO:0044432;GO:0031410//cytoplasmic vesicle;GO:0044432;GO:0031410//cytoplasmic vesicle;GO:0044432;GO:0031410//cytoplasmic vesicle;GO:0044432;GO:0031410//cytoplasmic vesicle;GO:0044432;GO:0031410//cytoplasmic vesicle;GO:0044432;GO:0031410//cytoplasmic vesicle;GO:0044432;G…	GO:0046872//metal ion binding;GO:0030246//carbohydrate binding;GO:0005515//protein binding;GO:0046872//metal ion binding;GO:0030246//carbohydrate binding;GO:0005515//protein binding;GO:0046872//metal ion binding;GO:0030246//carbohydrate binding;GO:0005515//protein binding;GO:0046872//metal ion binding;GO:0030246//carbohydrate binding;GO:0005515//protein binding;GO:0046872//metal ion binding;GO:00…	GO:0032501//multicellular organismal process;GO:0006874//cellular calcium ion homeostasis;GO:0044267//cellular protein metabolic process;GO:0032501//multicellular organismal process;GO:0006874//cellular calcium ion homeostasis;GO:0044267//cellular protein metabolic process;GO:0032501//multicellular organismal process;GO:0006874//cellular calcium ion homeostasis;GO:0044267//cellular protein metabo…	gi|822885226|ref|NP_001296184.1|/0/calreticulin 2 precursor [Zea mays]
Zm00001d001882.1	Zm00001d001882_T001.1,Zm00001d001882_T002.1,Zm00001d001882_T003.1,Zm00001d001882_T004.1,Zm00001d001882_T005.1,Zm00001d001882_T006.1,Zm00001d001882_T008.1,Zm00001d001882_T010.1,Zm00001d001882_T011.1,Zm00001d001882_T012.1,Zm00001d001882_T013.1	48.93	33.33	38.98	41.42	38.82	50.14	53.41	65.38	57.08	cdna chromosome:AGPv4:2:2325124:2329716:-1 gene:Zm00001d001882.1 gene_biotype:protein_coding transcript_biotype:protein_coding	K03105|1|3e-55|219|zma:100282410|signal recognition particle subunit SRP19	GO:0030529//intracellular ribonucleoprotein complex;GO:0030529//intracellular ribonucleoprotein complex;GO:0030529//intracellular ribonucleoprotein complex;GO:0030529//intracellular ribonucleoprotein complex;GO:0030529//intracellular ribonucleoprotein complex;GO:0030529//intracellular ribonucleoprotein complex;GO:0030529//intracellular ribonucleoprotein complex;GO:0030529//intracellular ribonucle…	GO:0003723//RNA binding;GO:0003723//RNA binding;GO:0003723//RNA binding;GO:0003723//RNA binding;GO:0003723//RNA binding;GO:0003723//RNA binding;GO:0003723//RNA binding;GO:0003723//RNA binding;GO:0003723//RNA binding	GO:0006613//cotranslational protein targeting to membrane;GO:0006613//cotranslational protein targeting to membrane;GO:0006613//cotranslational protein targeting to membrane;GO:0006613//cotranslational protein targeting to membrane;GO:0006613//cotranslational protein targeting to membrane;GO:0006613//cotranslational protein targeting to membrane;GO:0006613//cotranslational protein targeting to me…	gi|226532524|ref|NP_001148793.1|/3.45179e-72/signal recognition particle 19 kDa protein [Zea mays]
Zm00001d042344.1	Zm00001d042344_T001.1,Zm00001d042344_T002.1,Zm00001d042344_T003.1,Zm00001d042344_T004.1,Zm00001d042344_T005.1,Zm00001d042344_T006.1,Zm00001d042344_T007.1,Zm00001d042344_T008.1,Zm00001d042344_T009.1,Zm00001d042344_T010.1,Zm00001d042344_T011.1,Zm00001d042344_T012.1,Zm00001d042344_T013.1	136.67	147.36	137.03	130.76	162.07	139.8	140.71	133.95	140.57	cdna chromosome:AGPv4:3:162244081:162248563:1 gene:Zm00001d042344.1 gene_biotype:protein_coding transcript_biotype:protein_coding	K03921|1|4e-124|242|egu:105053527|acyl-[acyl-carrier-protein] desaturase [EC:1.14.19.2 1.14.19.11 1.14.19.26]	-	GO:0046872//metal ion binding;GO:0016717//oxidoreductase activity, acting on paired donors, with oxidation of a pair of donors resulting in the reduction of molecular oxygen to two molecules of water;GO:0046872//metal ion binding;GO:0016717//oxidoreductase activity, acting on paired donors, with oxidation of a pair of donors resulting in the reduction of molecular oxygen to two molecules of water…	GO:0032787//monocarboxylic acid metabolic process;GO:0032787//monocarboxylic acid metabolic process;GO:0032787//monocarboxylic acid metabolic process;GO:0032787//monocarboxylic acid metabolic process;GO:0032787//monocarboxylic acid metabolic process;GO:0032787//monocarboxylic acid metabolic process;GO:0032787//monocarboxylic acid metabolic process;GO:0008152//metabolic process;GO:0032787//monocar…	gi|212275664|ref|NP_001130573.1|/0/uncharacterized protein LOC100191672 [Zea mays]
Zm00001d000161.1	Zm00001d000161_T001.1	100.84	127.25	88.87	164.37	141.04	140.8	174.94	183.41	152.78	cdna contig:AGPv4:B73V4_ctg53:334998:335553:1 gene:Zm00001d000161.1 gene_biotype:protein_coding transcript_biotype:protein_coding	-	-	-	-	gi|413925543|gb|AFW65475.1|/9.25236e-84/hypothetical protein ZEAMMB73_533593 [Zea mays]
Zm00001d048176.1	Zm00001d048176_T001.1,Zm00001d048176_T002.1,Zm00001d048176_T003.1,Zm00001d048176_T004.1,Zm00001d048176_T005.1,Zm00001d048176_T006.1,Zm00001d048176_T007.1,Zm00001d048176_T008.1,Zm00001d048176_T009.1,Zm00001d048176_T010.1,Zm00001d048176_T011.1,Zm00001d048176_T012.1,Zm00001d048176_T013.1,Zm00001d048176_T014.1,Zm00001d048176_T015.1,Zm00001d048176_T016.1	147.65	160.63	212.81	262.5	424.26	284.28	100.81	87.69	74.59	cdna chromosome:AGPv4:9:151547414:151550007:-1 gene:Zm00001d048176.1 gene_biotype:protein_coding transcript_biotype:protein_coding	-	-	-	-	gi|670440305|ref|XP_008660447.1|/4.81295e-79/PREDICTED: globulin-1 S allele-like [Zea mays]
Zm00001d012770.1	Zm00001d012770_T001.1,Zm00001d012770_T003.1,Zm00001d012770_T004.1,Zm00001d012770_T005.1,Zm00001d012770_T006.1	227.93	232.98	236.04	425.71	336.38	421.9	500.51	494.5	453.12	cdna chromosome:AGPv4:8:180488714:180492337:-1 gene:Zm00001d012770.1 gene_biotype:protein_coding transcript_biotype:protein_coding	K03234|1|0.0|1629|zma:100285098|elongation factor 2	-	GO:0017111//nucleoside-triphosphatase activity;GO:0008135//translation factor activity, RNA binding;GO:0032561//guanyl ribonucleotide binding;GO:0017111//nucleoside-triphosphatase activity;GO:0008135//translation factor activity, RNA binding;GO:0032561//guanyl ribonucleotide binding;GO:0017111//nucleoside-triphosphatase activity;GO:0008135//translation factor activity, RNA binding;GO:0032561//gua…	GO:0006412//translation;GO:0009207;GO:0006412//translation;GO:0009207;GO:0006412//translation;GO:0009207;GO:0006412//translation;GO:0009207;GO:0006412//translation;GO:0009207	gi|734392696|gb|KHN27723.1|/1.14759e-118/Elongation factor 2 [Glycine soja]
Zm00001d020201.1	Zm00001d020201_T001.1,Zm00001d020201_T002.1,Zm00001d020201_T003.1,Zm00001d020201_T004.1,Zm00001d020201_T005.1	214.06	200.24	203.42	267.06	199.06	243.01	312	306.85	330.63	cdna chromosome:AGPv4:7:98881911:98884274:-1 gene:Zm00001d020201.1 gene_biotype:protein_coding transcript_biotype:protein_coding	K02917|1|6e-54|202|sita:101786448|large subunit ribosomal protein L35Ae	GO:0043231//intracellular membrane-bounded organelle;GO:0030529//intracellular ribonucleoprotein complex;GO:0043231//intracellular membrane-bounded organelle;GO:0030529//intracellular ribonucleoprotein complex;GO:0043231//intracellular membrane-bounded organelle;GO:0030529//intracellular ribonucleoprotein complex;GO:0043231//intracellular membrane-bounded organelle;GO:0030529//intracellular ribon…	GO:0005198//structural molecule activity;GO:0005198//structural molecule activity;GO:0005198//structural molecule activity;GO:0005198//structural molecule activity;GO:0005198//structural molecule activity	GO:0010467//gene expression;GO:0010467//gene expression;GO:0010467//gene expression;GO:0010467//gene expression;GO:0010467//gene expression	gi|944245108|gb|KQL09402.1|/1.42437e-55/hypothetical protein SETIT_007276mg [Setaria italica]
Zm00001d015912.1	Zm00001d015912_T001.1	121.67	190.73	160.71	187.11	217.22	208.38	167.95	182.31	192.02	cdna chromosome:AGPv4:5:130787030:130789864:1 gene:Zm00001d015912.1 gene_biotype:protein_coding transcript_biotype:protein_coding	K15382|1|5e-112|405|zma:100273706|solute carrier family 50 (sugar transporter)	GO:0031224//intrinsic component of membrane	-	GO:0071702//organic substance transport	gi|226531912|ref|NP_001141590.1|/3.05982e-111/uncharacterized protein LOC100273706 [Zea mays]
Zm00001d042229.1	Zm00001d042229_T001.1	116.65	90.38	64.17	197.39	154.87	188.06	391.7	501.12	410.21	cdna chromosome:AGPv4:3:156903209:156904105:1 gene:Zm00001d042229.1 gene_biotype:protein_coding transcript_biotype:protein_coding	-	-	-	-	gi|414878842|tpg|DAA55973.1|/5.00635e-43/TPA: hypothetical protein ZEAMMB73_868885 [Zea mays]
Zm00001d035288.1	Zm00001d035288_T001.1,Zm00001d035288_T002.1	175.35	142.38	148.98	271.89	227.73	218.61	248.37	225.16	235.8	cdna chromosome:AGPv4:6:19435950:19439086:1 gene:Zm00001d035288.1 gene_biotype:protein_coding transcript_biotype:protein_coding	-	GO:0044464;GO:0044464	-	-	gi|948284305|ref|NP_001159102.2|/2.68809e-30/membrane protein [Zea mays]
Zm00001d053785.1	Zm00001d053785_T001.1	81.32	84.6	85.98	182.18	99.2	204.72	253.77	271.8	252.7	cdna chromosome:AGPv4:4:241014851:241015599:-1 gene:Zm00001d053785.1 gene_biotype:protein_coding transcript_biotype:protein_coding	-	GO:0031410//cytoplasmic vesicle	-	GO:0006950//response to stress	gi|226505088|ref|NP_001152655.1|/2.90428e-50/uncharacterized protein LOC100286296 [Zea mays]
Zm00001d004052.1	Zm00001d004052_T001.1,Zm00001d004052_T002.1,Zm00001d004052_T003.1	215.49	165.93	186.36	245.5	187.65	249.22	339.05	345.64	348.87	cdna chromosome:AGPv4:2:79611048:79613017:1 gene:Zm00001d004052.1 gene_biotype:protein_coding transcript_biotype:protein_coding	K02918|1|7e-51|201|zma:100282013|large subunit ribosomal protein L35e	GO:0030529//intracellular ribonucleoprotein complex;GO:0030529//intracellular ribonucleoprotein complex	GO:0005198//structural molecule activity;GO:0005198//structural molecule activity	GO:0010467//gene expression;GO:0010467//gene expression	gi|238012872|gb|ACR37471.1|/3.4934e-50/unknown [Zea mays]
Zm00001d051635.1	Zm00001d051635_T001.1	61.78	54.01	57.79	83.95	72.69	89.84	68.97	87.97	90.88	cdna chromosome:AGPv4:4:165277356:165277679:1 gene:Zm00001d051635.1 gene_biotype:protein_coding transcript_biotype:protein_coding	-	-	-	-	gi|670397892|ref|XP_008679032.1|/1.88613e-25/PREDICTED: uncharacterized protein LOC103653993 [Zea mays]
Zm00001d000021.1	Zm00001d000021_T001.1,Zm00001d000021_T002.1,Zm00001d000021_T003.1,Zm00001d000021_T004.1	172.04	176.99	198.13	352.97	283.78	307.86	315.22	324.13	292.54	cdna contig:AGPv4:B73V4_ctg150:1459856:1462926:-1 gene:Zm00001d000021.1 gene_biotype:protein_coding transcript_biotype:protein_coding	K15283|1|0.0|699|zma:542599|solute carrier family 35, member E1	GO:0031224//intrinsic component of membrane;GO:0043231//intracellular membrane-bounded organelle;GO:0031224//intrinsic component of membrane;GO:0043231//intracellular membrane-bounded organelle;GO:0031224//intrinsic component of membrane;GO:0043231//intracellular membrane-bounded organelle;GO:0031224//intrinsic component of membrane;GO:0043231//intracellular membrane-bounded organelle	-	GO:0051234//establishment of localization;GO:0051234//establishment of localization;GO:0051234//establishment of localization;GO:0051234//establishment of localization	gi|224034633|gb|ACN36392.1|/0/unknown [Zea mays]
Zm00001d053295.1	Zm00001d053295_T001.1,Zm00001d053295_T002.1,Zm00001d053295_T003.1,Zm00001d053295_T004.1,Zm00001d053295_T005.1,Zm00001d053295_T006.1	134.69	117	100.86	172.28	151.1	186.78	191.49	209.2	178.23	cdna chromosome:AGPv4:4:224781307:224784094:1 gene:Zm00001d053295.1 gene_biotype:protein_coding transcript_biotype:protein_coding	K10704|1|5e-73|274|zma:100279740|ubiquitin-conjugating enzyme E2 variant	GO:0031371//ubiquitin conjugating enzyme complex	GO:0016879//ligase activity, forming carbon-nitrogen bonds;GO:0016879//ligase activity, forming carbon-nitrogen bonds;GO:0005488;GO:0016879//ligase activity, forming carbon-nitrogen bonds;GO:0016879//ligase activity, forming carbon-nitrogen bonds;GO:0016879//ligase activity, forming carbon-nitrogen bonds	GO:0006464//cellular protein modification process;GO:0006464//cellular protein modification process;GO:0006281//DNA repair;GO:0006464//cellular protein modification process;GO:0006464//cellular protein modification process;GO:0006464//cellular protein modification process	gi|670399661|ref|XP_008679754.1|/6.21844e-46/PREDICTED: ubiquitin-conjugating enzyme E2 variant 1C [Zea mays]
Zm00001d014844.1	Zm00001d014844_T001.1,Zm00001d014844_T002.1,Zm00001d014844_T003.1,Zm00001d014844_T004.1,Zm00001d014844_T005.1,Zm00001d014844_T006.1,Zm00001d014844_T007.1,Zm00001d014844_T008.1,Zm00001d014844_T009.1,Zm00001d014844_T010.1,Zm00001d014844_T011.1,Zm00001d014844_T012.1,Zm00001d014844_T014.1,Zm00001d014844_T015.1,Zm00001d014844_T016.1,Zm00001d014844_T017.1,Zm00001d014844_T018.1,Zm00001d014844_T019.1,Zm0…	667.9	424.46	463.27	958.27	817.4	826.62	783.59	891.5	880.51	cdna chromosome:AGPv4:5:65193206:65196859:-1 gene:Zm00001d014844.1 gene_biotype:protein_coding transcript_biotype:protein_coding	-	GO:0044464;GO:0009536//plastid;GO:0009536//plastid;GO:0009536//plastid;GO:0009536//plastid;GO:0044464;GO:0009536//plastid;GO:0044464;GO:0044464;GO:0009536//plastid;GO:0009536//plastid;GO:0044464;GO:0044464;GO:0044464;GO:0044464;GO:0009536//plastid;GO:0044464;GO:0009536//plastid;GO:0009536//plastid;GO:0044464;GO:0044464;GO:0044464;GO:0044464;GO:0009536//plastid;GO:0009536//plastid;GO:0044464;GO:00…	GO:0016798//hydrolase activity, acting on glycosyl bonds;GO:0043167//ion binding;GO:0016758//transferase activity, transferring hexosyl groups;GO:0016798//hydrolase activity, acting on glycosyl bonds;GO:0043167//ion binding;GO:0016758//transferase activity, transferring hexosyl groups;GO:0016798//hydrolase activity, acting on glycosyl bonds;GO:0043167//ion binding;GO:0016758//transferase activity…	GO:0005982//starch metabolic process;GO:0005982//starch metabolic process;GO:0005982//starch metabolic process;GO:0005982//starch metabolic process;GO:0005982//starch metabolic process;GO:0005982//starch metabolic process;GO:0005982//starch metabolic process;GO:0005982//starch metabolic process;GO:0005982//starch metabolic process;GO:0005982//starch metabolic process;GO:0005982//starch metabolic …	gi|670407232|ref|XP_008645099.1|/0/PREDICTED: transmembrane protein 184 homolog DDB_G0279555-like isoform X1 [Zea mays]
Zm00001d028709.1	Zm00001d028709_T001.1,Zm00001d028709_T002.1,Zm00001d028709_T003.1,Zm00001d028709_T004.1,Zm00001d028709_T005.1,Zm00001d028709_T006.1,Zm00001d028709_T007.1,Zm00001d028709_T008.1,Zm00001d028709_T009.1,Zm00001d028709_T010.1,Zm00001d028709_T011.1,Zm00001d028709_T012.1,Zm00001d028709_T013.1,Zm00001d028709_T014.1	126.46	170.29	165.66	205.45	179.06	205.88	248.32	235.63	256.07	cdna chromosome:AGPv4:1:43901708:43904205:1 gene:Zm00001d028709.1 gene_biotype:protein_coding transcript_biotype:protein_coding	K00434|1|9e-72|270|zma:100286773|L-ascorbate peroxidase [EC:1.11.1.11]	-	GO:0005506//iron ion binding;GO:0016209//antioxidant activity;GO:0005506//iron ion binding;GO:0016209//antioxidant activity;GO:0005506//iron ion binding;GO:0016209//antioxidant activity;GO:0005506//iron ion binding;GO:0016209//antioxidant activity;GO:0005506//iron ion binding;GO:0016209//antioxidant activity;GO:0005506//iron ion binding;GO:0016209//antioxidant activity;GO:0005506//iron ion bindin…	GO:0008152//metabolic process;GO:0006950//response to stress;GO:0008152//metabolic process;GO:0006950//response to stress;GO:0008152//metabolic process;GO:0006950//response to stress;GO:0008152//metabolic process;GO:0006950//response to stress;GO:0008152//metabolic process;GO:0006950//response to stress;GO:0008152//metabolic process;GO:0006950//response to stress;GO:0008152//metabolic process;GO:…	gi|226504576|ref|NP_001152249.1|/8.04312e-120/APx1 - Cytosolic Ascorbate Peroxidase [Zea mays]
Zm00001d010631.1	Zm00001d010631_T001.1,Zm00001d010631_T002.1,Zm00001d010631_T003.1,Zm00001d010631_T004.1	216.73	167.39	173.01	282.49	225.45	282.4	377.12	384.22	382.67	cdna chromosome:AGPv4:8:122406423:122408907:-1 gene:Zm00001d010631.1 gene_biotype:protein_coding transcript_biotype:protein_coding	K02896|1|5e-42|100|zma:100283730|large subunit ribosomal protein L24e	GO:0043231//intracellular membrane-bounded organelle;GO:0030529//intracellular ribonucleoprotein complex;GO:0030529//intracellular ribonucleoprotein complex;GO:0043231//intracellular membrane-bounded organelle;GO:0030529//intracellular ribonucleoprotein complex;GO:0043231//intracellular membrane-bounded organelle;GO:0030529//intracellular ribonucleoprotein complex	GO:0005198//structural molecule activity;GO:0005198//structural molecule activity;GO:0005198//structural molecule activity;GO:0005198//structural molecule activity	GO:0010467//gene expression;GO:0010467//gene expression;GO:0010467//gene expression;GO:0010467//gene expression	gi|226501510|ref|NP_001150101.1|/2.44026e-41/60S ribosomal protein L24 [Zea mays]
Zm00001d049320.1	Zm00001d049320_T001.1	165.02	146.16	111.86	159.45	170.06	170.53	189.18	187.16	175.42	cdna chromosome:AGPv4:4:26180699:26183398:1 gene:Zm00001d049320.1 gene_biotype:protein_coding transcript_biotype:protein_coding	K03627|1|4e-72|272|sbi:SORBI_07g014940|putative transcription factor	-	GO:0003677//DNA binding	-	gi|670392816|ref|XP_008676798.1|/4.8512e-73/PREDICTED: uncharacterized protein LOC100273208 isoform X1 [Zea mays]
Zm00001d041671.1	Zm00001d041671_T001.1	240.87	218.98	192.61	290.33	253.65	292.77	247.8	291.55	250.93	cdna chromosome:AGPv4:3:132868467:132868983:1 gene:Zm00001d041671.1 gene_biotype:protein_coding transcript_biotype:protein_coding	-	-	-	-	gi|414878178|tpg|DAA55309.1|/1.25273e-45/TPA: basal endosperm transfer layer3 [Zea mays]
Zm00001d019219.1	Zm00001d019219_T001.1,Zm00001d019219_T002.1,Zm00001d019219_T003.1	191.94	209.38	215.45	301.15	204.92	245.42	347.09	340.32	360.34	cdna chromosome:AGPv4:7:22317838:22320320:-1 gene:Zm00001d019219.1 gene_biotype:protein_coding transcript_biotype:protein_coding	K02951|1|3e-66|252|zma:100193804|small subunit ribosomal protein S12e	GO:0043231//intracellular membrane-bounded organelle;GO:0030529//intracellular ribonucleoprotein complex;GO:0043231//intracellular membrane-bounded organelle;GO:0030529//intracellular ribonucleoprotein complex;GO:0043231//intracellular membrane-bounded organelle;GO:0030529//intracellular ribonucleoprotein complex	GO:0005198//structural molecule activity;GO:0005198//structural molecule activity;GO:0005198//structural molecule activity	GO:0010467//gene expression;GO:0010467//gene expression;GO:0010467//gene expression	gi|238006450|gb|ACR34260.1|/7.54527e-84/unknown [Zea mays]
Zm00001d014733.1	Zm00001d014733_T001.1	184.93	175.7	168.47	240.75	242.67	261.8	235.05	288.53	244.95	cdna chromosome:AGPv4:5:61079773:61080129:1 gene:Zm00001d014733.1 gene_biotype:protein_coding transcript_biotype:protein_coding	-	GO:0044464	GO:0046914//transition metal ion binding	-	gi|195637090|gb|ACG38013.1|/1.1731e-51/hypothetical protein [Zea mays]
Zm00001d031620.1	Zm00001d031620_T001.1,Zm00001d031620_T002.1	187.98	202.89	124.72	204.35	153.47	225.49	238.33	264.02	250.19	cdna chromosome:AGPv4:1:196372510:196380539:1 gene:Zm00001d031620.1 gene_biotype:protein_coding transcript_biotype:protein_coding	K09260|1|1e-94|347|zma:542506|MADS-box transcription enhancer factor 2A;K09264|4|2e-69|264|vvi:100232867|MADS-box transcription factor, plant	GO:0043231//intracellular membrane-bounded organelle;GO:0043231//intracellular membrane-bounded organelle	GO:0003677//DNA binding;GO:0001071//nucleic acid binding transcription factor activity;GO:0003677//DNA binding;GO:0001071//nucleic acid binding transcription factor activity	GO:0006351//transcription, DNA-templated;GO:0006351//transcription, DNA-templated	gi|162458892|ref|NP_001105153.1|/3.15776e-135/MADS6 [Zea mays]
Zm00001d020984.1	Zm00001d020984_T001.1,Zm00001d020984_T002.1	145.25	133.58	137.29	31.95	42.68	39.99	29.5	17.14	17.07	cdna chromosome:AGPv4:7:139074714:139076907:-1 gene:Zm00001d020984.1 gene_biotype:protein_coding transcript_biotype:protein_coding	K00306|1|2e-47|189|zma:100283462|sarcosine oxidase / L-pipecolate oxidase [EC:1.5.3.1 1.5.3.7]	-	GO:0003824//catalytic activity;GO:0003824//catalytic activity	-	gi|194689192|gb|ACF78680.1|/0/unknown [Zea mays]
Zm00001d042966.1	Zm00001d042966_T001.1,Zm00001d042966_T002.1,Zm00001d042966_T003.1	229.61	189.95	193.89	276.74	209.79	262.38	327.48	305.92	316.41	cdna chromosome:AGPv4:3:185204218:185205922:1 gene:Zm00001d042966.1 gene_biotype:protein_coding transcript_biotype:protein_coding	K02973|1|2e-72|177|sita:101771599|small subunit ribosomal protein S23e	GO:0030529//intracellular ribonucleoprotein complex;GO:0030529//intracellular ribonucleoprotein complex;GO:0030529//intracellular ribonucleoprotein complex	GO:0005198//structural molecule activity;GO:0005198//structural molecule activity;GO:0005198//structural molecule activity	GO:0010467//gene expression;GO:0010467//gene expression;GO:0010467//gene expression	gi|125572544|gb|EAZ14059.1|/4.45664e-73/hypothetical protein OsJ_03983 [Oryza sativa Japonica Group]
Zm00001d010650.1	Zm00001d010650_T001.1	131.91	115.24	102.28	185.32	122.3	153.53	199.62	246.31	261.14	cdna chromosome:AGPv4:8:122947080:122947421:-1 gene:Zm00001d010650.1 gene_biotype:protein_coding transcript_biotype:protein_coding	K02183|1|4e-59|226|atr:18426171|calmodulin	-	GO:0046872//metal ion binding	-	gi|985436881|ref|XP_015383199.1|/2.8288e-58/PREDICTED: calmodulin-related protein-like [Citrus sinensis]
Zm00001d026254.1	Zm00001d026254_T001.1	185.47	139.04	146.91	197.74	158.69	186.18	250.55	249.2	254.84	cdna chromosome:AGPv4:10:142134479:142136691:1 gene:Zm00001d026254.1 gene_biotype:protein_coding transcript_biotype:protein_coding	K02937|1|1e-113|410|zma:100281870|large subunit ribosomal protein L7e	GO:0030529//intracellular ribonucleoprotein complex	GO:0005198//structural molecule activity	GO:0010467//gene expression	gi|226498196|ref|NP_001148262.1|/7.02849e-113/60S ribosomal protein L7-2 [Zea mays]
Zm00001d049552.1	Zm00001d049552_T001.1,Zm00001d049552_T002.1,Zm00001d049552_T003.1,Zm00001d049552_T004.1,Zm00001d049552_T005.1,Zm00001d049552_T006.1,Zm00001d049552_T007.1	235.9	185.33	188.99	278.72	208.39	272.67	357.72	376.98	396.28	cdna chromosome:AGPv4:4:34381442:34384073:-1 gene:Zm00001d049552.1 gene_biotype:protein_coding transcript_biotype:protein_coding	K02915|1|3e-47|189|sita:101767765|large subunit ribosomal protein L34e	GO:0043231//intracellular membrane-bounded organelle;GO:0043231//intracellular membrane-bounded organelle;GO:0030529//intracellular ribonucleoprotein complex;GO:0043231//intracellular membrane-bounded organelle;GO:0030529//intracellular ribonucleoprotein complex;GO:0043231//intracellular membrane-bounded organelle;GO:0030529//intracellular ribonucleoprotein complex;GO:0043231//intracellular membr…	GO:0005198//structural molecule activity;GO:0005198//structural molecule activity;GO:0005198//structural molecule activity;GO:0005198//structural molecule activity;GO:0005198//structural molecule activity;GO:0005198//structural molecule activity	GO:0010467//gene expression;GO:0010467//gene expression;GO:0010467//gene expression;GO:0010467//gene expression;GO:0010467//gene expression;GO:0022613//ribonucleoprotein complex biogenesis;GO:0010467//gene expression	gi|195658213|gb|ACG48574.1|/1.17829e-36/60S ribosomal protein L34 [Zea mays]
Zm00001d039091.1	Zm00001d039091_T001.1,Zm00001d039091_T002.1,Zm00001d039091_T003.1	167.72	175.08	172.54	245.02	182.18	220.68	276.73	304.27	346.81	cdna chromosome:AGPv4:6:169864685:169867294:-1 gene:Zm00001d039091.1 gene_biotype:protein_coding transcript_biotype:protein_coding	K07936|1|2e-98|360|sita:101778893|GTP-binding nuclear protein Ran	-	GO:0017111//nucleoside-triphosphatase activity;GO:0032561//guanyl ribonucleotide binding;GO:0017111//nucleoside-triphosphatase activity;GO:0032561//guanyl ribonucleotide binding;GO:0017111//nucleoside-triphosphatase activity;GO:0032561//guanyl ribonucleotide binding	GO:0023052//signaling;GO:0009207;GO:0051169//nuclear transport;GO:0015031//protein transport;GO:0023052//signaling;GO:0009207;GO:0051169//nuclear transport;GO:0015031//protein transport;GO:0023052//signaling;GO:0009207;GO:0051169//nuclear transport;GO:0015031//protein transport	gi|212722150|ref|NP_001131881.1|/1.9087e-109/GTP-binding nuclear protein Ran-A1 [Zea mays]
Zm00001d003379.1	Zm00001d003379_T001.1	142.6	243.74	226.79	339.42	295.78	364.36	325.52	327.31	295.41	cdna chromosome:AGPv4:2:42234465:42235544:-1 gene:Zm00001d003379.1 gene_biotype:protein_coding transcript_biotype:protein_coding	K14496|1|5e-07|56.2|aly:ARALYDRAFT_483087|abscisic acid receptor PYR/PYL family	-	-	GO:0006950//response to stress	gi|105990543|gb|ABF81693.1|/8.69357e-82/pathogenesis-related protein 2 [Zea mays]
Zm00001d011766.1	Zm00001d011766_T001.1,Zm00001d011766_T002.1	179.65	154.04	144.23	250.7	228.79	255.74	254.06	255.18	243.41	cdna chromosome:AGPv4:8:161195803:161197826:-1 gene:Zm00001d011766.1 gene_biotype:protein_coding transcript_biotype:protein_coding	K07466|1|9e-62|238|zma:100275940|replication factor A1	-	-	-	gi|413951172|gb|AFW83821.1|/4.78542e-98/hypothetical protein ZEAMMB73_247725 [Zea mays]
Zm00001d005231.1	Zm00001d005231_T001.1,Zm00001d005231_T002.1,Zm00001d005231_T003.1,Zm00001d005231_T004.1,Zm00001d005231_T005.1,Zm00001d005231_T006.1,Zm00001d005231_T007.1,Zm00001d005231_T008.1,Zm00001d005231_T009.1,Zm00001d005231_T010.1,Zm00001d005231_T011.1,Zm00001d005231_T012.1,Zm00001d005231_T013.1	161.82	176.46	148.84	208.67	197.6	212.24	257	268.32	314.21	cdna chromosome:AGPv4:2:164761161:164764922:-1 gene:Zm00001d005231.1 gene_biotype:protein_coding transcript_biotype:protein_coding	K07937|1|4e-100|364|aly:ARALYDRAFT_475701|ADP-ribosylation factor 1	GO:0044464;GO:0044464;GO:0044464;GO:0044464;GO:0044464;GO:0044464;GO:0044464;GO:0044464;GO:0044464;GO:0044464;GO:0044464;GO:0044464;GO:0044464	GO:0032561//guanyl ribonucleotide binding;GO:0060229//lipase activator activity;GO:0032561//guanyl ribonucleotide binding;GO:0060229//lipase activator activity;GO:0032561//guanyl ribonucleotide binding;GO:0060229//lipase activator activity;GO:0032561//guanyl ribonucleotide binding;GO:0060229//lipase activator activity;GO:0032561//guanyl ribonucleotide binding;GO:0060229//lipase activator activity…	GO:0035556//intracellular signal transduction;GO:0015031//protein transport;GO:0035556//intracellular signal transduction;GO:0015031//protein transport;GO:0035556//intracellular signal transduction;GO:0015031//protein transport;GO:0035556//intracellular signal transduction;GO:0015031//protein transport;GO:0035556//intracellular signal transduction;GO:0015031//protein transport;GO:0035556//intrace…	gi|222636687|gb|EEE66819.1|/4.0088e-96/hypothetical protein OsJ_23579 [Oryza sativa Japonica Group]
Zm00001d053765.1	Zm00001d053765_T001.1,Zm00001d053765_T002.1,Zm00001d053765_T003.1,Zm00001d053765_T004.1,Zm00001d053765_T005.1,Zm00001d053765_T006.1,Zm00001d053765_T007.1,Zm00001d053765_T008.1	187.93	172.81	179.35	251.67	237.57	250.52	276.99	277.03	265.06	cdna chromosome:AGPv4:4:240697293:240701664:-1 gene:Zm00001d053765.1 gene_biotype:protein_coding transcript_biotype:protein_coding	K02145|1|3e-167|589|zma:542327|V-type H+-transporting ATPase subunit A [EC:3.6.3.14]	GO:0033176//proton-transporting V-type ATPase complex;GO:0033176//proton-transporting V-type ATPase complex;GO:0033176//proton-transporting V-type ATPase complex;GO:0033176//proton-transporting V-type ATPase complex;GO:0033176//proton-transporting V-type ATPase complex;GO:0033176//proton-transporting V-type ATPase complex;GO:0033176//proton-transporting V-type ATPase complex;GO:0033176//proton-tr…	GO:0015078//hydrogen ion transmembrane transporter activity;GO:0019829//cation-transporting ATPase activity;GO:0032559//adenyl ribonucleotide binding;GO:0015078//hydrogen ion transmembrane transporter activity;GO:0019829//cation-transporting ATPase activity;GO:0032559//adenyl ribonucleotide binding;GO:0015078//hydrogen ion transmembrane transporter activity;GO:0019829//cation-transporting ATPase …	GO:0015986//ATP synthesis coupled proton transport;GO:0015988//energy coupled proton transmembrane transport, against electrochemical gradient;GO:0015986//ATP synthesis coupled proton transport;GO:0015988//energy coupled proton transmembrane transport, against electrochemical gradient;GO:0015986//ATP synthesis coupled proton transport;GO:0015988//energy coupled proton transmembrane transport, aga…	gi|985567370|ref|NP_001306706.1|/1.45791e-166/V-type proton ATPase catalytic subunit A [Zea mays]
Zm00001d041246.1	Zm00001d041246_T001.1	196.75	237.24	235.94	417.12	294.84	421.99	415.69	571.53	487.86	cdna chromosome:AGPv4:3:108034638:108035490:-1 gene:Zm00001d041246.1 gene_biotype:protein_coding transcript_biotype:protein_coding	K13195|1|3e-33|142|gmx:100305467|cold-inducible RNA-binding protein;K13098|4|3e-29|129|sot:102588476|RNA-binding protein FUS	-	GO:0005488	-	gi|195626882|gb|ACG35271.1|/1.38264e-56/glycine-rich RNA-binding protein 2 [Zea mays]
Zm00001d053108.1	Zm00001d053108_T001.1	52.46	93.62	62.19	103.04	70.88	80.67	109.34	119.55	110.26	cdna chromosome:AGPv4:4:214198923:214199570:-1 gene:Zm00001d053108.1 gene_biotype:protein_coding transcript_biotype:protein_coding	-	-	-	-	gi|670399425|ref|XP_008679657.1|/2.04666e-62/PREDICTED: uncharacterized protein LOC103654599 [Zea mays]
Zm00001d018668.1	Zm00001d018668_T001.1,Zm00001d018668_T002.1,Zm00001d018668_T003.1,Zm00001d018668_T004.1	174.29	130.62	117.19	173.2	167.39	184.38	177.03	208.11	196.63	cdna chromosome:AGPv4:7:2249179:2251587:1 gene:Zm00001d018668.1 gene_biotype:protein_coding transcript_biotype:protein_coding	-	-	-	-	gi|670422029|ref|XP_008651946.1|/4.39685e-90/PREDICTED: probable ADP-ribosylation factor GTPase-activating protein AGD13 [Zea mays]
Zm00001d045323.1	Zm00001d045323_T001.1,Zm00001d045323_T002.1,Zm00001d045323_T003.1,Zm00001d045323_T004.1,Zm00001d045323_T005.1,Zm00001d045323_T006.1,Zm00001d045323_T007.1,Zm00001d045323_T008.1,Zm00001d045323_T009.1	190.41	196.42	169.85	218	213.01	233.09	301.56	311.13	338.18	cdna chromosome:AGPv4:9:18935857:18942168:-1 gene:Zm00001d045323.1 gene_biotype:protein_coding transcript_biotype:protein_coding gene_symbol:PRO5 description:Profilin-5 [Source:UniProtKB/Swiss-Prot;Acc:Q9FR39]	K05759|1|2e-62|239|zma:542625|profilin	GO:0031410//cytoplasmic vesicle;GO:0005856//cytoskeleton;GO:0043231//intracellular membrane-bounded organelle;GO:0043231//intracellular membrane-bounded organelle;GO:0005856//cytoskeleton;GO:0031410//cytoplasmic vesicle;GO:0031410//cytoplasmic vesicle;GO:0031410//cytoplasmic vesicle;GO:0005856//cytoskeleton;GO:0043231//intracellular membrane-bounded organelle;GO:0031410//cytoplasmic vesicle;GO:00…	GO:0046914//transition metal ion binding;GO:0003676//nucleic acid binding;GO:0008092//cytoskeletal protein binding;GO:0046914//transition metal ion binding;GO:0003676//nucleic acid binding;GO:0008092//cytoskeletal protein binding;GO:0046914//transition metal ion binding;GO:0003676//nucleic acid binding;GO:0046914//transition metal ion binding;GO:0003676//nucleic acid binding;GO:0008092//cytoskele…	GO:0007010//cytoskeleton organization;GO:0007010//cytoskeleton organization;GO:0007010//cytoskeleton organization	gi|162461296|ref|NP_001105622.1|/6.48869e-41/profilin-5 [Zea mays]
Zm00001d032760.1	Zm00001d032760_T001.1	219.25	203.41	216.79	267.16	212.04	279.63	350.2	408.23	399.83	cdna chromosome:AGPv4:1:237513201:237514750:-1 gene:Zm00001d032760.1 gene_biotype:protein_coding transcript_biotype:protein_coding	K02889|1|2e-91|335|sbi:SORBI_01g019840|large subunit ribosomal protein L21e	GO:0030529//intracellular ribonucleoprotein complex	GO:0005198//structural molecule activity	GO:0010467//gene expression	gi|944224400|gb|KQK88804.1|/1.24595e-92/hypothetical protein SETIT_036829mg [Setaria italica]
Zm00001d030725.1	Zm00001d030725_T001.1,Zm00001d030725_T002.1,Zm00001d030725_T003.1,Zm00001d030725_T004.1,Zm00001d030725_T005.1,Zm00001d030725_T006.1,Zm00001d030725_T007.1,Zm00001d030725_T008.1	241.35	246.82	220.2	207.37	241.25	186.89	292.56	290.96	315.11	cdna chromosome:AGPv4:1:155959583:155963208:1 gene:Zm00001d030725.1 gene_biotype:protein_coding transcript_biotype:protein_coding	K03283|1|0.0|638|zma:103639924|heat shock 70kDa protein 1/8	-	GO:0016628//oxidoreductase activity, acting on the CH-CH group of donors, NAD or NADP as acceptor;GO:0032559//adenyl ribonucleotide binding;GO:0016628//oxidoreductase activity, acting on the CH-CH group of donors, NAD or NADP as acceptor;GO:0032559//adenyl ribonucleotide binding;GO:0016628//oxidoreductase activity, acting on the CH-CH group of donors, NAD or NADP as acceptor;GO:0032559//adenyl ri…	GO:0008152//metabolic process;GO:0050896//response to stimulus;GO:0008152//metabolic process;GO:0050896//response to stimulus;GO:0008152//metabolic process;GO:0050896//response to stimulus;GO:0008152//metabolic process;GO:0050896//response to stimulus;GO:0008152//metabolic process;GO:0050896//response to stimulus;GO:0008152//metabolic process;GO:0050896//response to stimulus;GO:0008152//metabolic…	gi|728811652|gb|KHG00348.1|/0/Heat shock 70 kDa 4 -like protein [Gossypium arboreum]
Zm00001d028555.1	Zm00001d028555_T001.1	318.11	662	236.59	282.96	826.94	382.92	454.85	276.66	349.16	cdna chromosome:AGPv4:1:38997819:38998295:1 gene:Zm00001d028555.1 gene_biotype:protein_coding transcript_biotype:protein_coding	K13993|1|2e-71|268|zma:103634220|HSP20 family protein	-	-	-	gi|195626536|gb|ACG35098.1|/2.40291e-71/17.4 kDa class I heat shock protein 3 [Zea mays]
Zm00001d020003.1	Zm00001d020003_T001.1,Zm00001d020003_T002.1,Zm00001d020003_T003.1	158.25	162.48	157.16	243.11	206.61	266.74	262.53	264.48	266.99	cdna chromosome:AGPv4:7:84902563:84905239:1 gene:Zm00001d020003.1 gene_biotype:protein_coding transcript_biotype:protein_coding	K10704|1|4e-79|295|zma:100382057|ubiquitin-conjugating enzyme E2 variant	-	GO:0016879//ligase activity, forming carbon-nitrogen bonds;GO:0016879//ligase activity, forming carbon-nitrogen bonds;GO:0016879//ligase activity, forming carbon-nitrogen bonds	GO:0006464//cellular protein modification process;GO:0006464//cellular protein modification process;GO:0006464//cellular protein modification process	gi|293333587|ref|NP_001168293.1|/2.38815e-78/uncharacterized protein LOC100382057 [Zea mays]
Zm00001d050100.1	Zm00001d050100_T001.1	279.86	214.27	197.99	334.88	260.67	429.79	618.53	611.95	725.47	cdna chromosome:AGPv4:4:65618139:65618591:-1 gene:Zm00001d050100.1 gene_biotype:protein_coding transcript_biotype:protein_coding description:Histone H2B.2 [Source:UniProtKB/Swiss-Prot;Acc:P30756]	K11252|1|6e-37|153|sita:101777080|histone H2B	GO:0000785//chromatin;GO:0043231//intracellular membrane-bounded organelle	GO:0003676//nucleic acid binding	GO:0034728//nucleosome organization	gi|944261292|gb|KQL25549.1|/3.07398e-36/hypothetical protein SETIT_032943mg [Setaria italica]
Zm00001d012886.1	Zm00001d012886_T001.1	69	60.92	73.85	87.47	66.58	94.81	104.47	115.72	111.43	cdna chromosome:AGPv4:5:1605087:1607673:-1 gene:Zm00001d012886.1 gene_biotype:protein_coding transcript_biotype:protein_coding	K02971|1|2e-48|192|zma:103625731|small subunit ribosomal protein S21e	GO:0030529//intracellular ribonucleoprotein complex;GO:0031410//cytoplasmic vesicle	GO:0005198//structural molecule activity	GO:0010467//gene expression	gi|670405376|ref|XP_008644346.1|/1.12954e-47/PREDICTED: 40S ribosomal protein S21-like isoform X1 [Zea mays]
Zm00001d042308.1	Zm00001d042308_T001.1,Zm00001d042308_T002.1,Zm00001d042308_T003.1	223.38	203.69	208.35	301.49	211.72	278.37	358.74	387.55	417.51	cdna chromosome:AGPv4:3:160130135:160131914:-1 gene:Zm00001d042308.1 gene_biotype:protein_coding transcript_biotype:protein_coding	K02873|1|4e-98|358|zma:100273645|large subunit ribosomal protein L13e	GO:0030529//intracellular ribonucleoprotein complex;GO:0030529//intracellular ribonucleoprotein complex;GO:0030529//intracellular ribonucleoprotein complex	GO:0005198//structural molecule activity;GO:0005198//structural molecule activity;GO:0005198//structural molecule activity	GO:0010467//gene expression;GO:0010467//gene expression;GO:0010467//gene expression	gi|239835740|ref|NP_001155192.1|/2.50476e-97/60S ribosomal protein L13 [Zea mays]
Zm00001d002601.1	Zm00001d002601_T001.1,Zm00001d002601_T002.1	124.51	207.79	172.04	264.46	311.66	307.83	349.63	287.14	346.39	cdna chromosome:AGPv4:2:16461905:16462911:-1 gene:Zm00001d002601.1 gene_biotype:protein_coding transcript_biotype:protein_coding	K11275|1|4e-18|92.0|zma:541973|histone H1/5	GO:0000785//chromatin;GO:0043231//intracellular membrane-bounded organelle;GO:0000785//chromatin;GO:0043231//intracellular membrane-bounded organelle	GO:0003676//nucleic acid binding;GO:0003676//nucleic acid binding	GO:0034728//nucleosome organization;GO:0034728//nucleosome organization	gi|195640346|gb|ACG39641.1|/1.05699e-17/histone H1 [Zea mays]
Zm00001d012878.1	Zm00001d012878_T001.1	133.31	113.52	118.51	175.36	113.85	165.28	215.12	250.97	259	cdna chromosome:AGPv4:5:1531936:1534668:1 gene:Zm00001d012878.1 gene_biotype:protein_coding transcript_biotype:protein_coding gene_symbol:RPS4 description:40S ribosomal protein S4 [Source:UniProtKB/Swiss-Prot;Acc:O22424]	K02987|1|8e-135|481|zma:101027121|small subunit ribosomal protein S4e	GO:0030529//intracellular ribonucleoprotein complex	GO:0003723//RNA binding;GO:0005198//structural molecule activity	GO:0010467//gene expression	gi|525345250|ref|NP_001266498.1|/4.47377e-134/40S ribosomal protein S4 [Zea mays]
Zm00001d033535.1	Zm00001d033535_T001.1,Zm00001d033535_T002.1,Zm00001d033535_T003.1,Zm00001d033535_T004.1,Zm00001d033535_T005.1,Zm00001d033535_T006.1,Zm00001d033535_T007.1,Zm00001d033535_T008.1,Zm00001d033535_T009.1,Zm00001d033535_T010.1,Zm00001d033535_T011.1,Zm00001d033535_T012.1,Zm00001d033535_T013.1,Zm00001d033535_T014.1	203.79	289.6	269.73	445.05	351.1	475.78	521.46	573.73	612.96	cdna chromosome:AGPv4:1:266248107:266250990:1 gene:Zm00001d033535.1 gene_biotype:protein_coding transcript_biotype:protein_coding	-	-	-	-	gi|195618396|gb|ACG31028.1|/2.93536e-42/p8MTCP1 [Zea mays]
Zm00001d007084.1	Zm00001d007084_T001.1	186.49	152.3	147.48	254.82	191.48	281.91	303.27	315.8	350.43	cdna chromosome:AGPv4:2:221914642:221915449:1 gene:Zm00001d007084.1 gene_biotype:protein_coding transcript_biotype:protein_coding	K11252|1|8e-52|204|zma:103647911|histone H2B	GO:0000785//chromatin;GO:0043231//intracellular membrane-bounded organelle	GO:0003676//nucleic acid binding	GO:0034728//nucleosome organization	gi|195622962|gb|ACG33311.1|/4.38682e-51/histone H2B.1 [Zea mays]
Zm00001d037962.1	Zm00001d037962_T001.1,Zm00001d037962_T002.1,Zm00001d037962_T003.1,Zm00001d037962_T004.1,Zm00001d037962_T005.1,Zm00001d037962_T006.1,Zm00001d037962_T007.1,Zm00001d037962_T008.1,Zm00001d037962_T009.1,Zm00001d037962_T010.1,Zm00001d037962_T011.1,Zm00001d037962_T012.1,Zm00001d037962_T013.1,Zm00001d037962_T014.1,Zm00001d037962_T015.1,Zm00001d037962_T016.1,Zm00001d037962_T017.1	102.58	121.26	122.11	194.87	193.73	201.76	161.89	137.15	155.81	cdna chromosome:AGPv4:6:143657542:143663237:1 gene:Zm00001d037962.1 gene_biotype:protein_coding transcript_biotype:protein_coding	K00029|1|0.0|909|zma:542331|malate dehydrogenase (oxaloacetate-decarboxylating)(NADP+) [EC:1.1.1.40]	GO:0043231//intracellular membrane-bounded organelle;GO:0043231//intracellular membrane-bounded organelle;GO:0043231//intracellular membrane-bounded organelle;GO:0043231//intracellular membrane-bounded organelle;GO:0043231//intracellular membrane-bounded organelle;GO:0043231//intracellular membrane-bounded organelle;GO:0043231//intracellular membrane-bounded organelle;GO:0043231//intracellular me…	GO:0003824//catalytic activity;GO:0043169//cation binding;GO:0016615//malate dehydrogenase activity;GO:0000166//nucleotide binding;GO:0043169//cation binding;GO:0016615//malate dehydrogenase activity;GO:0000166//nucleotide binding;GO:0043169//cation binding;GO:0016615//malate dehydrogenase activity;GO:0000166//nucleotide binding;GO:0043169//cation binding;GO:0016615//malate dehydrogenase activity…	GO:0043648//dicarboxylic acid metabolic process;GO:0043648//dicarboxylic acid metabolic process;GO:0043648//dicarboxylic acid metabolic process;GO:0043648//dicarboxylic acid metabolic process;GO:0043648//dicarboxylic acid metabolic process;GO:0043648//dicarboxylic acid metabolic process;GO:0043648//dicarboxylic acid metabolic process;GO:0043648//dicarboxylic acid metabolic process;GO:0043648//dic…	gi|670414153|ref|XP_008648301.1|/0/PREDICTED: NADP-dependent malic enzyme isoform X3 [Zea mays]
Zm00001d025833.1	Zm00001d025833_T001.1,Zm00001d025833_T002.1,Zm00001d025833_T003.1,Zm00001d025833_T004.1,Zm00001d025833_T005.1,Zm00001d025833_T006.1,Zm00001d025833_T007.1	112.63	110.46	123.01	153.12	219.82	158.63	64.07	67.46	57.56	cdna chromosome:AGPv4:10:131304206:131306002:-1 gene:Zm00001d025833.1 gene_biotype:protein_coding transcript_biotype:protein_coding	K17991|1|1e-109|396|zma:100216957|peroxygenase [EC:1.11.2.3]	-	-	-	gi|219363347|ref|NP_001136811.1|/3.05288e-124/uncharacterized protein LOC100216957 [Zea mays]
Zm00001d037489.1	Zm00001d037489_T001.1,Zm00001d037489_T002.1,Zm00001d037489_T003.1,Zm00001d037489_T004.1,Zm00001d037489_T005.1	184.85	126.6	111.64	196.56	148.9	183.73	242.09	258.8	279.56	cdna chromosome:AGPv4:6:127109172:127111102:-1 gene:Zm00001d037489.1 gene_biotype:protein_coding transcript_biotype:protein_coding	K02893|1|4e-46|185|zma:100280771|large subunit ribosomal protein L23Ae	GO:0043231//intracellular membrane-bounded organelle;GO:0030529//intracellular ribonucleoprotein complex;GO:0043231//intracellular membrane-bounded organelle;GO:0030529//intracellular ribonucleoprotein complex;GO:0043231//intracellular membrane-bounded organelle;GO:0030529//intracellular ribonucleoprotein complex;GO:0043231//intracellular membrane-bounded organelle;GO:0030529//intracellular ribon…	GO:0003676//nucleic acid binding;GO:0005198//structural molecule activity;GO:0003676//nucleic acid binding;GO:0005198//structural molecule activity;GO:0003676//nucleic acid binding;GO:0005198//structural molecule activity;GO:0003676//nucleic acid binding;GO:0005198//structural molecule activity;GO:0003676//nucleic acid binding;GO:0005198//structural molecule activity	GO:0010467//gene expression;GO:0010467//gene expression;GO:0010467//gene expression;GO:0010467//gene expression;GO:0010467//gene expression	gi|195615220|gb|ACG29440.1|/1.50978e-48/60S ribosomal protein L23a [Zea mays]
Zm00001d036036.1	Zm00001d036036_T001.1	182.29	196.58	200.9	321.25	243.29	313.12	273.16	235.51	290.37	cdna chromosome:AGPv4:6:67784534:67785534:-1 gene:Zm00001d036036.1 gene_biotype:protein_coding transcript_biotype:protein_coding	K11253|1|1e-68|260|ppp:PHYPADRAFT_111893|histone H3	GO:0000785//chromatin;GO:0043231//intracellular membrane-bounded organelle	GO:0003676//nucleic acid binding	GO:0034728//nucleosome organization	gi|147826736|emb|CAN70652.1|/6.28466e-68/hypothetical protein VITISV_010022 [Vitis vinifera]
Zm00001d018903.1	Zm00001d018903_T001.1,Zm00001d018903_T002.1	136.57	138.88	149.05	191.7	151.59	202.68	238.87	255.01	266.42	cdna chromosome:AGPv4:7:8797832:8800021:-1 gene:Zm00001d018903.1 gene_biotype:protein_coding transcript_biotype:protein_coding	K02877|1|3e-67|257|zma:100282218|large subunit ribosomal protein L15e	GO:0043231//intracellular membrane-bounded organelle;GO:0030529//intracellular ribonucleoprotein complex;GO:0043231//intracellular membrane-bounded organelle;GO:0030529//intracellular ribonucleoprotein complex	GO:0005198//structural molecule activity;GO:0005198//structural molecule activity	GO:0010467//gene expression;GO:0010467//gene expression	gi|226528613|ref|NP_001148602.1|/6.22663e-100/60S ribosomal protein L15 [Zea mays]
Zm00001d028557.1	Zm00001d028557_T001.1	114.67	505.32	175.31	236.55	567.87	290.8	361.99	178.43	230.75	cdna chromosome:AGPv4:1:39085728:39086204:1 gene:Zm00001d028557.1 gene_biotype:protein_coding transcript_biotype:protein_coding	K13993|1|3e-54|211|zma:100274593|HSP20 family protein	-	-	-	gi|195626536|gb|ACG35098.1|/1.32465e-53/17.4 kDa class I heat shock protein 3 [Zea mays]
Zm00001d034074.1	Zm00001d034074_T001.1,Zm00001d034074_T003.1,Zm00001d034074_T004.1,Zm00001d034074_T005.1,Zm00001d034074_T008.1,Zm00001d034074_T009.1,Zm00001d034074_T010.1,Zm00001d034074_T013.1,Zm00001d034074_T014.1,Zm00001d034074_T017.1,Zm00001d034074_T018.1,Zm00001d034074_T020.1,Zm00001d034074_T022.1,Zm00001d034074_T023.1,Zm00001d034074_T024.1,Zm00001d034074_T025.1,Zm00001d034074_T027.1,Zm00001d034074_T028.1,Zm0…	750.16	511.99	563.25	1308.81	819.62	1125.57	1258.77	1455.47	1387.93	cdna chromosome:AGPv4:1:283221066:283229839:-1 gene:Zm00001d034074.1 gene_biotype:protein_coding transcript_biotype:protein_coding	K00688|1|0.0|1254|zma:100170240|starch phosphorylase [EC:2.4.1.1]	GO:0009532//plastid stroma	GO:0048037//cofactor binding;GO:0016758//transferase activity, transferring hexosyl groups;GO:0048037//cofactor binding;GO:0016758//transferase activity, transferring hexosyl groups;GO:0016758//transferase activity, transferring hexosyl groups	GO:0044238//primary metabolic process;GO:0044238//primary metabolic process;GO:0009628//response to abiotic stimulus;GO:0006950//response to stress	gi|836467135|ref|NP_001296783.1|/0/uncharacterized protein LOC100170240 [Zea mays]
Zm00001d031971.1	Zm00001d031971_T001.1,Zm00001d031971_T002.1	115.56	73.97	110.81	88.98	96.65	43.45	89.17	71.72	80.07	cdna chromosome:AGPv4:1:208253088:208254322:-1 gene:Zm00001d031971.1 gene_biotype:protein_coding transcript_biotype:protein_coding	K16292|1|8e-178|623|zma:100284911|KDEL-tailed cysteine endopeptidase [EC:3.4.22.-]	GO:0031410//cytoplasmic vesicle;GO:0031410//cytoplasmic vesicle	GO:0004175//endopeptidase activity;GO:0004175//endopeptidase activity	GO:0019538//protein metabolic process;GO:0019538//protein metabolic process	gi|414870137|tpg|DAA48694.1|/2.21148e-179/TPA: vignain [Zea mays]
Zm00001d025081.1	Zm00001d025081_T001.1,Zm00001d025081_T002.1,Zm00001d025081_T003.1,Zm00001d025081_T004.1	194.26	219.38	214.57	458.73	470.34	427.2	383.78	362.63	361.74	cdna chromosome:AGPv4:10:102855786:102857533:-1 gene:Zm00001d025081.1 gene_biotype:protein_coding transcript_biotype:protein_coding	K15692|1|2e-28|125|nnu:104590046|E3 ubiquitin-protein ligase RNF13 [EC:2.3.2.27]	-	-	-	gi|226530522|ref|NP_001152690.1|/5.1384e-57/senescence-associated protein DIN1 precursor [Zea mays]
Zm00001d034790.1	Zm00001d034790_T001.1	211.56	182.67	196.9	252.3	189.33	249.27	345.45	375.99	425.2	cdna chromosome:AGPv4:1:302359166:302360795:-1 gene:Zm00001d034790.1 gene_biotype:protein_coding transcript_biotype:protein_coding	K02987|1|2e-135|483|zma:103644306|small subunit ribosomal protein S4e	GO:0030529//intracellular ribonucleoprotein complex	GO:0003723//RNA binding;GO:0005198//structural molecule activity	GO:0010467//gene expression	gi|673921736|ref|NP_001288485.1|/8.80631e-135/40S ribosomal protein S4-like [Zea mays]
Zm00001d012966.1	Zm00001d012966_T001.1,Zm00001d012966_T002.1	217.15	214.24	209.34	356.33	301.84	328.23	359.22	376.73	350.77	cdna chromosome:AGPv4:5:2443254:2444256:-1 gene:Zm00001d012966.1 gene_biotype:protein_coding transcript_biotype:protein_coding	K05765|1|2e-69|185|zma:100280568|cofilin	GO:0044424;GO:0044424	GO:0008092//cytoskeletal protein binding;GO:0008092//cytoskeletal protein binding	-	gi|226500484|ref|NP_001146959.1|/7.83292e-73/actin-depolymerizing factor 3 [Zea mays]
Zm00001d035664.1	Zm00001d035664_T001.1,Zm00001d035664_T002.1,Zm00001d035664_T003.1,Zm00001d035664_T004.1,Zm00001d035664_T005.1,Zm00001d035664_T006.1,Zm00001d035664_T007.1	174.3	183.58	192.2	257.26	209.28	239.09	267.29	240.83	289.01	cdna chromosome:AGPv4:6:39874560:39877919:-1 gene:Zm00001d035664.1 gene_biotype:protein_coding transcript_biotype:protein_coding	-	GO:0016020//membrane;GO:0016020//membrane;GO:0016020//membrane;GO:0016020//membrane;GO:0016020//membrane;GO:0016020//membrane;GO:0019866//organelle inner membrane;GO:0031224//intrinsic component of membrane	GO:0022892//substrate-specific transporter activity	GO:0006810//transport	gi|226491624|ref|NP_001151965.1|/6.76914e-48/amino acid selective channel protein [Zea mays]
Zm00001d037905.1	Zm00001d037905_T001.1,Zm00001d037905_T002.1,Zm00001d037905_T003.1,Zm00001d037905_T004.1,Zm00001d037905_T005.1,Zm00001d037905_T006.1,Zm00001d037905_T007.1,Zm00001d037905_T008.1,Zm00001d037905_T009.1,Zm00001d037905_T010.1,Zm00001d037905_T011.1,Zm00001d037905_T012.1,Zm00001d037905_T013.1,Zm00001d037905_T014.1,Zm00001d037905_T015.1,Zm00001d037905_T016.1,Zm00001d037905_T017.1,Zm00001d037905_T018.1,Zm0…	209.48	209.14	192.08	320.46	214.76	297.23	430.64	478.8	483.38	cdna chromosome:AGPv4:6:141653237:141655225:1 gene:Zm00001d037905.1 gene_biotype:protein_coding transcript_biotype:protein_coding	K03231|1|6e-61|233|gra:105776176|elongation factor 1-alpha	GO:0044424;GO:0044424;GO:0044424;GO:0044424;GO:0044424;GO:0044424;GO:0044424;GO:0044424;GO:0044424;GO:0044424;GO:0044424;GO:0044424;GO:0044424;GO:0044424;GO:0043231//intracellular membrane-bounded organelle;GO:0044424;GO:0044424;GO:0043231//intracellular membrane-bounded organelle;GO:0044424;GO:0044424	GO:0017111//nucleoside-triphosphatase activity;GO:0008135//translation factor activity, RNA binding;GO:0032561//guanyl ribonucleotide binding;GO:0017111//nucleoside-triphosphatase activity;GO:0008135//translation factor activity, RNA binding;GO:0032561//guanyl ribonucleotide binding;GO:0017111//nucleoside-triphosphatase activity;GO:0008135//translation factor activity, RNA binding;GO:0032561//gua…	GO:0006412//translation;GO:0009207;GO:0006412//translation;GO:0009207;GO:0006412//translation;GO:0009207;GO:0006412//translation;GO:0009207;GO:0006412//translation;GO:0009207;GO:0006412//translation;GO:0009207;GO:0006412//translation;GO:0009207;GO:0006412//translation;GO:0009207;GO:0006412//translation;GO:0009207;GO:0006412//translation;GO:0009207;GO:0006412//translation;GO:0009207;GO:0006412//tr…	gi|238014024|gb|ACR38047.1|/9.52715e-160/unknown [Zea mays]
Zm00001d032231.1	Zm00001d032231_T001.1,Zm00001d032231_T002.1,Zm00001d032231_T003.1	205.43	174.24	163.46	312.64	228.82	309.82	388.02	442.32	436.29	cdna chromosome:AGPv4:1:218057653:218061014:-1 gene:Zm00001d032231.1 gene_biotype:protein_coding transcript_biotype:protein_coding	K06630|1|2e-67|258|zma:103643291|14-3-3 protein epsilon	-	GO:0005515//protein binding;GO:0005515//protein binding;GO:0005515//protein binding	-	gi|670366489|ref|XP_008664668.1|/3.77476e-140/PREDICTED: 14-3-3-like protein GF14-C [Zea mays]
Zm00001d026312.1	Zm00001d026312_T001.1,Zm00001d026312_T002.1,Zm00001d026312_T003.1,Zm00001d026312_T004.1,Zm00001d026312_T005.1,Zm00001d026312_T006.1,Zm00001d026312_T007.1	146.44	135.08	118.53	181.83	156.21	194.65	168.95	191.91	176.17	cdna chromosome:AGPv4:10:143369883:143373427:-1 gene:Zm00001d026312.1 gene_biotype:protein_coding transcript_biotype:protein_coding	K03064|1|2e-28|112|ota:Ot03g03380|26S proteasome regulatory subunit T4;K15296|3|4e-08|60.5|smo:SELMODRAFT_109073|alpha-soluble NSF attachment protein	-	-	GO:0015031//protein transport;GO:0015031//protein transport;GO:0015031//protein transport;GO:0015031//protein transport;GO:0015031//protein transport	gi|226504878|ref|NP_001141221.1|/7.97554e-155/uncharacterized protein LOC100273308 [Zea mays]
Zm00001d048802.1	Zm00001d048802_T001.1,Zm00001d048802_T002.1,Zm00001d048802_T003.1,Zm00001d048802_T004.1,Zm00001d048802_T005.1,Zm00001d048802_T007.1	384.31	419.06	370.3	650.4	500.94	618.12	506.7	545.6	501.2	cdna chromosome:AGPv4:4:5764333:5770165:1 gene:Zm00001d048802.1 gene_biotype:protein_coding transcript_biotype:protein_coding	-	-	-	-	gi|308081341|ref|NP_001183164.1|/0/uncharacterized protein LOC100501535 [Zea mays]
Zm00001d002326.1	Zm00001d002326_T001.1,Zm00001d002326_T002.1,Zm00001d002326_T003.1,Zm00001d002326_T004.1,Zm00001d002326_T005.1,Zm00001d002326_T006.1,Zm00001d002326_T007.1,Zm00001d002326_T008.1,Zm00001d002326_T009.1,Zm00001d002326_T010.1,Zm00001d002326_T011.1,Zm00001d002326_T012.1,Zm00001d002326_T013.1	134.98	129.36	135.89	109	116.62	106.28	108.24	97.98	89.85	cdna chromosome:AGPv4:2:10330336:10334066:-1 gene:Zm00001d002326.1 gene_biotype:protein_coding transcript_biotype:protein_coding	K16871|1|6e-55|124|egu:105059874|4-aminobutyrate---pyruvate transaminase [EC:2.6.1.96]	GO:0043231//intracellular membrane-bounded organelle;GO:0043231//intracellular membrane-bounded organelle;GO:0043231//intracellular membrane-bounded organelle;GO:0043231//intracellular membrane-bounded organelle;GO:0043231//intracellular membrane-bounded organelle;GO:0043231//intracellular membrane-bounded organelle;GO:0043231//intracellular membrane-bounded organelle;GO:0043231//intracellular me…	GO:0016769//transferase activity, transferring nitrogenous groups;GO:0048037//cofactor binding;GO:0016769//transferase activity, transferring nitrogenous groups;GO:0048037//cofactor binding;GO:0016769//transferase activity, transferring nitrogenous groups;GO:0048037//cofactor binding;GO:0016769//transferase activity, transferring nitrogenous groups;GO:0048037//cofactor binding;GO:0016769//transfe…	-	gi|670375114|ref|XP_008668890.1|/0/PREDICTED: gamma-aminobutyrate transaminase 1, mitochondrial-like [Zea mays]
Zm00001d025924.1	Zm00001d025924_T001.1	88.82	91.82	75.89	113.1	100.67	126.73	115.08	146.17	112.18	cdna chromosome:AGPv4:10:133844872:133846261:1 gene:Zm00001d025924.1 gene_biotype:protein_coding transcript_biotype:protein_coding	K15095|1|2e-124|446|sbi:SORBI_06g023580|(+)-neomenthol dehydrogenase [EC:1.1.1.208]	-	GO:0003824//catalytic activity	GO:0008152//metabolic process	gi|670442462|ref|XP_008661582.1|/4.33395e-149/PREDICTED: hypothetical protein isoform X1 [Zea mays]
Zm00001d034059.1	Zm00001d034059_T001.1,Zm00001d034059_T002.1,Zm00001d034059_T003.1,Zm00001d034059_T004.1,Zm00001d034059_T005.1,Zm00001d034059_T006.1,Zm00001d034059_T007.1	213.59	228.63	234.37	363.68	235.56	341.69	480.49	469.88	540.19	cdna chromosome:AGPv4:1:282747834:282749777:1 gene:Zm00001d034059.1 gene_biotype:protein_coding transcript_biotype:protein_coding	K02872|1|1e-98|360|zma:100191912|large subunit ribosomal protein L13Ae	GO:0030529//intracellular ribonucleoprotein complex;GO:0030529//intracellular ribonucleoprotein complex;GO:0030529//intracellular ribonucleoprotein complex;GO:0030529//intracellular ribonucleoprotein complex;GO:0030529//intracellular ribonucleoprotein complex;GO:0030529//intracellular ribonucleoprotein complex;GO:0030529//intracellular ribonucleoprotein complex	GO:0005198//structural molecule activity;GO:0005198//structural molecule activity;GO:0005198//structural molecule activity;GO:0005198//structural molecule activity;GO:0005198//structural molecule activity	GO:0010467//gene expression;GO:0010467//gene expression;GO:0010467//gene expression;GO:0010467//gene expression;GO:0010467//gene expression	gi|194690170|gb|ACF79169.1|/5.20551e-101/unknown [Zea mays]
Zm00001d005146.1	Zm00001d005146_T001.1	66.21	120.85	81.37	88.9	106.17	80.14	126.99	114.82	124.33	cdna chromosome:AGPv4:2:161023220:161023567:-1 gene:Zm00001d005146.1 gene_biotype:protein_coding transcript_biotype:protein_coding	-	GO:0031410//cytoplasmic vesicle	GO:0046914//transition metal ion binding;GO:0008289//lipid binding	GO:0009627//systemic acquired resistance;GO:0010876//lipid localization	gi|195645682|gb|ACG42309.1|/2.32241e-31/PVR3-like protein [Zea mays]
Zm00001d011086.1	Zm00001d011086_T001.1,Zm00001d011086_T002.1,Zm00001d011086_T003.1,Zm00001d011086_T004.1,Zm00001d011086_T005.1,Zm00001d011086_T006.1,Zm00001d011086_T007.1,Zm00001d011086_T008.1	201.42	165.03	160.36	255.72	221.66	252.74	291.6	276.4	318.4	cdna chromosome:AGPv4:8:138468516:138470083:1 gene:Zm00001d011086.1 gene_biotype:protein_coding transcript_biotype:protein_coding	K10355|1|0.0|716|zma:100191561|actin, other eukaryote	GO:0015629//actin cytoskeleton;GO:0015629//actin cytoskeleton;GO:0015629//actin cytoskeleton;GO:0015629//actin cytoskeleton;GO:0015629//actin cytoskeleton;GO:0015629//actin cytoskeleton;GO:0015629//actin cytoskeleton;GO:0015629//actin cytoskeleton	GO:0017111//nucleoside-triphosphatase activity;GO:0032559//adenyl ribonucleotide binding;GO:0005198//structural molecule activity;GO:0017111//nucleoside-triphosphatase activity;GO:0032559//adenyl ribonucleotide binding;GO:0005198//structural molecule activity;GO:0017111//nucleoside-triphosphatase activity;GO:0032559//adenyl ribonucleotide binding;GO:0005198//structural molecule activity;GO:001711…	-	gi|413950250|gb|AFW82899.1|/0/LOW QUALITY PROTEIN: putative actin family protein [Zea mays]
Zm00001d022181.1	Zm00001d022181_T001.1,Zm00001d022181_T002.1,Zm00001d022181_T003.1,Zm00001d022181_T004.1,Zm00001d022181_T005.1,Zm00001d022181_T006.1,Zm00001d022181_T007.1,Zm00001d022181_T008.1,Zm00001d022181_T009.1,Zm00001d022181_T010.1,Zm00001d022181_T011.1,Zm00001d022181_T012.1,Zm00001d022181_T013.1,Zm00001d022181_T014.1	63.71	89.5	64.21	105.79	80.51	100.73	78.86	96.61	106.08	cdna chromosome:AGPv4:7:172076504:172079102:-1 gene:Zm00001d022181.1 gene_biotype:protein_coding transcript_biotype:protein_coding	K01626|1|2e-122|441|zma:100284499|3-deoxy-7-phosphoheptulonate synthase [EC:2.5.1.54]	GO:0043231//intracellular membrane-bounded organelle;GO:0043231//intracellular membrane-bounded organelle;GO:0043231//intracellular membrane-bounded organelle;GO:0043231//intracellular membrane-bounded organelle;GO:0043231//intracellular membrane-bounded organelle;GO:0043231//intracellular membrane-bounded organelle;GO:0043231//intracellular membrane-bounded organelle;GO:0043231//intracellular me…	GO:0016765//transferase activity, transferring alkyl or aryl (other than methyl) groups;GO:0016765//transferase activity, transferring alkyl or aryl (other than methyl) groups;GO:0016765//transferase activity, transferring alkyl or aryl (other than methyl) groups;GO:0016765//transferase activity, transferring alkyl or aryl (other than methyl) groups;GO:0016765//transferase activity, transferring …	GO:0008652//cellular amino acid biosynthetic process;GO:0043650;GO:0019632//shikimate metabolic process;GO:0008652//cellular amino acid biosynthetic process;GO:0043650;GO:0019632//shikimate metabolic process;GO:0008652//cellular amino acid biosynthetic process;GO:0043650;GO:0019632//shikimate metabolic process;GO:0008652//cellular amino acid biosynthetic process;GO:0043650;GO:0019632//shikimate m…	gi|226532249|ref|NP_001150866.1|/0/phospho-2-dehydro-3-deoxyheptonate aldolase 1 [Zea mays]
Zm00001d041685.1	Zm00001d041685_T001.1	68.51	107.53	88.43	186.93	162.68	168.11	142.39	193.96	141.33	cdna chromosome:AGPv4:3:133286614:133286988:-1 gene:Zm00001d041685.1 gene_biotype:protein_coding transcript_biotype:protein_coding	-	GO:0031410//cytoplasmic vesicle	-	-	gi|226491100|ref|NP_001147163.1|/3.04126e-36/RALF precursor [Zea mays]
Zm00001d045448.1	Zm00001d045448_T001.1,Zm00001d045448_T002.1,Zm00001d045448_T003.1	175	171.4	170.29	254.81	185.65	241.57	284.88	292.8	321.1	cdna chromosome:AGPv4:9:22516151:22518341:1 gene:Zm00001d045448.1 gene_biotype:protein_coding transcript_biotype:protein_coding	K02969|1|6e-59|228|sbi:SORBI_10g002240|small subunit ribosomal protein S20e	GO:0030529//intracellular ribonucleoprotein complex;GO:0030529//intracellular ribonucleoprotein complex;GO:0030529//intracellular ribonucleoprotein complex	GO:0003676//nucleic acid binding;GO:0005198//structural molecule activity;GO:0003676//nucleic acid binding;GO:0005198//structural molecule activity;GO:0005198//structural molecule activity	GO:0010467//gene expression;GO:0010467//gene expression;GO:0010467//gene expression	gi|195649609|gb|ACG44272.1|/9.3672e-32/40S ribosomal protein S20 [Zea mays]
Zm00001d037436.1	Zm00001d037436_T001.1	3329	2917.16	4248.51	691.78	2299.39	876.2	250.58	39.2	27.97	cdna chromosome:AGPv4:6:125302098:125302733:1 gene:Zm00001d037436.1 gene_biotype:protein_coding transcript_biotype:protein_coding	-	-	-	-	gi|226532028|ref|NP_001152712.1|/2.19811e-24/prolamin precursor [Zea mays]
Zm00001d009579.1	Zm00001d009579_T001.1	196.37	215.71	220.41	330.66	250.64	318.65	402.71	399.28	406.2	cdna chromosome:AGPv4:8:71612135:71614100:1 gene:Zm00001d009579.1 gene_biotype:protein_coding transcript_biotype:protein_coding	K02882|1|1e-102|373|zma:100286074|large subunit ribosomal protein L18Ae	GO:0030529//intracellular ribonucleoprotein complex	GO:0005198//structural molecule activity	GO:0010467//gene expression	gi|934635770|ref|NP_001152434.2|/6.95177e-102/uncharacterized protein LOC100286074 [Zea mays]
Zm00001d048368.1	Zm00001d048368_T001.1,Zm00001d048368_T002.1,Zm00001d048368_T003.1,Zm00001d048368_T004.1,Zm00001d048368_T005.1,Zm00001d048368_T006.1,Zm00001d048368_T007.1	188.99	167.64	189.04	275.64	169.95	257.13	322.6	364.05	321.75	cdna chromosome:AGPv4:9:155195027:155197492:1 gene:Zm00001d048368.1 gene_biotype:protein_coding transcript_biotype:protein_coding	K02894|1|6e-79|295|dosa:Os03t0139100-00|large subunit ribosomal protein L23e	GO:0030529//intracellular ribonucleoprotein complex;GO:0030529//intracellular ribonucleoprotein complex;GO:0030529//intracellular ribonucleoprotein complex;GO:0030529//intracellular ribonucleoprotein complex;GO:0030529//intracellular ribonucleoprotein complex;GO:0030529//intracellular ribonucleoprotein complex;GO:0030529//intracellular ribonucleoprotein complex	GO:0005198//structural molecule activity;GO:0005198//structural molecule activity;GO:0005198//structural molecule activity;GO:0005198//structural molecule activity;GO:0005198//structural molecule activity;GO:0005198//structural molecule activity;GO:0005198//structural molecule activity	GO:0010467//gene expression;GO:0010467//gene expression;GO:0010467//gene expression;GO:0010467//gene expression;GO:0010467//gene expression;GO:0010467//gene expression;GO:0010467//gene expression	gi|937907289|dbj|BAS82209.1|/2.84284e-74/Os03g0139100, partial [Oryza sativa Japonica Group]
Zm00001d032019.1	Zm00001d032019_T001.1,Zm00001d032019_T002.1	131.88	149.59	170.93	274.38	232.11	253.41	271.9	311.16	331.85	cdna chromosome:AGPv4:1:209574119:209576739:1 gene:Zm00001d032019.1 gene_biotype:protein_coding transcript_biotype:protein_coding	K03955|1|6e-07|55.8|ppp:PHYPADRAFT_218485|NADH dehydrogenase (ubiquinone) 1 alpha/beta subcomplex 1;K00850|2|8e-07|55.5|aip:107610448|6-phosphofructokinase 1 [EC:2.7.1.11]	GO:0009536//plastid;GO:0009536//plastid	GO:0019842//vitamin binding;GO:0022892//substrate-specific transporter activity;GO:0019842//vitamin binding;GO:0022892//substrate-specific transporter activity	GO:0006631//fatty acid metabolic process;GO:0006631//fatty acid metabolic process	gi|628601865|ref|NP_001278780.1|/1.98961e-41/uncharacterized protein LOC103164606 [Zea mays]
Zm00001d044287.1	Zm00001d044287_T001.1,Zm00001d044287_T002.1	225.45	183.8	167.88	272.18	224.72	286.38	343.18	320.87	345.14	cdna chromosome:AGPv4:3:224228135:224230670:-1 gene:Zm00001d044287.1 gene_biotype:protein_coding transcript_biotype:protein_coding	K02885|1|2e-46|188|zma:100282430|large subunit ribosomal protein L19e	GO:0043231//intracellular membrane-bounded organelle;GO:0030529//intracellular ribonucleoprotein complex;GO:0043231//intracellular membrane-bounded organelle;GO:0030529//intracellular ribonucleoprotein complex	GO:0005198//structural molecule activity	GO:0010467//gene expression	gi|969812439|ref|NP_001148813.2|/2.01058e-74/60S ribosomal protein L19-3 [Zea mays]
Zm00001d049034.1	Zm00001d049034_T001.1	55.88	64.56	59.97	83.06	59.15	102.85	178.69	188.05	160.42	cdna chromosome:AGPv4:4:13223812:13224123:1 gene:Zm00001d049034.1 gene_biotype:protein_coding transcript_biotype:protein_coding	-	-	-	-	gi|413920644|gb|AFW60576.1|/1.40093e-49/hypothetical protein ZEAMMB73_597854 [Zea mays]
Zm00001d021652.1	Zm00001d021652_T001.1	134.55	116.3	126.75	176.33	153.93	174.48	207.52	188.75	185.55	cdna chromosome:AGPv4:7:159150824:159153011:1 gene:Zm00001d021652.1 gene_biotype:protein_coding transcript_biotype:protein_coding	K02929|1|2e-41|170|pda:103708405|large subunit ribosomal protein L44e	GO:0030529//intracellular ribonucleoprotein complex	GO:0005198//structural molecule activity	GO:0010467//gene expression	gi|672135721|ref|XP_008791534.1|/8.20967e-41/PREDICTED: 60S ribosomal protein L44-like [Phoenix dactylifera]
Zm00001d025801.1	Zm00001d025801_T001.1,Zm00001d025801_T002.1,Zm00001d025801_T003.1,Zm00001d025801_T004.1,Zm00001d025801_T005.1,Zm00001d025801_T006.1,Zm00001d025801_T007.1,Zm00001d025801_T008.1,Zm00001d025801_T009.1,Zm00001d025801_T010.1,Zm00001d025801_T011.1	157.63	157.75	146.49	243.29	194.28	251.13	256.33	283.9	275.44	cdna chromosome:AGPv4:10:130013516:130019645:-1 gene:Zm00001d025801.1 gene_biotype:protein_coding transcript_biotype:protein_coding	K13126|1|0.0|1122|zma:103641822|polyadenylate-binding protein	-	GO:0003676//nucleic acid binding;GO:0003676//nucleic acid binding;GO:0003676//nucleic acid binding;GO:0005488;GO:0003676//nucleic acid binding;GO:0003676//nucleic acid binding;GO:0003676//nucleic acid binding;GO:0003676//nucleic acid binding;GO:0003676//nucleic acid binding;GO:0003676//nucleic acid binding;GO:0005488	-	gi|670446281|ref|XP_008663371.1|/0/PREDICTED: polyadenylate-binding protein 2-like [Zea mays]
Zm00001d034422.1	Zm00001d034422_T001.1,Zm00001d034422_T002.1,Zm00001d034422_T003.1	161.77	143.66	143.58	230.04	170.09	220.25	273.22	265.3	267.25	cdna chromosome:AGPv4:1:292520815:292522961:-1 gene:Zm00001d034422.1 gene_biotype:protein_coding transcript_biotype:protein_coding	K02964|1|2e-69|173|zma:100285246|small subunit ribosomal protein S18e	GO:0030529//intracellular ribonucleoprotein complex;GO:0030529//intracellular ribonucleoprotein complex;GO:0030529//intracellular ribonucleoprotein complex	GO:0003676//nucleic acid binding;GO:0005198//structural molecule activity;GO:0003676//nucleic acid binding;GO:0005198//structural molecule activity;GO:0003676//nucleic acid binding;GO:0005198//structural molecule activity	GO:0010467//gene expression;GO:0010467//gene expression;GO:0010467//gene expression	gi|226504536|ref|NP_001151612.1|/1.20058e-68/40S ribosomal protein S18 [Zea mays]
Zm00001d026680.1	Zm00001d026680_T001.1,Zm00001d026680_T002.1,Zm00001d026680_T003.1,Zm00001d026680_T004.1,Zm00001d026680_T005.1,Zm00001d026680_T006.1	111.93	114.25	94.35	159.34	144.07	169.77	207.77	217.38	225.5	cdna chromosome:AGPv4:10:149773173:149776018:-1 gene:Zm00001d026680.1 gene_biotype:protein_coding transcript_biotype:protein_coding	K01507|1|4e-112|404|zma:100282768|inorganic pyrophosphatase [EC:3.6.1.1]	GO:0044424;GO:0044424;GO:0044424;GO:0044424;GO:0044424;GO:0044424	GO:0046872//metal ion binding;GO:0016462//pyrophosphatase activity;GO:0046872//metal ion binding;GO:0016462//pyrophosphatase activity;GO:0046872//metal ion binding;GO:0016462//pyrophosphatase activity;GO:0046872//metal ion binding;GO:0016462//pyrophosphatase activity;GO:0046872//metal ion binding;GO:0016462//pyrophosphatase activity;GO:0046872//metal ion binding;GO:0016462//pyrophosphatase activi…	GO:0006793//phosphorus metabolic process;GO:0006793//phosphorus metabolic process;GO:0006793//phosphorus metabolic process;GO:0006793//phosphorus metabolic process;GO:0006793//phosphorus metabolic process;GO:0006793//phosphorus metabolic process	gi|226499836|ref|NP_001149146.1|/1.44376e-118/soluble inorganic pyrophosphatase [Zea mays]
Zm00001d018487.1	Zm00001d018487_T001.1,Zm00001d018487_T002.1,Zm00001d018487_T003.1,Zm00001d018487_T004.1,Zm00001d018487_T005.1,Zm00001d018487_T006.1	133.3	124.9	98.71	189.18	196.63	213.4	168.05	176.68	178.17	cdna chromosome:AGPv4:5:221688156:221691939:-1 gene:Zm00001d018487.1 gene_biotype:protein_coding transcript_biotype:protein_coding	K07513|1|2e-69|262|zma:100857095|acetyl-CoA acyltransferase 1 [EC:2.3.1.16]	-	GO:0016747//transferase activity, transferring acyl groups other than amino-acyl groups;GO:0016747//transferase activity, transferring acyl groups other than amino-acyl groups;GO:0016747//transferase activity, transferring acyl groups other than amino-acyl groups;GO:0016747//transferase activity, transferring acyl groups other than amino-acyl groups;GO:0016747//transferase activity, transferring …	-	gi|363543377|ref|NP_001241698.1|/6.1788e-140/3-ketoacyl-CoA thiolase 2, peroxisomal precursor [Zea mays]
Zm00001d053113.1	Zm00001d053113_T001.1	26.37	35.6	36.36	69.47	48.42	61.78	80.97	82.93	74.29	cdna chromosome:AGPv4:4:214318801:214319435:1 gene:Zm00001d053113.1 gene_biotype:protein_coding transcript_biotype:protein_coding	-	-	-	-	gi|670399433|ref|XP_008679662.1|/1.52264e-33/PREDICTED: uncharacterized protein LOC103654601 [Zea mays]
Zm00001d044315.1	Zm00001d044315_T001.1,Zm00001d044315_T002.1,Zm00001d044315_T003.1,Zm00001d044315_T004.1,Zm00001d044315_T005.1,Zm00001d044315_T006.1,Zm00001d044315_T007.1,Zm00001d044315_T008.1,Zm00001d044315_T009.1,Zm00001d044315_T010.1,Zm00001d044315_T011.1,Zm00001d044315_T012.1,Zm00001d044315_T013.1,Zm00001d044315_T014.1,Zm00001d044315_T015.1	169.69	194.9	180.11	246.38	226.75	256.65	262.74	253.39	266.41	cdna chromosome:AGPv4:3:225036651:225039640:-1 gene:Zm00001d044315.1 gene_biotype:protein_coding transcript_biotype:protein_coding	K02146|1|1e-167|591|sbi:SORBI_03g026290|V-type H+-transporting ATPase subunit d	GO:0033176//proton-transporting V-type ATPase complex;GO:0033176//proton-transporting V-type ATPase complex;GO:0033176//proton-transporting V-type ATPase complex;GO:0033176//proton-transporting V-type ATPase complex;GO:0033176//proton-transporting V-type ATPase complex;GO:0033176//proton-transporting V-type ATPase complex;GO:0033176//proton-transporting V-type ATPase complex	GO:0015077//monovalent inorganic cation transmembrane transporter activity;GO:0015077//monovalent inorganic cation transmembrane transporter activity;GO:0015077//monovalent inorganic cation transmembrane transporter activity;GO:0015077//monovalent inorganic cation transmembrane transporter activity;GO:0015077//monovalent inorganic cation transmembrane transporter activity;GO:0015077//monovalent i…	GO:0015988//energy coupled proton transmembrane transport, against electrochemical gradient;GO:0015988//energy coupled proton transmembrane transport, against electrochemical gradient;GO:0015988//energy coupled proton transmembrane transport, against electrochemical gradient;GO:0015988//energy coupled proton transmembrane transport, against electrochemical gradient;GO:0015988//energy coupled prot…	gi|944241907|gb|KQL06215.1|/0/hypothetical protein SETIT_001580mg [Setaria italica]
Zm00001d006306.1	Zm00001d006306_T001.1,Zm00001d006306_T002.1,Zm00001d006306_T003.1,Zm00001d006306_T004.1,Zm00001d006306_T005.1,Zm00001d006306_T006.1,Zm00001d006306_T007.1,Zm00001d006306_T008.1	12.98	10.73	12.62	27.59	17.71	18.12	14.61	23.12	16.18	cdna chromosome:AGPv4:2:204114404:204115852:1 gene:Zm00001d006306.1 gene_biotype:protein_coding transcript_biotype:protein_coding	K11296|1|1e-51|204|zma:100284781|high mobility group protein B3	-	GO:0003676//nucleic acid binding;GO:0003676//nucleic acid binding;GO:0003676//nucleic acid binding;GO:0003676//nucleic acid binding;GO:0003676//nucleic acid binding;GO:0003676//nucleic acid binding;GO:0003676//nucleic acid binding;GO:0003676//nucleic acid binding	-	gi|670373512|ref|XP_008668095.1|/3.09086e-72/PREDICTED: LOC100284781 isoform X2 [Zea mays]
Zm00001d021057.1	Zm00001d021057_T001.1,Zm00001d021057_T002.1	80.51	80.4	62.83	83.38	59.71	87.18	106.65	87.63	89.48	cdna chromosome:AGPv4:7:141716988:141728111:1 gene:Zm00001d021057.1 gene_biotype:protein_coding transcript_biotype:protein_coding	K09260|1|2e-130|466|zma:542506|MADS-box transcription enhancer factor 2A;K09264|3|1e-70|267|vvi:100232867|MADS-box transcription factor, plant	GO:0043231//intracellular membrane-bounded organelle;GO:0043231//intracellular membrane-bounded organelle	GO:0003677//DNA binding;GO:0001071//nucleic acid binding transcription factor activity;GO:0003677//DNA binding;GO:0001071//nucleic acid binding transcription factor activity	GO:0006351//transcription, DNA-templated;GO:0006351//transcription, DNA-templated	gi|194698444|gb|ACF83306.1|/7.70153e-138/unknown [Zea mays]
Zm00001d039089.1	Zm00001d039089_T001.1,Zm00001d039089_T002.1	142.87	122.35	153.44	255.55	160.11	251.17	328.33	481.32	428.59	cdna chromosome:AGPv4:6:169782693:169787359:-1 gene:Zm00001d039089.1 gene_biotype:protein_coding transcript_biotype:protein_coding	K00026|1|8e-69|261|zma:100274264|malate dehydrogenase [EC:1.1.1.37]	GO:0043231//intracellular membrane-bounded organelle;GO:0043231//intracellular membrane-bounded organelle	GO:0016615//malate dehydrogenase activity;GO:0016615//malate dehydrogenase activity	GO:0005975//carbohydrate metabolic process;GO:0044237//cellular metabolic process;GO:0055114//oxidation-reduction process;GO:0009060//aerobic respiration;GO:0005975//carbohydrate metabolic process;GO:0043648//dicarboxylic acid metabolic process	gi|226502058|ref|NP_001142100.1|/4.29666e-68/malate dehydrogenase 2 [Zea mays]
Zm00001d033531.1	Zm00001d033531_T001.1	109.71	260.68	234.39	299.23	292.86	321.14	402.24	340.57	400.58	cdna chromosome:AGPv4:1:265972247:265972528:-1 gene:Zm00001d033531.1 gene_biotype:protein_coding transcript_biotype:protein_coding	-	-	-	-	gi|226533170|ref|NP_001144110.1|/3.80111e-50/uncharacterized protein LOC100276950 [Zea mays]
Zm00001d049826.1	Zm00001d049826_T001.1	113.77	144.4	164.65	189.2	149.66	197.76	205.13	223.95	226.06	cdna chromosome:AGPv4:4:46705236:46707933:-1 gene:Zm00001d049826.1 gene_biotype:protein_coding transcript_biotype:protein_coding	K12669|1|1e-33|144|aly:ARALYDRAFT_334448|oligosaccharyltransferase complex subunit gamma;K17265|2|1e-07|57.8|mtr:MTR_4g109640|Ras GTPase-activating protein-binding protein 1 [EC:3.6.4.12 3.6.4.13]	GO:0044464	-	GO:0051234//establishment of localization	gi|670396166|ref|XP_008678399.1|/1.73444e-83/PREDICTED: nuclear transport factor 2-like [Zea mays]
Zm00001d035087.1	Zm00001d035087_T001.1,Zm00001d035087_T002.1	176.25	212.25	239.24	314.53	250.16	318.58	364.26	398.89	360.85	cdna chromosome:AGPv4:6:4639484:4640898:1 gene:Zm00001d035087.1 gene_biotype:protein_coding transcript_biotype:protein_coding	K02942|1|2e-27|123|zma:542719|large subunit ribosomal protein LP1	-	-	-	gi|944236707|gb|KQL01045.1|/3.26595e-27/hypothetical protein SETIT_015044mg, partial [Setaria italica]
Zm00001d010159.1	Zm00001d010159_T001.1,Zm00001d010159_T002.1,Zm00001d010159_T003.1	177.57	161.69	151.83	345.69	248.01	322.59	350.8	370.67	358.63	cdna chromosome:AGPv4:8:102413407:102417536:-1 gene:Zm00001d010159.1 gene_biotype:protein_coding transcript_biotype:protein_coding	K10355|1|0.0|759|zma:100282267|actin, other eukaryote	GO:0043232;GO:0043232;GO:0043232	GO:0032559//adenyl ribonucleotide binding;GO:0032559//adenyl ribonucleotide binding;GO:0032559//adenyl ribonucleotide binding	-	gi|670428334|ref|XP_008654957.1|/0/PREDICTED: actin1 isoform X1 [Zea mays]
Zm00001d053632.1	Zm00001d053632_T001.1,Zm00001d053632_T002.1	245.25	136.56	127.15	190.05	132.38	180.12	280.03	270.63	247.85	cdna chromosome:AGPv4:4:237551220:237553636:-1 gene:Zm00001d053632.1 gene_biotype:protein_coding transcript_biotype:protein_coding gene_symbol:RPS8 description:40S ribosomal protein S8 [Source:UniProtKB/Swiss-Prot;Acc:Q08069]	K02995|1|4e-121|435|zma:103654822|small subunit ribosomal protein S8e	GO:0030529//intracellular ribonucleoprotein complex;GO:0009536//plastid;GO:0030529//intracellular ribonucleoprotein complex;GO:0009536//plastid	GO:0003723//RNA binding;GO:0005198//structural molecule activity;GO:0003723//RNA binding;GO:0005198//structural molecule activity	GO:0010467//gene expression;GO:0010467//gene expression	gi|670399978|ref|XP_008679872.1|/2.06206e-120/PREDICTED: 40S ribosomal protein S8-like [Zea mays]
Zm00001d014417.1	Zm00001d014417_T001.1,Zm00001d014417_T002.1,Zm00001d014417_T003.1	126.71	179.87	183.82	279.71	181.45	214.35	235.82	299.64	317.69	cdna chromosome:AGPv4:5:45485987:45493566:1 gene:Zm00001d014417.1 gene_biotype:protein_coding transcript_biotype:protein_coding	K03966|1|2e-57|226|zma:100191555|NADH dehydrogenase (ubiquinone) 1 beta subcomplex subunit 10	-	-	-	gi|944225354|gb|KQK89758.1|/1.93211e-57/hypothetical protein SETIT_039369mg, partial [Setaria italica]
Zm00001d024610.1	Zm00001d024610_T001.1	54.49	41.19	29.64	45.28	37.71	66.57	86.22	111.88	82.3	cdna chromosome:AGPv4:10:80279185:80279870:1 gene:Zm00001d024610.1 gene_biotype:protein_coding transcript_biotype:protein_coding	-	-	-	-	gi|413917410|gb|AFW57342.1|/1.34076e-49/basal layer antifungal peptide Precursor [Zea mays]
Zm00001d035308.1	Zm00001d035308_T001.1	73.35	92.49	92.47	119.57	103.48	127.84	101.23	75.58	95.82	cdna chromosome:AGPv4:6:20483349:20484802:-1 gene:Zm00001d035308.1 gene_biotype:protein_coding transcript_biotype:protein_coding	K18054|1|0.0|687|zma:100282204|2'-deoxymugineic-acid 2'-dioxygenase / mugineic-acid 3-dioxygenase [EC:1.14.11.24 1.14.11.25]	GO:0044424	GO:0016706//oxidoreductase activity, acting on paired donors, with incorporation or reduction of molecular oxygen, 2-oxoglutarate as one donor, and incorporation of one atom each of oxygen into both donors;GO:0019842//vitamin binding;GO:0016701//oxidoreductase activity, acting on single donors with incorporation of molecular oxygen;GO:0043169//cation binding	GO:0010039//response to iron ion;GO:0008152//metabolic process	gi|226499518|ref|NP_001148588.1|/0/iron deficiency candidate 1 [Zea mays]
Zm00001d037052.1	Zm00001d037052_T001.1,Zm00001d037052_T002.1,Zm00001d037052_T003.1,Zm00001d037052_T004.1,Zm00001d037052_T005.1	213.33	258.49	209.37	256.61	355.36	184.81	297.37	242.15	263.65	cdna chromosome:AGPv4:6:110619969:110628343:1 gene:Zm00001d037052.1 gene_biotype:protein_coding transcript_biotype:protein_coding	-	GO:0016020//membrane;GO:0016020//membrane	GO:0019787//ubiquitin-like protein transferase activity;GO:0032559//adenyl ribonucleotide binding;GO:0019787//ubiquitin-like protein transferase activity;GO:0032559//adenyl ribonucleotide binding;GO:0016879//ligase activity, forming carbon-nitrogen bonds;GO:0032559//adenyl ribonucleotide binding	GO:0070646//protein modification by small protein removal;GO:0019941//modification-dependent protein catabolic process;GO:0032446//protein modification by small protein conjugation;GO:0070646//protein modification by small protein removal;GO:0019941//modification-dependent protein catabolic process;GO:0032446//protein modification by small protein conjugation;GO:0006464//cellular protein modifica…	gi|33321050|gb|AAQ06294.1|/5.57035e-48/hypothetical protein [Zea mays]
Zm00001d048649.1	Zm00001d048649_T001.1	16.65	8.92	16.02	6.93	4.91	0.55	3.7	8.77	9.13	cdna chromosome:AGPv4:4:2612412:2612975:-1 gene:Zm00001d048649.1 gene_biotype:protein_coding transcript_biotype:protein_coding	-	-	-	-	gi|226529300|ref|NP_001144944.1|/1.41711e-84/uncharacterized protein LOC100278076 [Zea mays]
Zm00001d029778.1	Zm00001d029778_T001.1	30.26	21	29.06	98.16	124.51	67.17	37.27	48.24	30.68	cdna chromosome:AGPv4:1:86529694:86530424:1 gene:Zm00001d029778.1 gene_biotype:protein_coding transcript_biotype:protein_coding description:EC protein homolog [Source:UniProtKB/Swiss-Prot;Acc:P43401]	K02995|1|7e-14|78.2|mtr:MTR_8g012330|small subunit ribosomal protein S8e	-	GO:0046914//transition metal ion binding	-	gi|162464357|ref|NP_001105499.1|/6.92823e-34/EC protein homolog [Zea mays]
Zm00001d006220.1	Zm00001d006220_T001.1,Zm00001d006220_T002.1,Zm00001d006220_T003.1,Zm00001d006220_T004.1,Zm00001d006220_T005.1,Zm00001d006220_T006.1,Zm00001d006220_T007.1,Zm00001d006220_T008.1,Zm00001d006220_T009.1,Zm00001d006220_T010.1,Zm00001d006220_T011.1,Zm00001d006220_T012.1,Zm00001d006220_T013.1	125.71	116.65	114.01	129.22	105.35	136.67	125.38	140.25	148.95	cdna chromosome:AGPv4:2:202182423:202186522:1 gene:Zm00001d006220.1 gene_biotype:protein_coding transcript_biotype:protein_coding	K03124|1|6e-101|367|zma:100283348|transcription initiation factor TFIIB	-	GO:0008135//translation factor activity, RNA binding;GO:0046914//transition metal ion binding;GO:0008135//translation factor activity, RNA binding;GO:0046914//transition metal ion binding;GO:0008135//translation factor activity, RNA binding;GO:0046914//transition metal ion binding;GO:0008135//translation factor activity, RNA binding;GO:0046914//transition metal ion binding;GO:0008135//translation…	GO:0006351//transcription, DNA-templated;GO:0006412//translation;GO:0006351//transcription, DNA-templated;GO:0006412//translation;GO:0006351//transcription, DNA-templated;GO:0006412//translation;GO:0006351//transcription, DNA-templated;GO:0006412//translation;GO:0006351//transcription, DNA-templated;GO:0006412//translation;GO:0006351//transcription, DNA-templated;GO:0006412//translation;GO:000635…	gi|573957351|ref|XP_006660890.1|/2.59008e-168/PREDICTED: transcription initiation factor IIB-like [Oryza brachyantha]
Zm00001d035720.1	Zm00001d035720_T001.1,Zm00001d035720_T002.1,Zm00001d035720_T003.1,Zm00001d035720_T004.1	136.6	136.81	128.15	199.16	153.23	188.75	216.52	219.5	223	cdna chromosome:AGPv4:6:42944090:42945967:-1 gene:Zm00001d035720.1 gene_biotype:protein_coding transcript_biotype:protein_coding	K10355|1|0.0|757|zma:100191561|actin, other eukaryote	GO:0015629//actin cytoskeleton;GO:0015629//actin cytoskeleton;GO:0015629//actin cytoskeleton;GO:0015629//actin cytoskeleton	GO:0017111//nucleoside-triphosphatase activity;GO:0032559//adenyl ribonucleotide binding;GO:0005198//structural molecule activity;GO:0017111//nucleoside-triphosphatase activity;GO:0032559//adenyl ribonucleotide binding;GO:0005198//structural molecule activity;GO:0017111//nucleoside-triphosphatase activity;GO:0032559//adenyl ribonucleotide binding;GO:0005198//structural molecule activity;GO:001711…	-	gi|413950250|gb|AFW82899.1|/0/LOW QUALITY PROTEIN: putative actin family protein [Zea mays]
Zm00001d021422.1	Zm00001d021422_T001.1	133.36	88.9	107.36	124.91	83.31	127.44	140.86	179.14	187.55	cdna chromosome:AGPv4:7:151786254:151786667:1 gene:Zm00001d021422.1 gene_biotype:protein_coding transcript_biotype:protein_coding	K11254|1|4e-59|226|zma:103633139|histone H4	-	-	-	gi|670424720|ref|XP_008653038.1|/2.89448e-58/PREDICTED: histone H4-like [Zea mays]
Zm00001d011139.1	Zm00001d011139_T001.1,Zm00001d011139_T002.1,Zm00001d011139_T003.1,Zm00001d011139_T004.1,Zm00001d011139_T005.1	218.17	171.12	137.27	228.95	172.59	229.61	301.1	290.49	320.56	cdna chromosome:AGPv4:8:140120555:140123091:1 gene:Zm00001d011139.1 gene_biotype:protein_coding transcript_biotype:protein_coding	K11276|1|4e-23|110|mus:103994106|nucleophosmin 1	GO:0031981//nuclear lumen;GO:0031981//nuclear lumen;GO:0031981//nuclear lumen;GO:0031981//nuclear lumen;GO:0031981//nuclear lumen	GO:0046914//transition metal ion binding;GO:0003824//catalytic activity;GO:0046914//transition metal ion binding;GO:0003824//catalytic activity;GO:0046914//transition metal ion binding;GO:0003824//catalytic activity;GO:0046914//transition metal ion binding;GO:0003824//catalytic activity;GO:0046914//transition metal ion binding;GO:0003824//catalytic activity	GO:0006325//chromatin organization;GO:0006325//chromatin organization;GO:0006325//chromatin organization;GO:0006325//chromatin organization;GO:0006325//chromatin organization	gi|162463122|ref|NP_001105631.1|/9.08217e-51/histone deacetylase HDT2 [Zea mays]
Zm00001d037275.1	Zm00001d037275_T001.1,Zm00001d037275_T002.1	175.9	219.06	182.1	306.84	276.49	314.09	292.67	302.95	317.86	cdna chromosome:AGPv4:6:119096565:119098065:-1 gene:Zm00001d037275.1 gene_biotype:protein_coding transcript_biotype:protein_coding	-	GO:0031410//cytoplasmic vesicle	-	-	gi|238006052|gb|ACR34061.1|/9.51264e-36/unknown [Zea mays]
Zm00001d016248.1	Zm00001d016248_T001.1	168.96	159.02	164.6	226.58	199.09	226.84	186.77	184.19	170.28	cdna chromosome:AGPv4:5:152956416:152961046:-1 gene:Zm00001d016248.1 gene_biotype:protein_coding transcript_biotype:protein_coding	K01647|1|0.0|897|sbi:SORBI_04g008330|citrate synthase [EC:2.3.3.1]	GO:0043231//intracellular membrane-bounded organelle	GO:0046912//transferase activity, transferring acyl groups, acyl groups converted into alkyl on transfer	GO:0009060//aerobic respiration;GO:0005975//carbohydrate metabolic process	gi|413936665|gb|AFW71216.1|/0/putative citrate synthase family protein [Zea mays]
Zm00001d048159.1	Zm00001d048159_T001.1,Zm00001d048159_T002.1	172.65	154.33	141.18	227.13	165.44	227.23	289.38	286.47	314.62	cdna chromosome:AGPv4:9:151141138:151144503:-1 gene:Zm00001d048159.1 gene_biotype:protein_coding transcript_biotype:protein_coding	K02984|1|8e-113|408|zma:103639467|small subunit ribosomal protein S3Ae	GO:0030529//intracellular ribonucleoprotein complex;GO:0030529//intracellular ribonucleoprotein complex	GO:0005198//structural molecule activity;GO:0005198//structural molecule activity	GO:0010467//gene expression;GO:0010467//gene expression	gi|226499480|ref|NP_001141038.1|/4.3022e-112/uncharacterized protein LOC100273118 [Zea mays]
Zm00001d006899.1	Zm00001d006899_T001.1,Zm00001d006899_T002.1	133.55	117.99	126.95	195.75	128.96	186.71	256.14	308.48	325.11	cdna chromosome:AGPv4:2:218944332:218947142:1 gene:Zm00001d006899.1 gene_biotype:protein_coding transcript_biotype:protein_coding	K02991|1|3e-104|379|zma:542640|small subunit ribosomal protein S6e	GO:0030529//intracellular ribonucleoprotein complex;GO:0030529//intracellular ribonucleoprotein complex	GO:0005198//structural molecule activity;GO:0005198//structural molecule activity	GO:0010467//gene expression;GO:0010467//gene expression	gi|195620300|gb|ACG31980.1|/1.46306e-103/40S ribosomal protein S6 [Zea mays]
Zm00001d042309.1	Zm00001d042309_T001.1	147.95	119.51	139.68	267.95	215.34	249.11	225.28	230.84	203.45	cdna chromosome:AGPv4:3:160269957:160273101:1 gene:Zm00001d042309.1 gene_biotype:protein_coding transcript_biotype:protein_coding	K15196|1|1e-19|99.0|smo:SELMODRAFT_412683|transcription factor IIIB 90 kDa subunit;K13145|3|2e-12|74.7|smo:SELMODRAFT_443625|integrator complex subunit 8	-	-	-	gi|212721210|ref|NP_001132287.1|/0/uncharacterized protein LOC100193727 [Zea mays]
Zm00001d026286.1	Zm00001d026286_T001.1,Zm00001d026286_T002.1	172.41	128.99	142.9	222.49	151.63	226.05	304.65	311.71	312.69	cdna chromosome:AGPv4:10:142864606:142866305:1 gene:Zm00001d026286.1 gene_biotype:protein_coding transcript_biotype:protein_coding gene_symbol:RPS11 description:40S ribosomal protein S11 [Source:UniProtKB/Swiss-Prot;Acc:P25460]	K02949|1|2e-44|179|sita:101776552|small subunit ribosomal protein S11e	GO:0030529//intracellular ribonucleoprotein complex;GO:0009536//plastid;GO:0044444//cytoplasmic part;GO:0043229//intracellular organelle	GO:0003723//RNA binding;GO:0005198//structural molecule activity	GO:0010467//gene expression	gi|992164749|gb|KXG26656.1|/8.37563e-48/hypothetical protein SORBI_006G138100 [Sorghum bicolor]
Zm00001d031128.1	Zm00001d031128_T001.1,Zm00001d031128_T002.1,Zm00001d031128_T003.1,Zm00001d031128_T004.1,Zm00001d031128_T005.1,Zm00001d031128_T006.1,Zm00001d031128_T007.1	134.86	119.86	155.36	188.05	178.67	184.05	181.38	183.85	199.79	cdna chromosome:AGPv4:1:178799384:178803593:1 gene:Zm00001d031128.1 gene_biotype:protein_coding transcript_biotype:protein_coding	K00549|1|0.0|759|zma:541942|5-methyltetrahydropteroyltriglutamate--homocysteine methyltransferase [EC:2.1.1.14]	-	GO:0046914//transition metal ion binding;GO:0008172//S-methyltransferase activity;GO:0046914//transition metal ion binding;GO:0008172//S-methyltransferase activity;GO:0046914//transition metal ion binding;GO:0008172//S-methyltransferase activity;GO:0046914//transition metal ion binding;GO:0008172//S-methyltransferase activity;GO:0046914//transition metal ion binding;GO:0008172//S-methyltransferas…	GO:0006730//one-carbon metabolic process;GO:0000097//sulfur amino acid biosynthetic process;GO:0006730//one-carbon metabolic process;GO:0000097//sulfur amino acid biosynthetic process;GO:0006730//one-carbon metabolic process;GO:0000097//sulfur amino acid biosynthetic process;GO:0006730//one-carbon metabolic process;GO:0000097//sulfur amino acid biosynthetic process;GO:0006730//one-carbon metaboli…	gi|985567209|ref|NP_001306704.1|/0/uncharacterized LOC541942 [Zea mays]
Zm00001d004936.1	Zm00001d004936_T001.1,Zm00001d004936_T002.1	161.24	128.41	111.25	139.12	140.64	154.35	135.06	150.19	146.07	cdna chromosome:AGPv4:2:149585939:149589630:-1 gene:Zm00001d004936.1 gene_biotype:protein_coding transcript_biotype:protein_coding	K13113|1|1e-37|157|sita:101759265|ubiquitin-like protein 5	-	-	-	gi|937937741|dbj|BAT12654.1|/6.99317e-37/Os11g0145400, partial [Oryza sativa Japonica Group]
Zm00001d051754.1	Zm00001d051754_T001.1,Zm00001d051754_T002.1,Zm00001d051754_T003.1,Zm00001d051754_T004.1,Zm00001d051754_T005.1,Zm00001d051754_T006.1,Zm00001d051754_T007.1,Zm00001d051754_T008.1,Zm00001d051754_T009.1,Zm00001d051754_T010.1,Zm00001d051754_T011.1	116.04	149.89	136.98	142.73	128.72	125.6	155.1	93.99	112.96	cdna chromosome:AGPv4:4:168916658:168920019:-1 gene:Zm00001d051754.1 gene_biotype:protein_coding transcript_biotype:protein_coding	K12844|1|2e-34|85.9|sbi:SORBI_04g029035|U4/U6 small nuclear ribonucleoprotein PRP31	GO:0043231//intracellular membrane-bounded organelle;GO:0043231//intracellular membrane-bounded organelle;GO:0043231//intracellular membrane-bounded organelle;GO:0043231//intracellular membrane-bounded organelle;GO:0043231//intracellular membrane-bounded organelle;GO:0043231//intracellular membrane-bounded organelle;GO:0043231//intracellular membrane-bounded organelle;GO:0043231//intracellular me…	GO:0003824//catalytic activity;GO:0003824//catalytic activity;GO:0004030//aldehyde dehydrogenase [NAD(P)+] activity;GO:0003824//catalytic activity;GO:0004030//aldehyde dehydrogenase [NAD(P)+] activity;GO:0003824//catalytic activity;GO:0004030//aldehyde dehydrogenase [NAD(P)+] activity;GO:0004030//aldehyde dehydrogenase [NAD(P)+] activity;GO:0004030//aldehyde dehydrogenase [NAD(P)+] activity;GO:00…	GO:0008152//metabolic process;GO:0008152//metabolic process;GO:0008152//metabolic process;GO:0008152//metabolic process;GO:0008152//metabolic process;GO:0008152//metabolic process;GO:0008152//metabolic process;GO:0008152//metabolic process;GO:0008152//metabolic process;GO:0008152//metabolic process	gi|71564257|gb|AAL99614.2|AF348418_1/0/mitochondrial aldehyde dehydrogenase RF2B [Zea mays]
Zm00001d018971.1	Zm00001d018971_T001.1,Zm00001d018971_T002.1,Zm00001d018971_T003.1	199.74	245.05	186.32	407.27	352.3	342.1	322.11	359.76	304.88	cdna chromosome:AGPv4:7:11075478:11078232:1 gene:Zm00001d018971.1 gene_biotype:protein_coding transcript_biotype:protein_coding	K09060|1|9e-07|56.2|dosa:Os03t0239400-01|plant G-box-binding factor	GO:0043231//intracellular membrane-bounded organelle;GO:0043231//intracellular membrane-bounded organelle	GO:0003677//DNA binding;GO:0001071//nucleic acid binding transcription factor activity;GO:0005515//protein binding;GO:0003677//DNA binding;GO:0003677//DNA binding;GO:0001071//nucleic acid binding transcription factor activity;GO:0005515//protein binding	GO:0006351//transcription, DNA-templated;GO:0006351//transcription, DNA-templated;GO:0006351//transcription, DNA-templated	gi|22384|emb|CAA34614.1|/9.46027e-173/unnamed protein product [Zea mays]
Zm00001d013780.1	Zm00001d013780_T001.1,Zm00001d013780_T002.1	87.86	46.24	46	62	49.1	59.34	73.17	97.18	91.14	cdna chromosome:AGPv4:5:19947087:19950760:1 gene:Zm00001d013780.1 gene_biotype:protein_coding transcript_biotype:protein_coding	K03014|1|1e-40|167|zma:100283558|DNA-directed RNA polymerases I, II, and III subunit RPABC2	-	-	-	gi|226507150|ref|NP_001149930.1|/7.113e-40/uncharacterized protein LOC100283558 [Zea mays]
Zm00001d037234.1	Zm00001d037234_T001.1,Zm00001d037234_T002.1,Zm00001d037234_T003.1,Zm00001d037234_T004.1,Zm00001d037234_T005.1,Zm00001d037234_T006.1	180.88	166.28	196.59	443.62	267.05	353.56	337.06	363.19	387.82	cdna chromosome:AGPv4:6:117124191:117128209:1 gene:Zm00001d037234.1 gene_biotype:protein_coding transcript_biotype:protein_coding	K00703|1|0.0|800|zma:542481|starch synthase [EC:2.4.1.21]	GO:0043231//intracellular membrane-bounded organelle	GO:0046527//glucosyltransferase activity;GO:0046527//glucosyltransferase activity;GO:0046527//glucosyltransferase activity;GO:0046527//glucosyltransferase activity;GO:0016740//transferase activity;GO:0046527//glucosyltransferase activity	GO:0005977//glycogen metabolic process;GO:0005977//glycogen metabolic process;GO:0005977//glycogen metabolic process;GO:0005977//glycogen metabolic process;GO:0008152//metabolic process;GO:0005977//glycogen metabolic process	gi|675269470|ref|NP_001288582.1|/0/soluble starch synthase 2-3, chloroplastic/amyloplastic [Zea mays]
Zm00001d034776.1	Zm00001d034776_T001.1,Zm00001d034776_T002.1,Zm00001d034776_T003.1,Zm00001d034776_T004.1,Zm00001d034776_T005.1,Zm00001d034776_T006.1,Zm00001d034776_T007.1,Zm00001d034776_T008.1	216.73	208.2	237.55	374.62	259.7	357.36	422.19	392.79	403.79	cdna chromosome:AGPv4:1:301956810:301960265:1 gene:Zm00001d034776.1 gene_biotype:protein_coding transcript_biotype:protein_coding	K03234|1|1e-117|424|zma:100272648|elongation factor 2	-	GO:0017111//nucleoside-triphosphatase activity;GO:0008135//translation factor activity, RNA binding;GO:0032561//guanyl ribonucleotide binding;GO:0017111//nucleoside-triphosphatase activity;GO:0008135//translation factor activity, RNA binding;GO:0032561//guanyl ribonucleotide binding;GO:0017111//nucleoside-triphosphatase activity;GO:0008135//translation factor activity, RNA binding;GO:0032561//gua…	GO:0006412//translation;GO:0009207;GO:0006412//translation;GO:0009207;GO:0006412//translation;GO:0009207;GO:0006412//translation;GO:0009207;GO:0006412//translation;GO:0009207;GO:0006412//translation;GO:0009207;GO:0006412//translation;GO:0009207;GO:0006412//translation;GO:0009207	gi|226503399|ref|NP_001151465.1|/0/uncharacterized protein LOC100285098 [Zea mays]
Zm00001d013086.1	Zm00001d013086_T001.1,Zm00001d013086_T002.1,Zm00001d013086_T003.1,Zm00001d013086_T004.1,Zm00001d013086_T005.1,Zm00001d013086_T006.1	127.85	125.28	111.89	157.52	130.78	166.07	221.49	256.91	277.16	cdna chromosome:AGPv4:5:4528551:4530308:1 gene:Zm00001d013086.1 gene_biotype:protein_coding transcript_biotype:protein_coding	K02964|1|1e-73|276|zma:100273341|small subunit ribosomal protein S18e	GO:0030529//intracellular ribonucleoprotein complex;GO:0030529//intracellular ribonucleoprotein complex;GO:0030529//intracellular ribonucleoprotein complex;GO:0030529//intracellular ribonucleoprotein complex;GO:0030529//intracellular ribonucleoprotein complex;GO:0030529//intracellular ribonucleoprotein complex	GO:0003676//nucleic acid binding;GO:0005198//structural molecule activity;GO:0003676//nucleic acid binding;GO:0003676//nucleic acid binding;GO:0005198//structural molecule activity;GO:0003676//nucleic acid binding;GO:0005198//structural molecule activity;GO:0003676//nucleic acid binding;GO:0005198//structural molecule activity;GO:0003676//nucleic acid binding;GO:0005198//structural molecule activ…	GO:0010467//gene expression;GO:0010467//gene expression;GO:0010467//gene expression;GO:0010467//gene expression;GO:0010467//gene expression	gi|226493800|ref|NP_001141254.1|/2.17761e-73/ribosomal protein S18 [Zea mays]
Zm00001d048622.1	Zm00001d048622_T001.1	69.95	103.86	81.64	137.96	122.14	148.86	188.93	180.23	155.06	cdna chromosome:AGPv4:4:1526818:1529212:1 gene:Zm00001d048622.1 gene_biotype:protein_coding transcript_biotype:protein_coding	-	-	-	-	gi|670394813|ref|XP_008677843.1|/3.09252e-52/PREDICTED: uncharacterized protein LOC100275073 [Zea mays]
Zm00001d038709.1	Zm00001d038709_T001.1,Zm00001d038709_T002.1,Zm00001d038709_T003.1,Zm00001d038709_T004.1,Zm00001d038709_T005.1	97.45	93.12	88.96	139.01	113.12	138.34	132.75	137.07	157.31	cdna chromosome:AGPv4:6:163106824:163109751:1 gene:Zm00001d038709.1 gene_biotype:protein_coding transcript_biotype:protein_coding	K07897|1|2e-107|389|sita:101783476|Ras-related protein Rab-7A	GO:0016020//membrane;GO:0016020//membrane;GO:0016020//membrane;GO:0016020//membrane;GO:0016020//membrane	GO:0032561//guanyl ribonucleotide binding;GO:0032561//guanyl ribonucleotide binding;GO:0032561//guanyl ribonucleotide binding;GO:0032561//guanyl ribonucleotide binding;GO:0032561//guanyl ribonucleotide binding	GO:0006810//transport;GO:0035556//intracellular signal transduction;GO:0006810//transport;GO:0035556//intracellular signal transduction;GO:0006810//transport;GO:0035556//intracellular signal transduction;GO:0006810//transport;GO:0035556//intracellular signal transduction;GO:0006810//transport;GO:0035556//intracellular signal transduction	gi|293332671|ref|NP_001169258.1|/3.69005e-116/uncharacterized protein LOC100383121 [Zea mays]
Zm00001d017271.1	Zm00001d017271_T001.1,Zm00001d017271_T002.1,Zm00001d017271_T003.1,Zm00001d017271_T004.1,Zm00001d017271_T005.1,Zm00001d017271_T006.1,Zm00001d017271_T007.1,Zm00001d017271_T008.1,Zm00001d017271_T009.1,Zm00001d017271_T010.1,Zm00001d017271_T011.1	109.93	120.9	116.03	169.27	152.42	161.35	211.28	201.23	209.87	cdna chromosome:AGPv4:5:191255087:191260770:-1 gene:Zm00001d017271.1 gene_biotype:protein_coding transcript_biotype:protein_coding	K00856|1|3e-38|158|zma:541999|adenosine kinase [EC:2.7.1.20]	GO:0031410//cytoplasmic vesicle;GO:0031410//cytoplasmic vesicle;GO:0031410//cytoplasmic vesicle;GO:0031410//cytoplasmic vesicle;GO:0031410//cytoplasmic vesicle;GO:0031410//cytoplasmic vesicle;GO:0031410//cytoplasmic vesicle	GO:0019206//nucleoside kinase activity;GO:0019206//nucleoside kinase activity;GO:0019206//nucleoside kinase activity;GO:0019206//nucleoside kinase activity;GO:0019206//nucleoside kinase activity;GO:0019206//nucleoside kinase activity;GO:0019206//nucleoside kinase activity;GO:0019206//nucleoside kinase activity;GO:0019206//nucleoside kinase activity;GO:0019206//nucleoside kinase activity;GO:001920…	GO:0043101//purine-containing compound salvage;GO:0006796//phosphate-containing compound metabolic process;GO:0043101//purine-containing compound salvage;GO:0006796//phosphate-containing compound metabolic process;GO:0043101//purine-containing compound salvage;GO:0006796//phosphate-containing compound metabolic process;GO:0043101//purine-containing compound salvage;GO:0006796//phosphate-containin…	gi|670409422|ref|XP_008645951.1|/3.60636e-154/PREDICTED: adenosine kinase 2 [Zea mays]
Zm00001d008268.1	Zm00001d008268_T001.1,Zm00001d008268_T002.1	104.64	137.55	110.71	204.57	172.55	167.33	210.17	185.36	184.59	cdna chromosome:AGPv4:8:3546648:3549333:1 gene:Zm00001d008268.1 gene_biotype:protein_coding transcript_biotype:protein_coding	K13899|1|4e-13|76.6|ppp:PHYPADRAFT_110385|cystatin-C	-	GO:0004866//endopeptidase inhibitor activity;GO:0004866//endopeptidase inhibitor activity	GO:0051346//negative regulation of hydrolase activity;GO:0051346//negative regulation of hydrolase activity	gi|195622972|gb|ACG33316.1|/1.10107e-115/multidomain cystatin [Zea mays]
Zm00001d039908.1	Zm00001d039908_T001.1	171.08	203.96	225.43	254.3	200.83	254.78	315.4	335.02	359.73	cdna chromosome:AGPv4:3:19082590:19083063:-1 gene:Zm00001d039908.1 gene_biotype:protein_coding transcript_biotype:protein_coding	K02898|1|7e-55|213|zma:542610|large subunit ribosomal protein L26e	GO:0043231//intracellular membrane-bounded organelle;GO:0030529//intracellular ribonucleoprotein complex	GO:0005198//structural molecule activity	GO:0010467//gene expression	gi|3747050|gb|AAC64166.1|/3.39419e-54/ribosomal protein L26, partial [Zea mays]
Zm00001d010538.1	Zm00001d010538_T001.1,Zm00001d010538_T002.1,Zm00001d010538_T003.1,Zm00001d010538_T004.1,Zm00001d010538_T005.1,Zm00001d010538_T006.1,Zm00001d010538_T007.1,Zm00001d010538_T008.1,Zm00001d010538_T009.1,Zm00001d010538_T010.1,Zm00001d010538_T011.1	161.8	146.64	145.68	291.38	235.56	316.96	252.78	274.33	248.02	cdna chromosome:AGPv4:8:119703086:119703947:-1 gene:Zm00001d010538.1 gene_biotype:protein_coding transcript_biotype:protein_coding	K07901|1|3e-91|221|zma:100192989|Ras-related protein Rab-8A	-	GO:0032561//guanyl ribonucleotide binding;GO:0032561//guanyl ribonucleotide binding;GO:0032561//guanyl ribonucleotide binding;GO:0032561//guanyl ribonucleotide binding;GO:0000166//nucleotide binding;GO:0032561//guanyl ribonucleotide binding;GO:0032561//guanyl ribonucleotide binding;GO:0032561//guanyl ribonucleotide binding	GO:0006810//transport;GO:0035556//intracellular signal transduction;GO:0006810//transport;GO:0035556//intracellular signal transduction;GO:0006810//transport;GO:0035556//intracellular signal transduction;GO:0006810//transport;GO:0035556//intracellular signal transduction;GO:0006810//transport;GO:0035556//intracellular signal transduction;GO:0006810//transport;GO:0035556//intracellular signal tran…	gi|224035207|gb|ACN36679.1|/1.9821e-44/unknown [Zea mays]
Zm00001d008619.1	Zm00001d008619_T001.1,Zm00001d008619_T002.1,Zm00001d008619_T003.1	92.52	103.7	103.59	151.8	132.84	158.92	180.31	181.89	156.72	cdna chromosome:AGPv4:8:14786063:14790046:-1 gene:Zm00001d008619.1 gene_biotype:protein_coding transcript_biotype:protein_coding	K01803|1|3e-119|429|zma:100194114|triosephosphate isomerase (TIM) [EC:5.3.1.1]	GO:0044424;GO:0044424;GO:0044424	GO:0016861//intramolecular oxidoreductase activity, interconverting aldoses and ketoses;GO:0016861//intramolecular oxidoreductase activity, interconverting aldoses and ketoses;GO:0016861//intramolecular oxidoreductase activity, interconverting aldoses and ketoses	GO:0006007//glucose catabolic process;GO:0006631//fatty acid metabolic process;GO:0006007//glucose catabolic process;GO:0006631//fatty acid metabolic process;GO:0006007//glucose catabolic process;GO:0006631//fatty acid metabolic process	gi|212720634|ref|NP_001132639.1|/8.70638e-128/uncharacterized protein LOC100194114 [Zea mays]
Zm00001d013290.1	Zm00001d013290_T001.1,Zm00001d013290_T002.1,Zm00001d013290_T003.1,Zm00001d013290_T004.1,Zm00001d013290_T005.1,Zm00001d013290_T006.1	105.2	103.04	97.93	151.05	132.88	150.91	150.51	135.42	164.63	cdna chromosome:AGPv4:5:7923062:7928230:1 gene:Zm00001d013290.1 gene_biotype:protein_coding transcript_biotype:protein_coding	K20347|1|7e-81|302|zma:100273391|p24 family protein beta-1	GO:0031224//intrinsic component of membrane;GO:0031410//cytoplasmic vesicle;GO:0031224//intrinsic component of membrane;GO:0031410//cytoplasmic vesicle;GO:0031224//intrinsic component of membrane;GO:0031410//cytoplasmic vesicle;GO:0031224//intrinsic component of membrane;GO:0031410//cytoplasmic vesicle;GO:0031224//intrinsic component of membrane;GO:0031410//cytoplasmic vesicle;GO:0031224//intrins…	-	GO:0051234//establishment of localization;GO:0051234//establishment of localization;GO:0051234//establishment of localization;GO:0051234//establishment of localization;GO:0051234//establishment of localization;GO:0051234//establishment of localization	gi|226505134|ref|NP_001141300.1|/7.03316e-95/Suppressor/enhancer of lin-12 protein 9 precursor [Zea mays]
Zm00001d021018.1	Zm00001d021018_T001.1,Zm00001d021018_T002.1,Zm00001d021018_T003.1,Zm00001d021018_T004.1,Zm00001d021018_T005.1,Zm00001d021018_T006.1,Zm00001d021018_T007.1	114.78	109.11	105.46	167.23	136.6	155.73	197.59	227.86	196.15	cdna chromosome:AGPv4:7:140506670:140508469:1 gene:Zm00001d021018.1 gene_biotype:protein_coding transcript_biotype:protein_coding	K02912|1|7e-73|273|zma:100280220|large subunit ribosomal protein L32e	GO:0043231//intracellular membrane-bounded organelle;GO:0030529//intracellular ribonucleoprotein complex;GO:0043231//intracellular membrane-bounded organelle;GO:0030529//intracellular ribonucleoprotein complex;GO:0030529//intracellular ribonucleoprotein complex;GO:0030529//intracellular ribonucleoprotein complex;GO:0030529//intracellular ribonucleoprotein complex;GO:0043231//intracellular membran…	GO:0005198//structural molecule activity;GO:0005198//structural molecule activity;GO:0005198//structural molecule activity;GO:0005198//structural molecule activity;GO:0005198//structural molecule activity;GO:0005198//structural molecule activity	GO:0010467//gene expression;GO:0010467//gene expression;GO:0010467//gene expression;GO:0010467//gene expression;GO:0010467//gene expression;GO:0010467//gene expression	gi|212722356|ref|NP_001132263.1|/1.1591e-71/uncharacterized protein LOC100193699 [Zea mays]
Zm00001d052885.1	Zm00001d052885_T001.1,Zm00001d052885_T002.1,Zm00001d052885_T003.1,Zm00001d052885_T004.1	154.08	143.96	156.45	175.84	134.15	202.35	249.02	257.2	290.53	cdna chromosome:AGPv4:4:203405773:203407585:-1 gene:Zm00001d052885.1 gene_biotype:protein_coding transcript_biotype:protein_coding	K02957|1|4e-71|268|zma:100217251|small subunit ribosomal protein S15Ae	GO:0031090//organelle membrane;GO:0043231//intracellular membrane-bounded organelle;GO:0015935//small ribosomal subunit;GO:0030312//external encapsulating structure;GO:0031090//organelle membrane;GO:0043231//intracellular membrane-bounded organelle;GO:0015935//small ribosomal subunit;GO:0030312//external encapsulating structure;GO:0031090//organelle membrane;GO:0043231//intracellular membrane-bou…	GO:0005198//structural molecule activity;GO:0005198//structural molecule activity;GO:0005198//structural molecule activity;GO:0005198//structural molecule activity	GO:0010467//gene expression;GO:0010467//gene expression;GO:0010467//gene expression;GO:0010467//gene expression	gi|219362577|ref|NP_001137078.1|/1.90061e-70/uncharacterized protein LOC100217251 [Zea mays]
Zm00001d005334.1	Zm00001d005334_T001.1	137.16	144.21	125.41	182.91	141.39	185.52	221.67	223.67	258.41	cdna chromosome:AGPv4:2:169838654:169842673:-1 gene:Zm00001d005334.1 gene_biotype:protein_coding transcript_biotype:protein_coding	K02927|1|2e-68|260|sita:101764465|large subunit ribosomal protein L40e	GO:0043231//intracellular membrane-bounded organelle;GO:0030529//intracellular ribonucleoprotein complex	GO:0005198//structural molecule activity	GO:0010467//gene expression;GO:0032446//protein modification by small protein conjugation	gi|944227397|gb|KQK91801.1|/1.08371e-68/hypothetical protein SETIT_037316mg [Setaria italica]
Zm00001d019311.1	Zm00001d019311_T001.1,Zm00001d019311_T002.1,Zm00001d019311_T003.1	90.62	118.36	138.79	196.56	138.08	120.54	108.3	112.72	132.39	cdna chromosome:AGPv4:7:26989266:26993625:1 gene:Zm00001d019311.1 gene_biotype:protein_coding transcript_biotype:protein_coding	K14664|1|8e-178|625|zma:100274355|IAA-amino acid hydrolase [EC:3.5.1.-]	GO:0031410//cytoplasmic vesicle;GO:0031410//cytoplasmic vesicle;GO:0031410//cytoplasmic vesicle	GO:0003824//catalytic activity;GO:0003824//catalytic activity;GO:0003824//catalytic activity	-	gi|226496099|ref|NP_001142187.1|/0/uncharacterized protein LOC100274355 precursor [Zea mays]
Zm00001d019139.1	Zm00001d019139_T001.1,Zm00001d019139_T002.1,Zm00001d019139_T003.1,Zm00001d019139_T004.1,Zm00001d019139_T005.1,Zm00001d019139_T006.1,Zm00001d019139_T007.1,Zm00001d019139_T008.1,Zm00001d019139_T009.1,Zm00001d019139_T010.1,Zm00001d019139_T011.1,Zm00001d019139_T012.1,Zm00001d019139_T013.1	145.87	117.64	115.49	125.89	104.16	116.71	149.84	136	147.77	cdna chromosome:AGPv4:7:18791772:18799959:-1 gene:Zm00001d019139.1 gene_biotype:protein_coding transcript_biotype:protein_coding	K00559|1|6e-153|521|zma:541682|sterol 24-C-methyltransferase [EC:2.1.1.41]	-	GO:0016741;GO:0016741;GO:0016741;GO:0016741;GO:0016741;GO:0016741;GO:0016741;GO:0016741;GO:0016741;GO:0016741;GO:0016741;GO:0016741	GO:0006730//one-carbon metabolic process;GO:0008202//steroid metabolic process;GO:0006730//one-carbon metabolic process;GO:0008202//steroid metabolic process;GO:0006730//one-carbon metabolic process;GO:0008202//steroid metabolic process;GO:0006730//one-carbon metabolic process;GO:0008202//steroid metabolic process;GO:0006730//one-carbon metabolic process;GO:0008202//steroid metabolic process;GO:0…	gi|162464376|ref|NP_001106071.1|/5.22964e-173/(S)-adenosyl-L-methionine:delta 24-sterol methyltransferase [Zea mays]
Zm00001d015431.1	Zm00001d015431_T001.1	122.78	165.83	182.26	303.11	247.77	255.14	328.71	293.55	379.52	cdna chromosome:AGPv4:5:89677689:89677964:1 gene:Zm00001d015431.1 gene_biotype:protein_coding transcript_biotype:protein_coding	-	-	-	-	gi|226504094|ref|NP_001150164.1|/3.57915e-48/fiber protein Fb15 [Zea mays]
Zm00001d024245.1	Zm00001d024245_T001.1	122.38	123.76	109.5	154.73	148.7	159.74	157.04	150.49	147.84	cdna chromosome:AGPv4:10:59264330:59271577:-1 gene:Zm00001d024245.1 gene_biotype:protein_coding transcript_biotype:protein_coding	K01759|1|4e-153|542|zma:542115|lactoylglutathione lyase [EC:4.4.1.5]	-	GO:0016846//carbon-sulfur lyase activity;GO:0043169//cation binding	-	gi|224032891|gb|ACN35521.1|/1.11516e-154/unknown [Zea mays]
Zm00001d000128.1	Zm00001d000128_T001.1,Zm00001d000128_T002.1,Zm00001d000128_T003.1	195.1	267.49	218.84	770.33	1130.51	707.97	411.51	380.46	309.65	cdna contig:AGPv4:B73V4_ctg56:342648:344161:-1 gene:Zm00001d000128.1 gene_biotype:protein_coding transcript_biotype:protein_coding	-	GO:0031410//cytoplasmic vesicle;GO:0031410//cytoplasmic vesicle;GO:0031410//cytoplasmic vesicle	-	-	gi|226495167|ref|NP_001149373.1|/8.48511e-70/desiccation-related protein PCC13-62 precursor [Zea mays]
Zm00001d011162.1	Zm00001d011162_T001.1,Zm00001d011162_T002.1,Zm00001d011162_T003.1	195.69	164.66	154.64	169.09	178.95	171.67	182.8	195.61	187.02	cdna chromosome:AGPv4:8:141382367:141385399:-1 gene:Zm00001d011162.1 gene_biotype:protein_coding transcript_biotype:protein_coding	K07874|1|7e-101|214|zma:100191848|Ras-related protein Rab-1A	GO:0031410//cytoplasmic vesicle;GO:0031410//cytoplasmic vesicle;GO:0031410//cytoplasmic vesicle	GO:0032561//guanyl ribonucleotide binding;GO:0032561//guanyl ribonucleotide binding;GO:0032561//guanyl ribonucleotide binding	GO:0035556//intracellular signal transduction;GO:0006810//transport;GO:0035556//intracellular signal transduction;GO:0006810//transport;GO:0035556//intracellular signal transduction;GO:0006810//transport	gi|944241239|gb|KQL05547.1|/2.06546e-107/hypothetical protein SETIT_001992mg [Setaria italica]
Zm00001d042730.1	Zm00001d042730_T001.1	130.82	158.2	176.1	260.51	175.73	296.98	389.25	350.69	421.93	cdna chromosome:AGPv4:3:178426779:178427336:-1 gene:Zm00001d042730.1 gene_biotype:protein_coding transcript_biotype:protein_coding	K11253|1|2e-70|265|pop:POPTR_0001s05450g|histone H3	GO:0000785//chromatin;GO:0043231//intracellular membrane-bounded organelle	GO:0003676//nucleic acid binding	GO:0034728//nucleosome organization	gi|566147356|ref|XP_006368568.1|/1.24744e-69/hypothetical protein POPTR_0001s05450g [Populus trichocarpa]
Zm00001d019306.1	Zm00001d019306_T001.1,Zm00001d019306_T002.1	163.64	211.57	199.13	122.75	136.78	131.01	108.41	85.17	97.35	cdna chromosome:AGPv4:7:26934955:26940000:1 gene:Zm00001d019306.1 gene_biotype:protein_coding transcript_biotype:protein_coding	K14664|1|0.0|720|zma:100383476|IAA-amino acid hydrolase [EC:3.5.1.-]	GO:0031410//cytoplasmic vesicle;GO:0031410//cytoplasmic vesicle	GO:0003824//catalytic activity;GO:0003824//catalytic activity	-	gi|293332199|ref|NP_001169595.1|/0/uncharacterized protein LOC100383476 precursor [Zea mays]
Zm00001d045965.1	Zm00001d045965_T001.1,Zm00001d045965_T002.1,Zm00001d045965_T003.1	155.24	141.27	155.22	223.13	204.98	193.17	218.07	200.46	211.91	cdna chromosome:AGPv4:9:50417671:50421825:-1 gene:Zm00001d045965.1 gene_biotype:protein_coding transcript_biotype:protein_coding	K00122|1|0.0|694|zma:103638381|formate dehydrogenase [EC:1.2.1.2]	GO:0043231//intracellular membrane-bounded organelle;GO:0043231//intracellular membrane-bounded organelle;GO:0043231//intracellular membrane-bounded organelle	GO:0016614//oxidoreductase activity, acting on CH-OH group of donors;GO:0016620//oxidoreductase activity, acting on the aldehyde or oxo group of donors, NAD or NADP as acceptor;GO:0000166//nucleotide binding;GO:0016614//oxidoreductase activity, acting on CH-OH group of donors;GO:0016620//oxidoreductase activity, acting on the aldehyde or oxo group of donors, NAD or NADP as acceptor;GO:0000166//nu…	GO:0008152//metabolic process;GO:0008152//metabolic process;GO:0008152//metabolic process	gi|670437960|ref|XP_008659535.1|/4.54844e-117/PREDICTED: formate dehydrogenase 1, mitochondrial-like [Zea mays]
Zm00001d019045.1	Zm00001d019045_T001.1	78.18	67.14	68.96	189.82	136.07	207.51	270.95	291.25	328.27	cdna chromosome:AGPv4:7:14093201:14093758:1 gene:Zm00001d019045.1 gene_biotype:protein_coding transcript_biotype:protein_coding	K11251|1|5e-40|164|zma:100501984|histone H2A	GO:0000785//chromatin;GO:0043231//intracellular membrane-bounded organelle	GO:0003676//nucleic acid binding	GO:0034728//nucleosome organization	gi|308080088|ref|NP_001183510.1|/2.29456e-39/uncharacterized protein LOC100501984 [Zea mays]
Zm00001d035948.1	Zm00001d035948_T001.1,Zm00001d035948_T002.1,Zm00001d035948_T003.1,Zm00001d035948_T004.1,Zm00001d035948_T005.1,Zm00001d035948_T006.1	114.36	155.59	147.58	258.65	213.38	258.71	298.18	328.15	316.71	cdna chromosome:AGPv4:6:61624294:61625992:1 gene:Zm00001d035948.1 gene_biotype:protein_coding transcript_biotype:protein_coding	-	GO:0031410//cytoplasmic vesicle;GO:0031410//cytoplasmic vesicle;GO:0031410//cytoplasmic vesicle;GO:0031410//cytoplasmic vesicle;GO:0031410//cytoplasmic vesicle;GO:0031410//cytoplasmic vesicle	-	-	gi|238005664|gb|ACR33867.1|/3.46748e-42/unknown [Zea mays]
Zm00001d010855.1	Zm00001d010855_T001.1,Zm00001d010855_T002.1,Zm00001d010855_T003.1,Zm00001d010855_T004.1,Zm00001d010855_T005.1,Zm00001d010855_T006.1,Zm00001d010855_T007.1,Zm00001d010855_T008.1,Zm00001d010855_T009.1	124.84	183.47	156.36	287.82	216.98	228.23	278.17	288.79	292.42	cdna chromosome:AGPv4:8:130580011:130581976:1 gene:Zm00001d010855.1 gene_biotype:protein_coding transcript_biotype:protein_coding	K17616|1|6e-20|99.0|egr:104417750|CTD small phosphatase-like protein 2 [EC:3.1.3.-]	-	-	-	gi|226491594|ref|NP_001149834.1|/1.63657e-93/uncharacterized protein LOC100283461 [Zea mays]
Zm00001d000302.1	Zm00001d000302_T001.1,Zm00001d000302_T002.1	104.38	94.28	94.47	168.39	176.87	174.04	132.78	150.84	136.44	cdna contig:AGPv4:B73V4_ctg107:36639:40287:1 gene:Zm00001d000302.1 gene_biotype:protein_coding transcript_biotype:protein_coding	K17506|1|1e-153|543|zma:542176|protein phosphatase 1L [EC:3.1.3.16]	GO:0043234//protein complex;GO:0043231//intracellular membrane-bounded organelle;GO:0043234//protein complex;GO:0043231//intracellular membrane-bounded organelle;GO:0031410//cytoplasmic vesicle	GO:0043169//cation binding;GO:0004721//phosphoprotein phosphatase activity;GO:0043169//cation binding;GO:0004721//phosphoprotein phosphatase activity	GO:0006464//cellular protein modification process;GO:0006464//cellular protein modification process	gi|670394698|ref|XP_008677786.1|/2.25727e-153/PREDICTED: LOC542176 isoform X1 [Zea mays]
Zm00001d050179.1	Zm00001d050179_T001.1,Zm00001d050179_T002.1,Zm00001d050179_T003.1	124.89	133.93	129.89	215.63	197.17	244.47	204.9	202.69	192.61	cdna chromosome:AGPv4:4:71069854:71072923:-1 gene:Zm00001d050179.1 gene_biotype:protein_coding transcript_biotype:protein_coding	-	GO:0031410//cytoplasmic vesicle;GO:0031410//cytoplasmic vesicle;GO:0031410//cytoplasmic vesicle	-	-	gi|413922068|gb|AFW62000.1|/2.21447e-49/hypothetical protein ZEAMMB73_864728 [Zea mays]
Zm00001d037485.1	Zm00001d037485_T001.1	149.04	134.26	120.38	152.93	147.39	152.92	185.13	223.45	238.34	cdna chromosome:AGPv4:6:126950070:126953049:1 gene:Zm00001d037485.1 gene_biotype:protein_coding transcript_biotype:protein_coding	K10684|1|7e-14|78.2|cvr:CHLNCDRAFT_134704|ubiquitin-like 1-activating enzyme E1 A [EC:6.2.1.45];K03350|2|4e-06|52.4|apro:F751_3839|anaphase-promoting complex subunit 3	-	GO:0015078//hydrogen ion transmembrane transporter activity	-	gi|955078946|ref|NP_001304163.1|/4.94677e-36/uncharacterized protein LOC100193376 [Zea mays]
Zm00001d003974.1	Zm00001d003974_T001.1	179.69	196.87	220.21	248.58	225.11	226.79	288.18	224.57	264.86	cdna chromosome:AGPv4:2:72986095:72986979:1 gene:Zm00001d003974.1 gene_biotype:protein_coding transcript_biotype:protein_coding	-	GO:0043231//intracellular membrane-bounded organelle	-	-	gi|226493908|ref|NP_001144369.1|/2.76446e-69/uncharacterized protein LOC100277287 [Zea mays]
Zm00001d028918.1	Zm00001d028918_T001.1	141.35	145.48	144.51	285.15	234.78	285.23	307.54	310.82	345.16	cdna chromosome:AGPv4:1:51462257:51464279:1 gene:Zm00001d028918.1 gene_biotype:protein_coding transcript_biotype:protein_coding	K03949|1|7e-74|278|zma:100285005|NADH dehydrogenase (ubiquinone) 1 alpha subcomplex subunit 5	GO:0019866//organelle inner membrane;GO:0043231//intracellular membrane-bounded organelle	GO:0016491//oxidoreductase activity	GO:0022900//electron transport chain	gi|223973939|gb|ACN31157.1|/9.89261e-74/unknown [Zea mays]
Zm00001d023856.1	Zm00001d023856_T001.1	112.68	161.27	125.06	195.89	210.09	185.4	212.88	210.6	228	cdna chromosome:AGPv4:10:25214019:25214375:1 gene:Zm00001d023856.1 gene_biotype:protein_coding transcript_biotype:protein_coding	-	GO:0031410//cytoplasmic vesicle	-	-	gi|226531644|ref|NP_001150599.1|/8.14284e-45/uncharacterized protein LOC100284232 precursor [Zea mays]
Zm00001d034037.1	Zm00001d034037_T001.1	163.56	117.02	88.7	144.66	181.52	136.13	137.76	216.04	188.96	cdna chromosome:AGPv4:1:281975586:281977146:1 gene:Zm00001d034037.1 gene_biotype:protein_coding transcript_biotype:protein_coding	-	-	GO:0043169//cation binding	GO:0006812//cation transport	gi|226494604|ref|NP_001149523.1|/1.90511e-24/uncharacterized protein LOC100283149 [Zea mays]
Zm00001d048201.1	Zm00001d048201_T001.1,Zm00001d048201_T002.1,Zm00001d048201_T003.1,Zm00001d048201_T004.1,Zm00001d048201_T005.1,Zm00001d048201_T006.1,Zm00001d048201_T007.1,Zm00001d048201_T008.1,Zm00001d048201_T009.1,Zm00001d048201_T010.1,Zm00001d048201_T011.1,Zm00001d048201_T012.1,Zm00001d048201_T013.1	111.39	89.09	115.98	138.68	164.9	154.69	92.44	101.19	91.99	cdna chromosome:AGPv4:9:152369557:152374277:1 gene:Zm00001d048201.1 gene_biotype:protein_coding transcript_biotype:protein_coding	K01858|1|0.0|845|zma:100037797|myo-inositol-1-phosphate synthase [EC:5.5.1.4]	GO:0031224//intrinsic component of membrane;GO:0044424;GO:0031224//intrinsic component of membrane;GO:0044424;GO:0031224//intrinsic component of membrane;GO:0044424;GO:0031224//intrinsic component of membrane;GO:0044424;GO:0031224//intrinsic component of membrane;GO:0044424;GO:0031224//intrinsic component of membrane;GO:0044424;GO:0031224//intrinsic component of membrane;GO:0044424;GO:0031224//in…	GO:0017111//nucleoside-triphosphatase activity;GO:0016872//intramolecular lyase activity;GO:0015405;GO:0032559//adenyl ribonucleotide binding;GO:0017111//nucleoside-triphosphatase activity;GO:0016872//intramolecular lyase activity;GO:0015405;GO:0032559//adenyl ribonucleotide binding;GO:0017111//nucleoside-triphosphatase activity;GO:0016872//intramolecular lyase activity;GO:0015405;GO:0032559//ade…	GO:0006644//phospholipid metabolic process;GO:0006810//transport;GO:0006020//inositol metabolic process;GO:0009207;GO:0006644//phospholipid metabolic process;GO:0006810//transport;GO:0006020//inositol metabolic process;GO:0009207;GO:0006644//phospholipid metabolic process;GO:0006810//transport;GO:0006020//inositol metabolic process;GO:0009207;GO:0006020//inositol metabolic process;GO:0006644//pho…	gi|162462006|ref|NP_001105968.1|/0/putative inositol-3-phosphate synthase [Zea mays]
Zm00001d035094.1	Zm00001d035094_T001.1,Zm00001d035094_T002.1,Zm00001d035094_T003.1	186.6	144.49	153.9	185.53	126.17	180.66	234.15	280.61	302.53	cdna chromosome:AGPv4:6:4936885:4938697:-1 gene:Zm00001d035094.1 gene_biotype:protein_coding transcript_biotype:protein_coding	K02953|1|2e-74|279|sbi:SORBI_07g001670|small subunit ribosomal protein S13e	GO:0043231//intracellular membrane-bounded organelle;GO:0030529//intracellular ribonucleoprotein complex;GO:0043231//intracellular membrane-bounded organelle;GO:0030529//intracellular ribonucleoprotein complex;GO:0043231//intracellular membrane-bounded organelle;GO:0030529//intracellular ribonucleoprotein complex	GO:0003723//RNA binding;GO:0005198//structural molecule activity;GO:0003723//RNA binding;GO:0005198//structural molecule activity;GO:0003723//RNA binding;GO:0005198//structural molecule activity	GO:0010467//gene expression;GO:0010467//gene expression;GO:0010467//gene expression	gi|195606042|gb|ACG24851.1|/5.83196e-80/40S ribosomal protein S13 [Zea mays]
Zm00001d021709.1	Zm00001d021709_T001.1	151.22	156.13	147.39	216.15	161.28	214.14	244.83	229.37	245.48	cdna chromosome:AGPv4:7:160908408:160912025:1 gene:Zm00001d021709.1 gene_biotype:protein_coding transcript_biotype:protein_coding	K01823|1|5e-129|462|zma:541901|isopentenyl-diphosphate Delta-isomerase [EC:5.3.3.2]	-	GO:0016863//intramolecular oxidoreductase activity, transposing C=C bonds	GO:0006721//terpenoid metabolic process	gi|162461852|ref|NP_001105037.1|/2.83183e-128/uncharacterized protein LOC541901 [Zea mays]
Zm00001d033483.1	Zm00001d033483_T001.1	244.75	239.78	189.51	141.22	182.38	149	182.16	210.69	189.83	cdna chromosome:AGPv4:1:263981642:263981944:-1 gene:Zm00001d033483.1 gene_biotype:protein_coding transcript_biotype:protein_coding	-	-	-	-	-
Zm00001d021626.1	Zm00001d021626_T001.1,Zm00001d021626_T002.1,Zm00001d021626_T003.1,Zm00001d021626_T004.1,Zm00001d021626_T005.1	160.53	145.04	148.33	220.2	192.51	241.07	262.49	270.2	244.7	cdna chromosome:AGPv4:7:158451764:158454481:1 gene:Zm00001d021626.1 gene_biotype:protein_coding transcript_biotype:protein_coding	-	GO:0043231//intracellular membrane-bounded organelle;GO:0043231//intracellular membrane-bounded organelle;GO:0043231//intracellular membrane-bounded organelle;GO:0043231//intracellular membrane-bounded organelle;GO:0043231//intracellular membrane-bounded organelle	-	-	gi|670424960|ref|XP_008653148.1|/7.76509e-59/PREDICTED: ribonuclease UK114 [Zea mays]
Zm00001d024611.1	Zm00001d024611_T001.1	6.97	14.06	8.34	10.87	11.41	11.09	20.9	30.28	18.51	cdna chromosome:AGPv4:10:80310741:80311386:1 gene:Zm00001d024611.1 gene_biotype:protein_coding transcript_biotype:protein_coding	-	-	-	-	gi|413917412|gb|AFW57344.1|/3.43734e-23/hypothetical protein ZEAMMB73_919435 [Zea mays]
Zm00001d051478.1	Zm00001d051478_T001.1	178.13	138.87	136.17	222.48	134.86	261.24	353.08	356.44	390.4	cdna chromosome:AGPv4:4:160007880:160008267:-1 gene:Zm00001d051478.1 gene_biotype:protein_coding transcript_biotype:protein_coding gene_symbol:H4C7 description:Histone H4 [Source:UniProtKB/Swiss-Prot;Acc:P62787]	K11254|1|8e-40|162|ppp:PHYPADRAFT_152862|histone H4	-	-	-	gi|976922550|gb|KVI06931.1|/5.11845e-39/Histone core [Cynara cardunculus var. scolymus]
Zm00001d038380.1	Zm00001d038380_T001.1,Zm00001d038380_T002.1,Zm00001d038380_T003.1,Zm00001d038380_T004.1,Zm00001d038380_T005.1,Zm00001d038380_T006.1	192.03	159.03	165.6	313.31	250.68	316.93	295.86	333.35	311.92	cdna chromosome:AGPv4:6:155926731:155930492:-1 gene:Zm00001d038380.1 gene_biotype:protein_coding transcript_biotype:protein_coding	K07901|1|2e-90|221|zma:100192989|Ras-related protein Rab-8A	-	GO:0032561//guanyl ribonucleotide binding;GO:0032561//guanyl ribonucleotide binding;GO:0032561//guanyl ribonucleotide binding;GO:0032561//guanyl ribonucleotide binding;GO:0032561//guanyl ribonucleotide binding	GO:0006810//transport;GO:0035556//intracellular signal transduction;GO:0006810//transport;GO:0035556//intracellular signal transduction;GO:0006810//transport;GO:0035556//intracellular signal transduction;GO:0006810//transport;GO:0035556//intracellular signal transduction;GO:0006810//transport;GO:0035556//intracellular signal transduction	gi|212724108|ref|NP_001131632.1|/2.5116e-96/uncharacterized protein LOC100192989 [Zea mays]
Zm00001d030690.1	Zm00001d030690_T001.1	171.73	152.43	155.97	280.56	246.43	290.75	292.17	312.98	290.04	cdna chromosome:AGPv4:1:153223983:153226896:1 gene:Zm00001d030690.1 gene_biotype:protein_coding transcript_biotype:protein_coding	K13250|1|1e-70|266|zma:100283273|translocon-associated protein subunit beta	GO:0031410//cytoplasmic vesicle;GO:0043231//intracellular membrane-bounded organelle	-	-	gi|414868521|tpg|DAA47078.1|/3.02019e-85/TPA: hypothetical protein ZEAMMB73_824979 [Zea mays]
Zm00001d002325.1	Zm00001d002325_T001.1,Zm00001d002325_T002.1	297.56	202.36	227.54	283.89	296.86	291.37	244.02	246.22	253.62	cdna chromosome:AGPv4:2:10315847:10324930:-1 gene:Zm00001d002325.1 gene_biotype:protein_coding transcript_biotype:protein_coding	K20283|1|0.0|2384|sita:101781548|golgin subfamily A member 4	-	-	-	gi|670375112|ref|XP_008668889.1|/1.4613e-132/PREDICTED: intracellular protein transport protein USO1-like [Zea mays]
Zm00001d012857.1	Zm00001d012857_T001.1,Zm00001d012857_T002.1,Zm00001d012857_T003.1,Zm00001d012857_T004.1,Zm00001d012857_T005.1,Zm00001d012857_T006.1,Zm00001d012857_T007.1	138.19	150.57	161.19	224.88	206.45	223.13	227.35	212.45	199.42	cdna chromosome:AGPv4:5:1163139:1165588:1 gene:Zm00001d012857.1 gene_biotype:protein_coding transcript_biotype:protein_coding	K03016|1|4e-78|291|zma:100281008|DNA-directed RNA polymerases I, II, and III subunit RPABC3	GO:0043231//intracellular membrane-bounded organelle;GO:0043231//intracellular membrane-bounded organelle;GO:0043231//intracellular membrane-bounded organelle;GO:0043231//intracellular membrane-bounded organelle;GO:0043231//intracellular membrane-bounded organelle;GO:0043231//intracellular membrane-bounded organelle;GO:0043231//intracellular membrane-bounded organelle	GO:0034062//5'-3' RNA polymerase activity;GO:0034062//5'-3' RNA polymerase activity;GO:0034062//5'-3' RNA polymerase activity;GO:0034062//5'-3' RNA polymerase activity;GO:0034062//5'-3' RNA polymerase activity;GO:0034062//5'-3' RNA polymerase activity;GO:0034062//5'-3' RNA polymerase activity	GO:0010467//gene expression;GO:0010467//gene expression;GO:0010467//gene expression;GO:0010467//gene expression;GO:0010467//gene expression;GO:0010467//gene expression;GO:0010467//gene expression	gi|226505828|ref|NP_001147399.1|/2.20952e-77/uncharacterized protein LOC100281008 [Zea mays]
Zm00001d024778.1	Zm00001d024778_T001.1	116.59	599.5	362.79	424.99	369.81	406.79	479.69	409.72	591.54	cdna chromosome:AGPv4:10:87401369:87401545:-1 gene:Zm00001d024778.1 gene_biotype:protein_coding transcript_biotype:protein_coding	-	GO:0031224//intrinsic component of membrane;GO:0031410//cytoplasmic vesicle	-	-	gi|223945531|gb|ACN26849.1|/2.89851e-18/unknown [Zea mays]
Zm00001d035559.1	Zm00001d035559_T001.1,Zm00001d035559_T002.1,Zm00001d035559_T003.1,Zm00001d035559_T004.1,Zm00001d035559_T005.1,Zm00001d035559_T006.1,Zm00001d035559_T007.1,Zm00001d035559_T008.1,Zm00001d035559_T009.1,Zm00001d035559_T010.1,Zm00001d035559_T011.1,Zm00001d035559_T012.1,Zm00001d035559_T013.1,Zm00001d035559_T014.1,Zm00001d035559_T015.1,Zm00001d035559_T016.1	58.59	48.17	51.92	83.96	96.69	78.1	10.11	7.98	8.4	cdna chromosome:AGPv4:6:33094908:33096433:-1 gene:Zm00001d035559.1 gene_biotype:protein_coding transcript_biotype:protein_coding	-	-	-	-	gi|413942203|gb|AFW74852.1|/7.58109e-104/hypothetical protein ZEAMMB73_609032 [Zea mays]
Zm00001d047757.1	Zm00001d047757_T001.1,Zm00001d047757_T002.1,Zm00001d047757_T003.1,Zm00001d047757_T004.1,Zm00001d047757_T005.1,Zm00001d047757_T006.1,Zm00001d047757_T007.1,Zm00001d047757_T008.1,Zm00001d047757_T009.1,Zm00001d047757_T010.1,Zm00001d047757_T011.1,Zm00001d047757_T012.1,Zm00001d047757_T013.1,Zm00001d047757_T014.1	105.35	153.87	128.75	174.88	167.04	180.28	229.52	227.27	244.7	cdna chromosome:AGPv4:9:141020771:141024425:1 gene:Zm00001d047757.1 gene_biotype:protein_coding transcript_biotype:protein_coding	K00434|1|5e-44|177|zma:100283822|L-ascorbate peroxidase [EC:1.11.1.11]	-	GO:0005506//iron ion binding;GO:0016209//antioxidant activity;GO:0005506//iron ion binding;GO:0016209//antioxidant activity;GO:0005506//iron ion binding;GO:0016209//antioxidant activity;GO:0005506//iron ion binding;GO:0016209//antioxidant activity;GO:0005506//iron ion binding;GO:0016209//antioxidant activity;GO:0005506//iron ion binding;GO:0016209//antioxidant activity;GO:0005506//iron ion bindin…	GO:0008152//metabolic process;GO:0006950//response to stress;GO:0008152//metabolic process;GO:0006950//response to stress;GO:0008152//metabolic process;GO:0006950//response to stress;GO:0008152//metabolic process;GO:0006950//response to stress;GO:0008152//metabolic process;GO:0006950//response to stress;GO:0008152//metabolic process;GO:0006950//response to stress;GO:0008152//metabolic process;GO:…	gi|413956091|gb|AFW88740.1|/1.26792e-121/hypothetical protein ZEAMMB73_022439 [Zea mays]
Zm00001d046336.1	Zm00001d046336_T001.1,Zm00001d046336_T002.1,Zm00001d046336_T003.1,Zm00001d046336_T005.1,Zm00001d046336_T006.1	145.95	141.8	127.11	219.4	183.72	223.44	233.17	260.64	254.51	cdna chromosome:AGPv4:9:81443600:81455229:-1 gene:Zm00001d046336.1 gene_biotype:protein_coding transcript_biotype:protein_coding	K02147|1|0.0|667|zma:100286306|V-type H+-transporting ATPase subunit B	GO:0033176//proton-transporting V-type ATPase complex;GO:0033176//proton-transporting V-type ATPase complex;GO:0033176//proton-transporting V-type ATPase complex;GO:0033176//proton-transporting V-type ATPase complex;GO:0033176//proton-transporting V-type ATPase complex	GO:0015078//hydrogen ion transmembrane transporter activity;GO:0019829//cation-transporting ATPase activity;GO:0032559//adenyl ribonucleotide binding;GO:0015078//hydrogen ion transmembrane transporter activity;GO:0019829//cation-transporting ATPase activity;GO:0032559//adenyl ribonucleotide binding;GO:0015078//hydrogen ion transmembrane transporter activity;GO:0019829//cation-transporting ATPase …	GO:0015986//ATP synthesis coupled proton transport;GO:0015988//energy coupled proton transmembrane transport, against electrochemical gradient;GO:0015986//ATP synthesis coupled proton transport;GO:0015988//energy coupled proton transmembrane transport, against electrochemical gradient;GO:0015986//ATP synthesis coupled proton transport;GO:0015988//energy coupled proton transmembrane transport, aga…	gi|226531470|ref|NP_001152665.1|/0/vacuolar ATP synthase subunit B [Zea mays]
Zm00001d005642.1	Zm00001d005642_T001.1,Zm00001d005642_T002.1,Zm00001d005642_T003.1,Zm00001d005642_T004.1	248	213.13	202.3	285.22	215.21	241.07	344.21	359.02	359.94	cdna chromosome:AGPv4:2:181733008:181733830:-1 gene:Zm00001d005642.1 gene_biotype:protein_coding transcript_biotype:protein_coding	K02917|1|5e-55|206|zma:100282547|large subunit ribosomal protein L35Ae	GO:0043231//intracellular membrane-bounded organelle;GO:0030529//intracellular ribonucleoprotein complex;GO:0043231//intracellular membrane-bounded organelle;GO:0030529//intracellular ribonucleoprotein complex;GO:0043231//intracellular membrane-bounded organelle;GO:0030529//intracellular ribonucleoprotein complex;GO:0043231//intracellular membrane-bounded organelle;GO:0030529//intracellular ribon…	GO:0005198//structural molecule activity;GO:0005198//structural molecule activity;GO:0005198//structural molecule activity;GO:0005198//structural molecule activity	GO:0010467//gene expression;GO:0010467//gene expression;GO:0010467//gene expression;GO:0010467//gene expression	gi|944245108|gb|KQL09402.1|/2.31615e-61/hypothetical protein SETIT_007276mg [Setaria italica]
Zm00001d002889.1	Zm00001d002889_T001.1,Zm00001d002889_T002.1,Zm00001d002889_T003.1,Zm00001d002889_T004.1,Zm00001d002889_T005.1,Zm00001d002889_T006.1,Zm00001d002889_T007.1,Zm00001d002889_T008.1,Zm00001d002889_T009.1,Zm00001d002889_T012.1,Zm00001d002889_T013.1,Zm00001d002889_T014.1,Zm00001d002889_T015.1,Zm00001d002889_T016.1,Zm00001d002889_T017.1,Zm00001d002889_T019.1	191.38	199.91	171.42	283.02	248.58	290.88	310.37	292.75	306.67	cdna chromosome:AGPv4:2:25913941:25921319:1 gene:Zm00001d002889.1 gene_biotype:protein_coding transcript_biotype:protein_coding gene_symbol:IPP description:Soluble inorganic pyrophosphatase [Source:UniProtKB/Swiss-Prot;Acc:O48556]	K01507|1|5e-76|284|zma:541666|inorganic pyrophosphatase [EC:3.6.1.1]	GO:0044424;GO:0044424;GO:0044424;GO:0044424;GO:0044424;GO:0044424;GO:0044424;GO:0044424;GO:0044424;GO:0044424;GO:0044424;GO:0044424;GO:0044424;GO:0044424;GO:0044424;GO:0044424	GO:0046872//metal ion binding;GO:0016462//pyrophosphatase activity;GO:0046872//metal ion binding;GO:0016462//pyrophosphatase activity;GO:0046872//metal ion binding;GO:0016462//pyrophosphatase activity;GO:0046872//metal ion binding;GO:0016462//pyrophosphatase activity;GO:0046872//metal ion binding;GO:0016462//pyrophosphatase activity;GO:0046872//metal ion binding;GO:0016462//pyrophosphatase activi…	GO:0006793//phosphorus metabolic process;GO:0006793//phosphorus metabolic process;GO:0006793//phosphorus metabolic process;GO:0006793//phosphorus metabolic process;GO:0006793//phosphorus metabolic process;GO:0006793//phosphorus metabolic process;GO:0006793//phosphorus metabolic process;GO:0006793//phosphorus metabolic process;GO:0006793//phosphorus metabolic process;GO:0006793//phosphorus metabol…	gi|670422870|ref|XP_008652296.1|/8.14977e-112/PREDICTED: uncharacterized protein LOC103632260 [Zea mays]
Zm00001d036904.1	Zm00001d036904_T001.1,Zm00001d036904_T002.1,Zm00001d036904_T003.1,Zm00001d036904_T004.1,Zm00001d036904_T005.1,Zm00001d036904_T006.1,Zm00001d036904_T007.1,Zm00001d036904_T008.1,Zm00001d036904_T009.1,Zm00001d036904_T010.1,Zm00001d036904_T011.1,Zm00001d036904_T012.1,Zm00001d036904_T013.1,Zm00001d036904_T014.1,Zm00001d036904_T015.1	160.98	187.67	170.59	249.2	203.91	243.49	265.52	247.58	256.48	cdna chromosome:AGPv4:6:106006215:106008725:-1 gene:Zm00001d036904.1 gene_biotype:protein_coding transcript_biotype:protein_coding	K03231|1|7e-86|317|zma:100286309|elongation factor 1-alpha	GO:0044424;GO:0044424;GO:0044424;GO:0044424;GO:0044424;GO:0044424;GO:0044424;GO:0044424;GO:0044424;GO:0044424;GO:0044424;GO:0044424;GO:0044424;GO:0044424;GO:0043231//intracellular membrane-bounded organelle	GO:0017111//nucleoside-triphosphatase activity;GO:0008135//translation factor activity, RNA binding;GO:0032561//guanyl ribonucleotide binding;GO:0017111//nucleoside-triphosphatase activity;GO:0008135//translation factor activity, RNA binding;GO:0032561//guanyl ribonucleotide binding;GO:0017111//nucleoside-triphosphatase activity;GO:0008135//translation factor activity, RNA binding;GO:0032561//gua…	GO:0006412//translation;GO:0009207;GO:0006412//translation;GO:0009207;GO:0006412//translation;GO:0009207;GO:0006412//translation;GO:0009207;GO:0006412//translation;GO:0009207;GO:0006412//translation;GO:0009207;GO:0006412//translation;GO:0009207;GO:0006412//translation;GO:0009207;GO:0006412//translation;GO:0009207;GO:0006412//translation;GO:0009207;GO:0006412//translation;GO:0009207;GO:0006412//tr…	gi|226494632|ref|NP_001152668.1|/0/uncharacterized protein LOC100286309 [Zea mays]
Zm00001d040697.1	Zm00001d040697_T001.1	117.64	132.37	128.26	174.59	180.13	149.98	141.21	167.76	168.06	cdna chromosome:AGPv4:3:58920202:58921386:-1 gene:Zm00001d040697.1 gene_biotype:protein_coding transcript_biotype:protein_coding	K00789|1|0.0|767|zma:100194360|S-adenosylmethionine synthetase [EC:2.5.1.6]	GO:0044424	GO:0046872//metal ion binding;GO:0016765//transferase activity, transferring alkyl or aryl (other than methyl) groups;GO:0032559//adenyl ribonucleotide binding	GO:0006970//response to osmotic stress;GO:0044237//cellular metabolic process	gi|239050557|ref|NP_001132867.2|/0/uncharacterized protein LOC100194360 [Zea mays]
Zm00001d042367.1	Zm00001d042367_T001.1,Zm00001d042367_T002.1,Zm00001d042367_T003.1	141.18	150.57	154.42	139.94	132.42	106.09	109.37	93.99	110.06	cdna chromosome:AGPv4:3:163389343:163392614:-1 gene:Zm00001d042367.1 gene_biotype:protein_coding transcript_biotype:protein_coding	K17285|1|0.0|954|zma:100192654|selenium-binding protein 1	-	GO:0005488;GO:0005488;GO:0005488	-	gi|239053195|ref|NP_001131338.2|/2.30594e-126/uncharacterized protein LOC100192654 [Zea mays]
Zm00001d003945.1	Zm00001d003945_T001.1,Zm00001d003945_T002.1,Zm00001d003945_T003.1,Zm00001d003945_T004.1,Zm00001d003945_T005.1	154.61	143.59	119.54	72.05	112.73	84.23	83.98	73.77	74.37	cdna chromosome:AGPv4:2:71037797:71040700:-1 gene:Zm00001d003945.1 gene_biotype:protein_coding transcript_biotype:protein_coding	K00430|1|9e-07|55.5|mdm:103431979|peroxidase [EC:1.11.1.7];K07213|3|3e-06|53.9|mus:103987216|copper chaperone	-	-	-	gi|226495193|ref|NP_001151748.1|/9.15121e-41/mouse DNA EBV homolog 1 [Zea mays]
Zm00001d049666.1	Zm00001d049666_T001.1	185.35	143.8	152.01	199.8	146.55	206.55	270.96	346.74	309.54	cdna chromosome:AGPv4:4:39268830:39270978:1 gene:Zm00001d049666.1 gene_biotype:protein_coding transcript_biotype:protein_coding	K02953|1|1e-80|300|zma:100272255|small subunit ribosomal protein S13e	GO:0043231//intracellular membrane-bounded organelle;GO:0030529//intracellular ribonucleoprotein complex	GO:0003723//RNA binding;GO:0005198//structural molecule activity	GO:0010467//gene expression	gi|944236700|gb|KQL01038.1|/3.24923e-81/hypothetical protein SETIT_014423mg [Setaria italica]
Zm00001d035440.1	Zm00001d035440_T001.1	98.81	79.8	83.39	237.86	217.02	248.02	155.39	158	145.16	cdna chromosome:AGPv4:6:25657757:25658164:-1 gene:Zm00001d035440.1 gene_biotype:protein_coding transcript_biotype:protein_coding	-	GO:0043231//intracellular membrane-bounded organelle	GO:0003677//DNA binding	GO:0006351//transcription, DNA-templated	gi|195659353|gb|ACG49144.1|/6.09679e-45/ocs element-binding factor 1 [Zea mays]
Zm00001d020580.1	Zm00001d020580_T001.1	201.13	174.71	174.07	282.65	231.33	307.13	465.4	440.76	508.9	cdna chromosome:AGPv4:7:123664001:123664456:1 gene:Zm00001d020580.1 gene_biotype:protein_coding transcript_biotype:protein_coding description:Histone H2B.1 [Source:UniProtKB/Swiss-Prot;Acc:P30755]	K11252|1|9e-44|176|zma:100273030|histone H2B	GO:0000785//chromatin;GO:0043231//intracellular membrane-bounded organelle	GO:0003676//nucleic acid binding	GO:0034728//nucleosome organization	gi|226498000|ref|NP_001140951.1|/4.41273e-43/histone H2B.1 [Zea mays]
Zm00001d044246.1	Zm00001d044246_T001.1,Zm00001d044246_T002.1,Zm00001d044246_T003.1,Zm00001d044246_T004.1,Zm00001d044246_T005.1	160.31	136.25	128.32	253.7	150.7	298.14	412.98	440.72	512.44	cdna chromosome:AGPv4:3:222967888:222968628:1 gene:Zm00001d044246.1 gene_biotype:protein_coding transcript_biotype:protein_coding	K11251|1|1e-34|145|zma:103504712|histone H2A	GO:0000785//chromatin;GO:0043231//intracellular membrane-bounded organelle;GO:0005694//chromosome;GO:0000785//chromatin;GO:0043231//intracellular membrane-bounded organelle;GO:0005694//chromosome;GO:0000785//chromatin;GO:0043231//intracellular membrane-bounded organelle	GO:0003676//nucleic acid binding;GO:0003676//nucleic acid binding;GO:0003676//nucleic acid binding	GO:0034728//nucleosome organization;GO:0034728//nucleosome organization;GO:0034728//nucleosome organization	gi|195622870|gb|ACG33265.1|/1.91615e-23/histone H2A [Zea mays]
Zm00001d020438.1	Zm00001d020438_T001.1,Zm00001d020438_T002.1,Zm00001d020438_T003.1,Zm00001d020438_T004.1,Zm00001d020438_T005.1,Zm00001d020438_T006.1,Zm00001d020438_T007.1	124.19	94.37	95.24	107.29	96.96	110.86	113.45	101.21	108.57	cdna chromosome:AGPv4:7:114216533:114218882:-1 gene:Zm00001d020438.1 gene_biotype:protein_coding transcript_biotype:protein_coding	K09579|1|1e-58|227|zma:100286056|peptidyl-prolyl cis-trans isomerase NIMA-interacting 4 [EC:5.2.1.8]	-	GO:0016859//cis-trans isomerase activity;GO:0016859//cis-trans isomerase activity;GO:0016859//cis-trans isomerase activity;GO:0016859//cis-trans isomerase activity;GO:0016859//cis-trans isomerase activity;GO:0016859//cis-trans isomerase activity;GO:0016859//cis-trans isomerase activity	GO:0044267//cellular protein metabolic process;GO:0044267//cellular protein metabolic process;GO:0044267//cellular protein metabolic process;GO:0044267//cellular protein metabolic process;GO:0044267//cellular protein metabolic process;GO:0044267//cellular protein metabolic process;GO:0044267//cellular protein metabolic process	gi|670421373|ref|XP_008651585.1|/2.24197e-59/PREDICTED: peptidyl-prolyl cis-trans isomerase NIMA-interacting 4 isoform X1 [Zea mays]
Zm00001d013007.1	Zm00001d013007_T001.1,Zm00001d013007_T002.1	206.99	220	195.82	281.26	225.39	295.34	371.33	401.7	440.93	cdna chromosome:AGPv4:5:3149161:3151741:-1 gene:Zm00001d013007.1 gene_biotype:protein_coding transcript_biotype:protein_coding	K07937|1|1e-36|156|pop:POPTR_0013s00690g|ADP-ribosylation factor 1	GO:0043231//intracellular membrane-bounded organelle;GO:0043231//intracellular membrane-bounded organelle	GO:0032561//guanyl ribonucleotide binding;GO:0032561//guanyl ribonucleotide binding;GO:0005515//protein binding	GO:0035556//intracellular signal transduction;GO:0035556//intracellular signal transduction;GO:0009755//hormone-mediated signaling pathway;GO:0006351//transcription, DNA-templated;GO:0015031//protein transport	gi|413932672|gb|AFW67223.1|/1.29897e-53/hypothetical protein ZEAMMB73_332083 [Zea mays]
Zm00001d018134.1	Zm00001d018134_T001.1,Zm00001d018134_T002.1	141.24	131.06	118.83	160.46	148.93	163.93	180.72	180.89	206.04	cdna chromosome:AGPv4:5:215050035:215052015:-1 gene:Zm00001d018134.1 gene_biotype:protein_coding transcript_biotype:protein_coding	K01802|1|4e-23|110|zma:542519|peptidylprolyl isomerase [EC:5.2.1.8]	-	GO:0016859//cis-trans isomerase activity;GO:0016859//cis-trans isomerase activity	GO:0044267//cellular protein metabolic process;GO:0044267//cellular protein metabolic process	gi|219888681|gb|ACL54715.1|/2.00942e-25/unknown [Zea mays]
Zm00001d038376.1	Zm00001d038376_T001.1,Zm00001d038376_T002.1	114.97	154.96	124.92	309	239.35	307.21	264.05	250.15	266.24	cdna chromosome:AGPv4:6:155902916:155911076:1 gene:Zm00001d038376.1 gene_biotype:protein_coding transcript_biotype:protein_coding	K10575|1|6e-58|226|zma:542600|ubiquitin-conjugating enzyme E2 G1 [EC:2.3.2.23]	-	GO:0019787//ubiquitin-like protein transferase activity;GO:0032559//adenyl ribonucleotide binding;GO:0019787//ubiquitin-like protein transferase activity;GO:0032559//adenyl ribonucleotide binding	GO:0070646//protein modification by small protein removal;GO:0070646//protein modification by small protein removal	gi|162457809|ref|NP_001105605.1|/3.41513e-57/ubiquitin-conjugating enzyme protein E2 [Zea mays]
Zm00001d047787.1	Zm00001d047787_T001.1,Zm00001d047787_T002.1	347.13	302.53	308.89	562.32	343	563.52	864.2	855.37	977.63	cdna chromosome:AGPv4:9:141785644:141786727:1 gene:Zm00001d047787.1 gene_biotype:protein_coding transcript_biotype:protein_coding	K11251|1|6e-29|115|zma:103639303|histone H2A	GO:0000785//chromatin;GO:0043231//intracellular membrane-bounded organelle;GO:0000785//chromatin;GO:0043231//intracellular membrane-bounded organelle	GO:0003676//nucleic acid binding;GO:0003676//nucleic acid binding	GO:0034728//nucleosome organization;GO:0034728//nucleosome organization	gi|673921668|ref|NP_001288376.1|/2.27114e-45/histone H2A [Zea mays]
Zm00001d049933.1	Zm00001d049933_T001.1,Zm00001d049933_T002.1	145.29	138.58	131.86	181.4	125.79	190.01	253.69	250.34	292.23	cdna chromosome:AGPv4:4:53889884:53891113:-1 gene:Zm00001d049933.1 gene_biotype:protein_coding transcript_biotype:protein_coding	K02975|1|1e-32|139|zma:100281626|small subunit ribosomal protein S25e	GO:0030529//intracellular ribonucleoprotein complex;GO:0030529//intracellular ribonucleoprotein complex	-	-	gi|413921768|gb|AFW61700.1|/4.07643e-82/hypothetical protein ZEAMMB73_503343, partial [Zea mays]
Zm00001d008259.1	Zm00001d008259_T001.1	119	99.08	91.32	105.25	94.18	117.3	110.52	123.47	124.86	cdna chromosome:AGPv4:8:3340627:3344777:-1 gene:Zm00001d008259.1 gene_biotype:protein_coding transcript_biotype:protein_coding	-	-	-	-	gi|413946914|gb|AFW79563.1|/1.14311e-35/deleted in split hand/splt foot protein 1, partial [Zea mays]
Zm00001d049500.1	Zm00001d049500_T001.1,Zm00001d049500_T002.1,Zm00001d049500_T003.1	185.87	168.14	177.51	249.91	190.1	238.45	300	336.71	338.58	cdna chromosome:AGPv4:4:32584947:32587280:1 gene:Zm00001d049500.1 gene_biotype:protein_coding transcript_biotype:protein_coding	K02985|1|2e-68|261|zma:100274348|small subunit ribosomal protein S3e	GO:0030529//intracellular ribonucleoprotein complex;GO:0030529//intracellular ribonucleoprotein complex;GO:0030529//intracellular ribonucleoprotein complex	GO:0003676//nucleic acid binding;GO:0005198//structural molecule activity;GO:0003676//nucleic acid binding;GO:0005198//structural molecule activity;GO:0003676//nucleic acid binding;GO:0005198//structural molecule activity	GO:0010467//gene expression;GO:0010467//gene expression;GO:0010467//gene expression	gi|944236338|gb|KQL00676.1|/3.75226e-125/hypothetical protein SETIT_014067mg [Setaria italica]
Zm00001d038202.1	Zm00001d038202_T001.1	57.68	57.62	62.22	87.19	74.57	129.77	129.93	91.22	154.39	cdna chromosome:AGPv4:6:151448102:151448572:-1 gene:Zm00001d038202.1 gene_biotype:protein_coding transcript_biotype:protein_coding	-	-	-	-	gi|413945380|gb|AFW78029.1|/1.58239e-51/hypothetical protein ZEAMMB73_411831 [Zea mays]
Zm00001d006900.1	Zm00001d006900_T001.1,Zm00001d006900_T002.1,Zm00001d006900_T003.1,Zm00001d006900_T004.1,Zm00001d006900_T005.1,Zm00001d006900_T006.1,Zm00001d006900_T007.1,Zm00001d006900_T008.1,Zm00001d006900_T009.1,Zm00001d006900_T010.1,Zm00001d006900_T011.1	99.42	82.32	96.12	191.28	146.05	152.32	141.27	152.53	146.34	cdna chromosome:AGPv4:2:219014459:219017660:-1 gene:Zm00001d006900.1 gene_biotype:protein_coding transcript_biotype:protein_coding	K01626|1|9e-110|399|sbi:SORBI_02g039660|3-deoxy-7-phosphoheptulonate synthase [EC:2.5.1.54]	GO:0043231//intracellular membrane-bounded organelle;GO:0043231//intracellular membrane-bounded organelle;GO:0043231//intracellular membrane-bounded organelle;GO:0043231//intracellular membrane-bounded organelle;GO:0043231//intracellular membrane-bounded organelle;GO:0043231//intracellular membrane-bounded organelle;GO:0043231//intracellular membrane-bounded organelle;GO:0043231//intracellular me…	GO:0016765//transferase activity, transferring alkyl or aryl (other than methyl) groups;GO:0016765//transferase activity, transferring alkyl or aryl (other than methyl) groups;GO:0016765//transferase activity, transferring alkyl or aryl (other than methyl) groups;GO:0016765//transferase activity, transferring alkyl or aryl (other than methyl) groups;GO:0016765//transferase activity, transferring …	GO:0008652//cellular amino acid biosynthetic process;GO:0043650;GO:0019632//shikimate metabolic process;GO:0008652//cellular amino acid biosynthetic process;GO:0043650;GO:0019632//shikimate metabolic process;GO:0008652//cellular amino acid biosynthetic process;GO:0043650;GO:0019632//shikimate metabolic process;GO:0008652//cellular amino acid biosynthetic process;GO:0043650;GO:0019632//shikimate m…	gi|670374322|ref|XP_008668532.1|/5.60577e-177/PREDICTED: uncharacterized protein LOC100501272 isoform X1 [Zea mays]
Zm00001d012052.1	Zm00001d012052_T001.1	167.85	121.2	107.19	183.59	130.11	188.68	268.82	343.37	338.55	cdna chromosome:AGPv4:8:167250646:167252718:-1 gene:Zm00001d012052.1 gene_biotype:protein_coding transcript_biotype:protein_coding	K12741|1|2e-31|137|sbi:SORBI_08g015580|heterogeneous nuclear ribonucleoprotein A1/A3	-	GO:0005488	-	gi|226505736|ref|NP_001150149.1|/1.43759e-61/uncharacterized protein LOC100283778 [Zea mays]
Zm00001d037603.1	Zm00001d037603_T001.1,Zm00001d037603_T002.1,Zm00001d037603_T003.1,Zm00001d037603_T004.1,Zm00001d037603_T005.1,Zm00001d037603_T006.1,Zm00001d037603_T007.1,Zm00001d037603_T008.1,Zm00001d037603_T009.1	122.91	127.4	123.1	177.53	142.12	175.28	209.62	204.13	227.82	cdna chromosome:AGPv4:6:131345164:131348133:1 gene:Zm00001d037603.1 gene_biotype:protein_coding transcript_biotype:protein_coding	K02883|1|3e-59|228|sbi:SORBI_09g004290|large subunit ribosomal protein L18e	GO:0030529//intracellular ribonucleoprotein complex;GO:0030529//intracellular ribonucleoprotein complex;GO:0030529//intracellular ribonucleoprotein complex;GO:0030529//intracellular ribonucleoprotein complex;GO:0030529//intracellular ribonucleoprotein complex;GO:0030529//intracellular ribonucleoprotein complex;GO:0030529//intracellular ribonucleoprotein complex;GO:0030529//intracellular ribonucle…	GO:0005198//structural molecule activity;GO:0005198//structural molecule activity;GO:0005198//structural molecule activity;GO:0005198//structural molecule activity;GO:0005198//structural molecule activity;GO:0005198//structural molecule activity;GO:0005198//structural molecule activity;GO:0005198//structural molecule activity;GO:0005198//structural molecule activity	GO:0010467//gene expression;GO:0010467//gene expression;GO:0010467//gene expression;GO:0010467//gene expression;GO:0010467//gene expression;GO:0010467//gene expression;GO:0010467//gene expression;GO:0010467//gene expression;GO:0010467//gene expression	gi|670430927|ref|XP_008656150.1|/1.31133e-106/PREDICTED: 60S ribosomal protein L18-3-like [Zea mays]
Zm00001d042930.1	Zm00001d042930_T001.1	170.91	110.13	119.2	185.16	128.81	219.86	307.04	292.33	333.8	cdna chromosome:AGPv4:3:184418173:184418656:1 gene:Zm00001d042930.1 gene_biotype:protein_coding transcript_biotype:protein_coding description:Histone H2B.4 [Source:UniProtKB/Swiss-Prot;Acc:P49120]	K11252|1|2e-37|155|zma:100273745|histone H2B	GO:0000785//chromatin;GO:0043231//intracellular membrane-bounded organelle	GO:0003676//nucleic acid binding	GO:0034728//nucleosome organization	gi|226502676|ref|NP_001141398.1|/9.08005e-37/histone H2B.4 [Zea mays]
Zm00001d014679.1	Zm00001d014679_T001.1	141.07	198.75	193.9	261.42	217.11	296.41	317.13	372.78	361.69	cdna chromosome:AGPv4:5:58659914:58661357:-1 gene:Zm00001d014679.1 gene_biotype:protein_coding transcript_biotype:protein_coding	K02942|1|5e-26|118|zma:542339|large subunit ribosomal protein LP1	GO:0030529//intracellular ribonucleoprotein complex	GO:0005198//structural molecule activity	GO:0006412//translation	gi|413934791|gb|AFW69342.1|/7.21922e-26/hypothetical protein ZEAMMB73_396059 [Zea mays]
Zm00001d026439.1	Zm00001d026439_T001.1,Zm00001d026439_T002.1,Zm00001d026439_T003.1,Zm00001d026439_T009.1,Zm00001d026439_T011.1,Zm00001d026439_T013.1,Zm00001d026439_T014.1,Zm00001d026439_T016.1,Zm00001d026439_T017.1,Zm00001d026439_T018.1,Zm00001d026439_T020.1,Zm00001d026439_T021.1,Zm00001d026439_T022.1,Zm00001d026439_T024.1,Zm00001d026439_T026.1,Zm00001d026439_T027.1,Zm00001d026439_T029.1,Zm00001d026439_T031.1,Zm0…	185.33	147.87	168.84	210.01	192.35	220.79	196.84	202.27	223.14	cdna chromosome:AGPv4:10:145893642:145896584:1 gene:Zm00001d026439.1 gene_biotype:protein_coding transcript_biotype:protein_coding	K03255|1|0.0|1118|zma:103642120|protein TIF31	-	-	-	gi|670446935|ref|XP_008663656.1|/0/PREDICTED: LOW QUALITY PROTEIN: clustered mitochondria protein homolog [Zea mays]
Zm00001d014673.1	Zm00001d014673_T001.1,Zm00001d014673_T002.1	97.38	95.9	102.15	142.62	111.05	150.96	158.07	175.87	189.51	cdna chromosome:AGPv4:5:58592104:58595583:-1 gene:Zm00001d014673.1 gene_biotype:protein_coding transcript_biotype:protein_coding	K03257|1|0.0|700|zma:541649|translation initiation factor 4A	-	GO:0008135//translation factor activity, RNA binding;GO:0042623//ATPase activity, coupled;GO:0032559//adenyl ribonucleotide binding;GO:0008135//translation factor activity, RNA binding;GO:0042623//ATPase activity, coupled;GO:0032559//adenyl ribonucleotide binding	GO:0006412//translation;GO:0006412//translation	gi|992156803|gb|KXG20770.1|/0/hypothetical protein SORBI_010G251100 [Sorghum bicolor]
Zm00001d029595.1	Zm00001d029595_T001.1,Zm00001d029595_T002.1,Zm00001d029595_T003.1,Zm00001d029595_T004.1,Zm00001d029595_T005.1	119.58	116.57	114.81	183.46	173.56	171.62	193.09	179.49	177.48	cdna chromosome:AGPv4:1:78348953:78351415:1 gene:Zm00001d029595.1 gene_biotype:protein_coding transcript_biotype:protein_coding	-	-	-	-	gi|670363943|ref|XP_008657318.1|/2.02211e-39/PREDICTED: uncharacterized protein At2g23090 isoform X2 [Zea mays]
Zm00001d053983.1	Zm00001d053983_T001.1,Zm00001d053983_T002.1,Zm00001d053983_T003.1,Zm00001d053983_T004.1,Zm00001d053983_T005.1	155.62	126.79	110.62	172.65	161.22	196.24	187.95	197.04	193.23	cdna chromosome:AGPv4:4:244581853:244585737:-1 gene:Zm00001d053983.1 gene_biotype:protein_coding transcript_biotype:protein_coding	-	GO:0043231//intracellular membrane-bounded organelle;GO:0043231//intracellular membrane-bounded organelle;GO:0043231//intracellular membrane-bounded organelle;GO:0043231//intracellular membrane-bounded organelle;GO:0043231//intracellular membrane-bounded organelle	-	-	gi|223947861|gb|ACN28014.1|/7.4615e-117/unknown [Zea mays]
Zm00001d033147.1	Zm00001d033147_T001.1,Zm00001d033147_T002.1,Zm00001d033147_T003.1,Zm00001d033147_T004.1,Zm00001d033147_T005.1,Zm00001d033147_T006.1,Zm00001d033147_T007.1,Zm00001d033147_T008.1,Zm00001d033147_T009.1,Zm00001d033147_T010.1	193.8	107.3	128.94	193.16	145.04	197.31	220.96	235.29	230.35	cdna chromosome:AGPv4:1:252109099:252110389:1 gene:Zm00001d033147.1 gene_biotype:protein_coding transcript_biotype:protein_coding	K02896|1|8e-47|186|zma:100193634|large subunit ribosomal protein L24e	GO:0043231//intracellular membrane-bounded organelle;GO:0030529//intracellular ribonucleoprotein complex;GO:0030529//intracellular ribonucleoprotein complex;GO:0043231//intracellular membrane-bounded organelle;GO:0030529//intracellular ribonucleoprotein complex;GO:0030529//intracellular ribonucleoprotein complex;GO:0030529//intracellular ribonucleoprotein complex;GO:0043231//intracellular membran…	GO:0005198//structural molecule activity;GO:0005198//structural molecule activity;GO:0005198//structural molecule activity;GO:0005198//structural molecule activity;GO:0005198//structural molecule activity;GO:0005198//structural molecule activity;GO:0005198//structural molecule activity;GO:0005198//structural molecule activity;GO:0005198//structural molecule activity	GO:0010467//gene expression;GO:0010467//gene expression;GO:0010467//gene expression;GO:0010467//gene expression;GO:0010467//gene expression;GO:0010467//gene expression;GO:0010467//gene expression;GO:0010467//gene expression;GO:0010467//gene expression	gi|226531684|ref|NP_001150133.1|/3.9544e-61/60S ribosomal protein L24 [Zea mays]
Zm00001d011504.1	Zm00001d011504_T001.1,Zm00001d011504_T002.1,Zm00001d011504_T003.1	151.16	126.02	124.13	177.88	154.58	172.28	203.06	213.23	211.41	cdna chromosome:AGPv4:8:152696246:152705526:1 gene:Zm00001d011504.1 gene_biotype:protein_coding transcript_biotype:protein_coding	K02150|1|1e-115|417|zma:100273417|V-type H+-transporting ATPase subunit E	GO:0016469//proton-transporting two-sector ATPase complex;GO:0016469//proton-transporting two-sector ATPase complex;GO:0016469//proton-transporting two-sector ATPase complex	GO:0015078//hydrogen ion transmembrane transporter activity;GO:0019829//cation-transporting ATPase activity;GO:0032559//adenyl ribonucleotide binding;GO:0015078//hydrogen ion transmembrane transporter activity;GO:0019829//cation-transporting ATPase activity;GO:0032559//adenyl ribonucleotide binding;GO:0015078//hydrogen ion transmembrane transporter activity;GO:0019829//cation-transporting ATPase …	GO:0015986//ATP synthesis coupled proton transport;GO:0015988//energy coupled proton transmembrane transport, against electrochemical gradient;GO:0015986//ATP synthesis coupled proton transport;GO:0015988//energy coupled proton transmembrane transport, against electrochemical gradient;GO:0015986//ATP synthesis coupled proton transport;GO:0015988//energy coupled proton transmembrane transport, aga…	gi|414881137|tpg|DAA58268.1|/8.17731e-116/TPA: hypothetical protein ZEAMMB73_789175 [Zea mays]
Zm00001d007819.1	Zm00001d007819_T001.1,Zm00001d007819_T002.1,Zm00001d007819_T003.1,Zm00001d007819_T004.1,Zm00001d007819_T005.1,Zm00001d007819_T006.1	173.81	182.86	207.99	237.93	195.02	247.23	325.02	295.2	333.52	cdna chromosome:AGPv4:2:240252387:240254107:1 gene:Zm00001d007819.1 gene_biotype:protein_coding transcript_biotype:protein_coding	K02958|1|5e-83|307|zma:100281004|small subunit ribosomal protein S15e	GO:0030529//intracellular ribonucleoprotein complex;GO:0030529//intracellular ribonucleoprotein complex;GO:0030529//intracellular ribonucleoprotein complex;GO:0030529//intracellular ribonucleoprotein complex;GO:0030529//intracellular ribonucleoprotein complex;GO:0030529//intracellular ribonucleoprotein complex	GO:0003676//nucleic acid binding;GO:0005198//structural molecule activity;GO:0003676//nucleic acid binding;GO:0005198//structural molecule activity;GO:0003676//nucleic acid binding;GO:0005198//structural molecule activity;GO:0003676//nucleic acid binding;GO:0005198//structural molecule activity;GO:0003676//nucleic acid binding;GO:0005198//structural molecule activity;GO:0003676//nucleic acid bind…	GO:0010467//gene expression;GO:0010467//gene expression;GO:0010467//gene expression;GO:0010467//gene expression;GO:0010467//gene expression;GO:0010467//gene expression	gi|226533381|ref|NP_001147395.1|/2.73041e-82/40S ribosomal protein S15 [Zea mays]
Zm00001d045475.1	Zm00001d045475_T001.1	141.95	139.66	152.16	248.61	195.46	263.12	220.92	195.44	217.3	cdna chromosome:AGPv4:9:23614389:23615400:1 gene:Zm00001d045475.1 gene_biotype:protein_coding transcript_biotype:protein_coding	K11253|1|5e-73|275|dosa:Os06t0130900-00|histone H3	GO:0000785//chromatin;GO:0043231//intracellular membrane-bounded organelle	GO:0003676//nucleic acid binding	GO:0034728//nucleosome organization	gi|413953368|gb|AFW86017.1|/3.71912e-76/histone H3 [Zea mays]
Zm00001d011565.1	Zm00001d011565_T001.1,Zm00001d011565_T002.1,Zm00001d011565_T003.1,Zm00001d011565_T004.1,Zm00001d011565_T005.1,Zm00001d011565_T006.1,Zm00001d011565_T007.1,Zm00001d011565_T008.1,Zm00001d011565_T009.1,Zm00001d011565_T010.1	85.09	99.74	91.61	167.49	141.62	169.16	183.35	175.51	191.49	cdna chromosome:AGPv4:8:154584939:154588437:-1 gene:Zm00001d011565.1 gene_biotype:protein_coding transcript_biotype:protein_coding	K10580|1|8e-22|107|sita:101781307|ubiquitin-conjugating enzyme E2 N [EC:2.3.2.23]	GO:0016020//membrane;GO:0031371//ubiquitin conjugating enzyme complex;GO:0016020//membrane;GO:0031371//ubiquitin conjugating enzyme complex	GO:0019787//ubiquitin-like protein transferase activity;GO:0032559//adenyl ribonucleotide binding;GO:0019787//ubiquitin-like protein transferase activity;GO:0032559//adenyl ribonucleotide binding;GO:0019787//ubiquitin-like protein transferase activity;GO:0032559//adenyl ribonucleotide binding;GO:0000166//nucleotide binding;GO:0019787//ubiquitin-like protein transferase activity;GO:0019787//ubiqui…	GO:0070646//protein modification by small protein removal;GO:0070646//protein modification by small protein removal;GO:0010038//response to metal ion;GO:0032446//protein modification by small protein conjugation;GO:0009913//epidermal cell differentiation;GO:0019941//modification-dependent protein catabolic process;GO:0070646//protein modification by small protein removal;GO:0070646//protein modif…	gi|525343495|ref|NP_001266348.1|/1.03686e-40/putative ubiquitin-conjugating enzyme family [Zea mays]
Zm00001d027514.1	Zm00001d027514_T001.1,Zm00001d027514_T002.1,Zm00001d027514_T003.1,Zm00001d027514_T004.1	179.19	152.88	156.32	271.84	240.25	268.58	229.34	222.01	206.49	cdna chromosome:AGPv4:1:7177670:7183179:-1 gene:Zm00001d027514.1 gene_biotype:protein_coding transcript_biotype:protein_coding	K04523|1|3e-92|340|zma:100383383|ubiquilin	-	-	-	gi|670360968|ref|XP_008644869.1|/1.96354e-91/PREDICTED: uncharacterized protein LOC100383383 isoform X2 [Zea mays]
Zm00001d022463.1	Zm00001d022463_T001.1	130.58	120.4	130.13	186.52	127.62	180.59	213.55	234.73	233.14	cdna chromosome:AGPv4:7:178165232:178167051:-1 gene:Zm00001d022463.1 gene_biotype:protein_coding transcript_biotype:protein_coding	K02891|1|5e-46|185|zma:100192778|large subunit ribosomal protein L22e	GO:0030529//intracellular ribonucleoprotein complex	GO:0005198//structural molecule activity	GO:0010467//gene expression	gi|944262888|gb|KQL27145.1|/9.41031e-49/hypothetical protein SETIT_031166mg [Setaria italica]
Zm00001d004401.1	Zm00001d004401_T001.1	131.94	79.75	126.82	101.72	155.48	40.83	203.36	143.86	132.79	cdna chromosome:AGPv4:2:109327004:109328229:1 gene:Zm00001d004401.1 gene_biotype:protein_coding transcript_biotype:protein_coding	K11426|1|2e-47|191|sly:101250545|SET and MYND domain-containing protein;K19476|3|9e-19|95.5|mdm:103418875|vacuolar protein sorting-associated protein IST1	GO:0005576//extracellular region;GO:0031410//cytoplasmic vesicle	GO:0046914//transition metal ion binding	-	gi|195643554|gb|ACG41245.1|/8.23189e-114/germin-like protein subfamily 1 member 17 precursor [Zea mays]
Zm00001d036547.1	Zm00001d036547_T001.1	279.22	164.7	170.95	269.09	299.91	240.82	225.87	282.41	236.64	cdna chromosome:AGPv4:6:91589807:91591096:1 gene:Zm00001d036547.1 gene_biotype:protein_coding transcript_biotype:protein_coding	-	-	-	-	gi|413943298|gb|AFW75947.1|/1.33211e-46/hypothetical protein ZEAMMB73_554206, partial [Zea mays]
Zm00001d044247.1	Zm00001d044247_T001.1	115.49	118.27	118.6	175.98	146.88	193.44	200.22	209.25	233.84	cdna chromosome:AGPv4:3:223001191:223001980:-1 gene:Zm00001d044247.1 gene_biotype:protein_coding transcript_biotype:protein_coding	K11252|1|1e-43|177|zma:100274083|histone H2B	GO:0000785//chromatin;GO:0043231//intracellular membrane-bounded organelle	GO:0003676//nucleic acid binding	GO:0034728//nucleosome organization	gi|195644090|gb|ACG41513.1|/5.5569e-43/histone H2B.2 [Zea mays]
Zm00001d038832.1	Zm00001d038832_T001.1,Zm00001d038832_T002.1,Zm00001d038832_T003.1,Zm00001d038832_T004.1,Zm00001d038832_T005.1,Zm00001d038832_T006.1	136.43	90.44	85.28	108.13	85.45	110.6	132.32	143.08	155.2	cdna chromosome:AGPv4:6:165377818:165379007:-1 gene:Zm00001d038832.1 gene_biotype:protein_coding transcript_biotype:protein_coding	K11276|1|2e-23|108|mus:103994106|nucleophosmin 1	GO:0031981//nuclear lumen;GO:0031981//nuclear lumen;GO:0031981//nuclear lumen;GO:0031981//nuclear lumen;GO:0031981//nuclear lumen;GO:0031981//nuclear lumen	GO:0046914//transition metal ion binding;GO:0003824//catalytic activity;GO:0046914//transition metal ion binding;GO:0003824//catalytic activity;GO:0046914//transition metal ion binding;GO:0003824//catalytic activity;GO:0046914//transition metal ion binding;GO:0003824//catalytic activity;GO:0046914//transition metal ion binding;GO:0003824//catalytic activity;GO:0046914//transition metal ion bindin…	GO:0006325//chromatin organization;GO:0006325//chromatin organization;GO:0006325//chromatin organization;GO:0006325//chromatin organization;GO:0006325//chromatin organization;GO:0006325//chromatin organization	gi|821595371|ref|NP_001105402.2|/7.78403e-95/histone deacetylase HDT1 [Zea mays]
Zm00001d008594.1	Zm00001d008594_T001.1	117.46	135.2	153.41	184.42	125.63	179.06	190.36	197.97	207.55	cdna chromosome:AGPv4:8:13894290:13894763:1 gene:Zm00001d008594.1 gene_biotype:protein_coding transcript_biotype:protein_coding	K02898|1|1e-54|212|zma:100285268|large subunit ribosomal protein L26e	GO:0043231//intracellular membrane-bounded organelle;GO:0030529//intracellular ribonucleoprotein complex	GO:0005198//structural molecule activity	GO:0010467//gene expression	gi|238011054|gb|ACR36562.1|/5.06019e-58/unknown [Zea mays]
Zm00001d048100.1	Zm00001d048100_T001.1,Zm00001d048100_T002.1,Zm00001d048100_T003.1,Zm00001d048100_T004.1,Zm00001d048100_T005.1,Zm00001d048100_T006.1,Zm00001d048100_T007.1,Zm00001d048100_T008.1,Zm00001d048100_T009.1	79.96	94.89	102.86	137.23	112.24	118.61	134.47	131.04	133.18	cdna chromosome:AGPv4:9:150167424:150168988:-1 gene:Zm00001d048100.1 gene_biotype:protein_coding transcript_biotype:protein_coding	K10956|1|2e-139|496|sita:101755524|protein transport protein SEC61 subunit alpha	GO:0044464;GO:0044464;GO:0044464;GO:0044464;GO:0044464;GO:0044464;GO:0044464;GO:0044464;GO:0044464	GO:0008320//protein transmembrane transporter activity;GO:0008320//protein transmembrane transporter activity;GO:0008320//protein transmembrane transporter activity;GO:0008320//protein transmembrane transporter activity;GO:0008320//protein transmembrane transporter activity;GO:0008320//protein transmembrane transporter activity;GO:0008320//protein transmembrane transporter activity;GO:0008320//pr…	GO:0006810//transport;GO:0006810//transport;GO:0006810//transport;GO:0006810//transport;GO:0006810//transport;GO:0006810//transport;GO:0006810//transport;GO:0006810//transport	gi|670435210|ref|XP_008658175.1|/0/PREDICTED: uncharacterized protein LOC100217058 isoform X1 [Zea mays]
Zm00001d027290.1	Zm00001d027290_T001.1	378.43	490.05	436.19	485	544.1	346.69	662.95	661.2	618.97	cdna chromosome:AGPv4:1:1938725:1939294:1 gene:Zm00001d027290.1 gene_biotype:protein_coding transcript_biotype:protein_coding	K02883|1|5e-34|144|zma:103646289|large subunit ribosomal protein L18e;K11855|2|6e-14|77.8|bvg:104906049|ubiquitin carboxyl-terminal hydrolase 36/42 [EC:3.4.19.12]	GO:0031410//cytoplasmic vesicle	-	-	gi|414864255|tpg|DAA42812.1|/2.61575e-33/TPA: hypothetical protein ZEAMMB73_664289 [Zea mays]
Zm00001d037684.1	Zm00001d037684_T001.1	46.15	63.72	43.9	50.11	31.6	61.82	47.86	50.44	52.83	cdna chromosome:AGPv4:6:133964806:133965066:-1 gene:Zm00001d037684.1 gene_biotype:protein_coding transcript_biotype:protein_coding	-	-	-	-	gi|195628174|gb|ACG35917.1|/1.02345e-31/hypothetical protein [Zea mays]
Zm00001d012103.1	Zm00001d012103_T001.1	224.94	288.25	280.8	291.14	199.7	275.26	332.79	344.32	350.54	cdna chromosome:AGPv4:8:168303869:168306204:-1 gene:Zm00001d012103.1 gene_biotype:protein_coding transcript_biotype:protein_coding	K01623|1|0.0|709|zma:100272913|fructose-bisphosphate aldolase, class I [EC:4.1.2.13]	GO:0044424	GO:0016832//aldehyde-lyase activity	GO:0006007//glucose catabolic process	gi|890782319|ref|NP_001140837.2|/0/fructose-bisphosphate aldolase cytoplasmic isozyme [Zea mays]
Zm00001d050300.1	Zm00001d050300_T001.1,Zm00001d050300_T002.1,Zm00001d050300_T003.1	83.76	60.16	56.14	62.82	57.7	56	68.29	69.55	74.24	cdna chromosome:AGPv4:4:79804798:79808322:-1 gene:Zm00001d050300.1 gene_biotype:protein_coding transcript_biotype:protein_coding	K14838|1|3e-108|392|zma:100856944|nucleolar protein 15	GO:0043231//intracellular membrane-bounded organelle;GO:0043231//intracellular membrane-bounded organelle;GO:0043231//intracellular membrane-bounded organelle	GO:0005488;GO:0005488;GO:0005488	-	gi|194697602|gb|ACF82885.1|/5.25115e-110/unknown [Zea mays]
Zm00001d012741.1	Zm00001d012741_T001.1,Zm00001d012741_T002.1,Zm00001d012741_T003.1	138.31	114.31	117.13	154.99	122.76	150.67	174.84	195.44	201.03	cdna chromosome:AGPv4:8:179545649:179546407:1 gene:Zm00001d012741.1 gene_biotype:protein_coding transcript_biotype:protein_coding	-	GO:0031410//cytoplasmic vesicle;GO:0031410//cytoplasmic vesicle;GO:0031410//cytoplasmic vesicle	-	-	gi|944242688|gb|KQL06996.1|/3.94356e-32/hypothetical protein SETIT_004637mg, partial [Setaria italica]
Zm00001d054065.1	Zm00001d054065_T001.1,Zm00001d054065_T002.1	90.1	87.7	99.97	98.87	70.79	97.27	126.83	133.55	112.73	cdna chromosome:AGPv4:4:245794577:245796505:-1 gene:Zm00001d054065.1 gene_biotype:protein_coding transcript_biotype:protein_coding	K02922|1|4e-45|102|zma:100282836|large subunit ribosomal protein L37e	GO:0043231//intracellular membrane-bounded organelle;GO:0000785//chromatin;GO:0030529//intracellular ribonucleoprotein complex;GO:0043231//intracellular membrane-bounded organelle;GO:0000785//chromatin;GO:0030529//intracellular ribonucleoprotein complex	GO:0043169//cation binding;GO:0003723//RNA binding;GO:0005198//structural molecule activity;GO:0043169//cation binding;GO:0003723//RNA binding;GO:0005198//structural molecule activity	GO:0034728//nucleosome organization;GO:0010467//gene expression;GO:0034728//nucleosome organization;GO:0010467//gene expression	gi|670400385|ref|XP_008680029.1|/1.87263e-44/PREDICTED: 60S ribosomal protein L37-3 [Zea mays]
Zm00001d039166.1	Zm00001d039166_T001.1,Zm00001d039166_T002.1,Zm00001d039166_T003.1,Zm00001d039166_T004.1	116.83	138.01	136.95	221.9	204.9	225.62	261.88	254.23	270.22	cdna chromosome:AGPv4:6:171614979:171617611:-1 gene:Zm00001d039166.1 gene_biotype:protein_coding transcript_biotype:protein_coding	K10712|1|2e-145|330|zma:100191278|cysteamine dioxygenase [EC:1.13.11.19]	-	GO:0016702//oxidoreductase activity, acting on single donors with incorporation of molecular oxygen, incorporation of two atoms of oxygen;GO:0016702//oxidoreductase activity, acting on single donors with incorporation of molecular oxygen, incorporation of two atoms of oxygen;GO:0016702//oxidoreductase activity, acting on single donors with incorporation of molecular oxygen, incorporation of two a…	GO:0008152//metabolic process;GO:0008152//metabolic process;GO:0008152//metabolic process;GO:0008152//metabolic process	gi|212275668|ref|NP_001130184.1|/1.318e-144/cupin, RmlC-type [Zea mays]
Zm00001d025339.1	Zm00001d025339_T001.1,Zm00001d025339_T002.1,Zm00001d025339_T003.1,Zm00001d025339_T004.1,Zm00001d025339_T005.1,Zm00001d025339_T006.1,Zm00001d025339_T007.1,Zm00001d025339_T008.1,Zm00001d025339_T009.1	170.51	165.39	150.34	104.31	116.94	96.3	115.04	134.87	130.83	cdna chromosome:AGPv4:10:114703146:114703984:-1 gene:Zm00001d025339.1 gene_biotype:protein_coding transcript_biotype:protein_coding	-	-	-	-	gi|413918242|gb|AFW58174.1|/5.24754e-63/hypothetical protein ZEAMMB73_542535 [Zea mays]
Zm00001d035560.1	Zm00001d035560_T001.1,Zm00001d035560_T002.1,Zm00001d035560_T003.1,Zm00001d035560_T004.1,Zm00001d035560_T005.1,Zm00001d035560_T006.1,Zm00001d035560_T007.1,Zm00001d035560_T008.1,Zm00001d035560_T009.1,Zm00001d035560_T010.1,Zm00001d035560_T011.1,Zm00001d035560_T012.1,Zm00001d035560_T013.1,Zm00001d035560_T014.1,Zm00001d035560_T015.1,Zm00001d035560_T016.1,Zm00001d035560_T017.1,Zm00001d035560_T018.1,Zm0…	53.29	183.57	74.29	104.43	138.24	92.91	25.81	22.48	21.6	cdna chromosome:AGPv4:6:33142714:33144078:1 gene:Zm00001d035560.1 gene_biotype:protein_coding transcript_biotype:protein_coding	-	-	-	-	gi|670412250|ref|XP_008647278.1|/1.59393e-48/PREDICTED: jasmonate-induced protein isoform X1 [Zea mays]
Zm00001d020511.1	Zm00001d020511_T001.1,Zm00001d020511_T002.1,Zm00001d020511_T003.1	135.39	118.17	114.92	168.87	141.85	183.83	191.42	198.97	206.37	cdna chromosome:AGPv4:7:119798846:119803060:1 gene:Zm00001d020511.1 gene_biotype:protein_coding transcript_biotype:protein_coding	K12158|1|2e-80|299|zma:100282222|ubiquitin-like protein Nedd8	GO:0043231//intracellular membrane-bounded organelle;GO:0016020//membrane;GO:0043231//intracellular membrane-bounded organelle;GO:0016020//membrane;GO:0043231//intracellular membrane-bounded organelle;GO:0016020//membrane	-	GO:0009725//response to hormone;GO:0007275//multicellular organism development;GO:0032446//protein modification by small protein conjugation;GO:0009692//ethylene metabolic process;GO:0009725//response to hormone;GO:0007275//multicellular organism development;GO:0032446//protein modification by small protein conjugation;GO:0009692//ethylene metabolic process;GO:0009725//response to hormone;GO:0007…	gi|414885491|tpg|DAA61505.1|/7.22552e-87/TPA: hypothetical protein ZEAMMB73_647767 [Zea mays]
Zm00001d021147.1	Zm00001d021147_T001.1,Zm00001d021147_T002.1,Zm00001d021147_T003.1,Zm00001d021147_T004.1,Zm00001d021147_T005.1,Zm00001d021147_T006.1	137.22	115.41	113.32	164.39	133.79	160.77	175.99	190.1	193.41	cdna chromosome:AGPv4:7:144103345:144106772:-1 gene:Zm00001d021147.1 gene_biotype:protein_coding transcript_biotype:protein_coding	K02987|1|6e-32|139|zma:103627036|small subunit ribosomal protein S4e	GO:0043231//intracellular membrane-bounded organelle;GO:0000502//proteasome complex;GO:0043231//intracellular membrane-bounded organelle;GO:0000502//proteasome complex;GO:0043231//intracellular membrane-bounded organelle;GO:0000502//proteasome complex;GO:0043231//intracellular membrane-bounded organelle;GO:0000502//proteasome complex	GO:0004175//endopeptidase activity;GO:0004175//endopeptidase activity;GO:0004175//endopeptidase activity;GO:0004175//endopeptidase activity	GO:0019941//modification-dependent protein catabolic process;GO:0019941//modification-dependent protein catabolic process;GO:0019941//modification-dependent protein catabolic process;GO:0019941//modification-dependent protein catabolic process	gi|223945727|gb|ACN26947.1|/2.08576e-172/unknown [Zea mays]
Zm00001d041119.1	Zm00001d041119_T001.1,Zm00001d041119_T002.1,Zm00001d041119_T003.1,Zm00001d041119_T004.1,Zm00001d041119_T005.1	169.46	136.6	142.31	250.83	187.43	224.44	258.88	276.96	249.9	cdna chromosome:AGPv4:3:98749658:98758307:1 gene:Zm00001d041119.1 gene_biotype:protein_coding transcript_biotype:protein_coding	K03283|1|0.0|1048|osa:4351875|heat shock 70kDa protein 1/8	GO:0043231//intracellular membrane-bounded organelle;GO:0043231//intracellular membrane-bounded organelle;GO:0043231//intracellular membrane-bounded organelle;GO:0043231//intracellular membrane-bounded organelle;GO:0043231//intracellular membrane-bounded organelle	GO:0005515//protein binding;GO:0032559//adenyl ribonucleotide binding;GO:0005515//protein binding;GO:0016628//oxidoreductase activity, acting on the CH-CH group of donors, NAD or NADP as acceptor;GO:0032559//adenyl ribonucleotide binding;GO:0005515//protein binding;GO:0016628//oxidoreductase activity, acting on the CH-CH group of donors, NAD or NADP as acceptor;GO:0032559//adenyl ribonucleotide b…	GO:0050896//response to stimulus;GO:0044267//cellular protein metabolic process;GO:0050896//response to stimulus;GO:0044267//cellular protein metabolic process;GO:0050896//response to stimulus;GO:0044267//cellular protein metabolic process;GO:0050896//response to stimulus;GO:0044267//cellular protein metabolic process;GO:0050896//response to stimulus;GO:0044267//cellular protein metabolic process	gi|242083308|ref|XP_002442079.1|/0/hypothetical protein SORBIDRAFT_08g009580 [Sorghum bicolor]
Zm00001d050375.1	Zm00001d050375_T001.1,Zm00001d050375_T002.1	140.02	119.46	110.17	230.84	188.51	242.43	282.52	290.09	283.3	cdna chromosome:AGPv4:4:84712648:84716234:-1 gene:Zm00001d050375.1 gene_biotype:protein_coding transcript_biotype:protein_coding	K06630|1|1e-140|500|zma:100285226|14-3-3 protein epsilon	-	GO:0005515//protein binding;GO:0005515//protein binding	-	gi|226507586|ref|NP_001151592.1|/7.66361e-140/uncharacterized protein LOC100285226 [Zea mays]
Zm00001d013005.1	Zm00001d013005_T001.1,Zm00001d013005_T002.1,Zm00001d013005_T003.1,Zm00001d013005_T004.1	99.85	97.1	92.58	134.11	127.45	133.39	120.91	116.52	112.56	cdna chromosome:AGPv4:5:2997319:3000751:-1 gene:Zm00001d013005.1 gene_biotype:protein_coding transcript_biotype:protein_coding	K11982|1|4e-141|502|zma:100282229|E3 ubiquitin-protein ligase RNF115/126 [EC:2.3.2.27]	-	-	-	gi|670404018|ref|XP_008643657.1|/6.88355e-141/PREDICTED: LOC100282229 isoform X1 [Zea mays]
Zm00001d043628.1	Zm00001d043628_T001.1,Zm00001d043628_T002.1	77.26	61.9	69.12	109.7	99.15	105.21	137.8	143.49	165.5	cdna chromosome:AGPv4:3:205575408:205576863:1 gene:Zm00001d043628.1 gene_biotype:protein_coding transcript_biotype:protein_coding	K00053|1|1e-141|371|zma:100382989|ketol-acid reductoisomerase [EC:1.1.1.86]	GO:0043231//intracellular membrane-bounded organelle;GO:0043231//intracellular membrane-bounded organelle	GO:0043169//cation binding;GO:0016616//oxidoreductase activity, acting on the CH-OH group of donors, NAD or NADP as acceptor;GO:0048037//cofactor binding;GO:0043169//cation binding;GO:0016616//oxidoreductase activity, acting on the CH-OH group of donors, NAD or NADP as acceptor;GO:0048037//cofactor binding	GO:0008652//cellular amino acid biosynthetic process;GO:0008652//cellular amino acid biosynthetic process	gi|414880720|tpg|DAA57851.1|/0/TPA: hypothetical protein ZEAMMB73_144595 [Zea mays]
Zm00001d017168.1	Zm00001d017168_T001.1,Zm00001d017168_T002.1,Zm00001d017168_T003.1,Zm00001d017168_T004.1,Zm00001d017168_T005.1	240.43	190.26	219.46	251.91	238.98	257.92	295.12	287.02	276.61	cdna chromosome:AGPv4:5:187808360:187809851:1 gene:Zm00001d017168.1 gene_biotype:protein_coding transcript_biotype:protein_coding	K01653|1|2e-93|342|zma:100381801|acetolactate synthase I/III small subunit [EC:2.2.1.6]	GO:0043231//intracellular membrane-bounded organelle;GO:0043231//intracellular membrane-bounded organelle;GO:0043231//intracellular membrane-bounded organelle;GO:0043231//intracellular membrane-bounded organelle	GO:0031406//carboxylic acid binding;GO:0016744//transferase activity, transferring aldehyde or ketonic groups;GO:0031406//carboxylic acid binding;GO:0016744//transferase activity, transferring aldehyde or ketonic groups;GO:0031406//carboxylic acid binding;GO:0016744//transferase activity, transferring aldehyde or ketonic groups;GO:0031406//carboxylic acid binding;GO:0016744//transferase activity,…	GO:0008652//cellular amino acid biosynthetic process;GO:0008652//cellular amino acid biosynthetic process;GO:0008652//cellular amino acid biosynthetic process;GO:0008652//cellular amino acid biosynthetic process;GO:0008652//cellular amino acid biosynthetic process	gi|670404594|ref|XP_008643958.1|/1.65268e-138/PREDICTED: uncharacterized protein LOC100381801 isoform X1 [Zea mays]
Zm00001d028568.1	Zm00001d028568_T001.1,Zm00001d028568_T002.1,Zm00001d028568_T003.1,Zm00001d028568_T004.1,Zm00001d028568_T005.1,Zm00001d028568_T006.1,Zm00001d028568_T007.1	128.38	128.27	137.97	376.05	292.19	363.44	316.65	320.45	300.57	cdna chromosome:AGPv4:1:39394014:39401737:1 gene:Zm00001d028568.1 gene_biotype:protein_coding transcript_biotype:protein_coding	K06269|1|2e-26|120|zma:103634267|serine/threonine-protein phosphatase PP1 catalytic subunit [EC:3.1.3.16]	GO:0043234//protein complex;GO:0043234//protein complex;GO:0043234//protein complex;GO:0043234//protein complex;GO:0043234//protein complex;GO:0043234//protein complex;GO:0043234//protein complex	GO:0004721//phosphoprotein phosphatase activity;GO:0004721//phosphoprotein phosphatase activity;GO:0004721//phosphoprotein phosphatase activity;GO:0004721//phosphoprotein phosphatase activity;GO:0004721//phosphoprotein phosphatase activity;GO:0004721//phosphoprotein phosphatase activity;GO:0004721//phosphoprotein phosphatase activity	GO:0006464//cellular protein modification process;GO:0006464//cellular protein modification process;GO:0006464//cellular protein modification process;GO:0006464//cellular protein modification process;GO:0006464//cellular protein modification process;GO:0006464//cellular protein modification process;GO:0006464//cellular protein modification process	gi|222624631|gb|EEE58763.1|/3.07583e-164/hypothetical protein OsJ_10270 [Oryza sativa Japonica Group]
Zm00001d009870.1	Zm00001d009870_T001.1,Zm00001d009870_T002.1,Zm00001d009870_T003.1,Zm00001d009870_T004.1,Zm00001d009870_T005.1,Zm00001d009870_T006.1,Zm00001d009870_T007.1,Zm00001d009870_T008.1,Zm00001d009870_T009.1,Zm00001d009870_T010.1,Zm00001d009870_T011.1,Zm00001d009870_T012.1,Zm00001d009870_T013.1,Zm00001d009870_T014.1	166.04	160.97	166.02	243.92	180.11	230.47	323.72	397.36	349.76	cdna chromosome:AGPv4:8:86257875:86260115:1 gene:Zm00001d009870.1 gene_biotype:protein_coding transcript_biotype:protein_coding	K03231|1|2e-58|186|gra:105776176|elongation factor 1-alpha	GO:0044424;GO:0044424;GO:0044424;GO:0044424;GO:0043231//intracellular membrane-bounded organelle;GO:0044424;GO:0044424;GO:0044424;GO:0044424;GO:0044424;GO:0044424;GO:0043231//intracellular membrane-bounded organelle;GO:0043231//intracellular membrane-bounded organelle;GO:0044424	GO:0017111//nucleoside-triphosphatase activity;GO:0008135//translation factor activity, RNA binding;GO:0032561//guanyl ribonucleotide binding;GO:0017111//nucleoside-triphosphatase activity;GO:0008135//translation factor activity, RNA binding;GO:0032561//guanyl ribonucleotide binding;GO:0017111//nucleoside-triphosphatase activity;GO:0008135//translation factor activity, RNA binding;GO:0032561//gua…	GO:0006412//translation;GO:0009207;GO:0006412//translation;GO:0009207;GO:0006412//translation;GO:0009207;GO:0006412//translation;GO:0009207;GO:0006412//translation;GO:0009207;GO:0006412//translation;GO:0009207;GO:0006412//translation;GO:0009207;GO:0006412//translation;GO:0009207;GO:0006412//translation;GO:0009207;GO:0006412//translation;GO:0009207;GO:0006412//translation;GO:0009207;GO:0006412//tr…	gi|222624297|gb|EEE58429.1|/3.42425e-83/hypothetical protein OsJ_09630 [Oryza sativa Japonica Group]
Zm00001d021999.1	Zm00001d021999_T001.1,Zm00001d021999_T002.1,Zm00001d021999_T003.1	109.01	113.27	111.42	188.43	144.39	172.89	179.37	192.18	198.1	cdna chromosome:AGPv4:7:167781355:167785328:1 gene:Zm00001d021999.1 gene_biotype:protein_coding transcript_biotype:protein_coding	K17265|1|1e-25|118|nnu:104609434|Ras GTPase-activating protein-binding protein 1 [EC:3.6.4.12 3.6.4.13]	GO:0044464;GO:0044464;GO:0044464	GO:0005488;GO:0005488;GO:0005488	GO:0051234//establishment of localization;GO:0051234//establishment of localization;GO:0051234//establishment of localization	gi|414887386|tpg|DAA63400.1|/7.10033e-103/TPA: hypothetical protein ZEAMMB73_693462 [Zea mays]
Zm00001d009000.1	Zm00001d009000_T001.1	160.24	123.36	126.78	205.21	143.57	199.51	256.15	271.64	283.8	cdna chromosome:AGPv4:8:29485965:29488075:-1 gene:Zm00001d009000.1 gene_biotype:protein_coding transcript_biotype:protein_coding	K02957|1|5e-69|261|zma:100280177|small subunit ribosomal protein S15Ae	GO:0030529//intracellular ribonucleoprotein complex	GO:0005198//structural molecule activity	GO:0010467//gene expression	gi|226498832|ref|NP_001146581.1|/2.47676e-68/putative ribosomal protein S8 family protein [Zea mays]
Zm00001d028622.1	Zm00001d028622_T001.1,Zm00001d028622_T002.1,Zm00001d028622_T003.1	222.37	176.95	187.62	320.99	231.64	333.18	429.65	423.89	385.4	cdna chromosome:AGPv4:1:41158763:41162190:-1 gene:Zm00001d028622.1 gene_biotype:protein_coding transcript_biotype:protein_coding	K02925|1|0.0|699|zma:101027258|large subunit ribosomal protein L3e	GO:0030529//intracellular ribonucleoprotein complex;GO:0030529//intracellular ribonucleoprotein complex;GO:0030529//intracellular ribonucleoprotein complex	GO:0005198//structural molecule activity;GO:0005198//structural molecule activity;GO:0005198//structural molecule activity	GO:0010467//gene expression;GO:0010467//gene expression;GO:0010467//gene expression	gi|212721340|ref|NP_001131208.1|/0/uncharacterized protein LOC100192516 [Zea mays]
Zm00001d045192.1	Zm00001d045192_T001.1,Zm00001d045192_T002.1,Zm00001d045192_T003.1,Zm00001d045192_T004.1,Zm00001d045192_T005.1,Zm00001d045192_T006.1,Zm00001d045192_T008.1,Zm00001d045192_T009.1,Zm00001d045192_T010.1,Zm00001d045192_T011.1,Zm00001d045192_T012.1,Zm00001d045192_T013.1,Zm00001d045192_T014.1,Zm00001d045192_T015.1,Zm00001d045192_T016.1,Zm00001d045192_T017.1,Zm00001d045192_T018.1,Zm00001d045192_T020.1,Zm0…	181.05	262.22	290.45	291.33	344.94	323.14	300.41	340.08	277.32	cdna chromosome:AGPv4:9:15720913:15728927:1 gene:Zm00001d045192.1 gene_biotype:protein_coding transcript_biotype:protein_coding	K10807|1|0.0|1573|zma:103638014|ribonucleoside-diphosphate reductase subunit M1 [EC:1.17.4.1]	GO:0043234//protein complex;GO:0043234//protein complex;GO:0043234//protein complex;GO:0031410//cytoplasmic vesicle;GO:0043234//protein complex;GO:0031410//cytoplasmic vesicle;GO:0031410//cytoplasmic vesicle;GO:0031410//cytoplasmic vesicle;GO:0031410//cytoplasmic vesicle;GO:0031410//cytoplasmic vesicle;GO:0031410//cytoplasmic vesicle;GO:0043234//protein complex;GO:0031410//cytoplasmic vesicle;GO:…	GO:0032559//adenyl ribonucleotide binding;GO:0016728;GO:0032559//adenyl ribonucleotide binding;GO:0016728;GO:0032559//adenyl ribonucleotide binding;GO:0016728;GO:0032559//adenyl ribonucleotide binding;GO:0016728;GO:0032559//adenyl ribonucleotide binding;GO:0016728;GO:0032559//adenyl ribonucleotide binding;GO:0016728	GO:0006259//DNA metabolic process;GO:0006259//DNA metabolic process;GO:0006259//DNA metabolic process;GO:0010876//lipid localization;GO:0006259//DNA metabolic process;GO:0010876//lipid localization;GO:0010876//lipid localization;GO:0010876//lipid localization;GO:0010876//lipid localization;GO:0010876//lipid localization;GO:0006259//DNA metabolic process;GO:0010876//lipid localization;GO:0010876//…	gi|238008316|gb|ACR35193.1|/2.39086e-17/unknown [Zea mays]
Zm00001d013999.1	Zm00001d013999_T001.1,Zm00001d013999_T002.1,Zm00001d013999_T003.1	173.72	140.31	131.85	160.15	143.55	178.91	190.14	196.23	187.42	cdna chromosome:AGPv4:5:28088594:28089889:1 gene:Zm00001d013999.1 gene_biotype:protein_coding transcript_biotype:protein_coding	K01527|1|1e-58|226|zma:100284372|nascent polypeptide-associated complex subunit beta	-	-	GO:0006970//response to osmotic stress	gi|226503569|ref|NP_001150739.1|/2.68322e-31/uncharacterized protein LOC100284372 [Zea mays]
Zm00001d005636.1	Zm00001d005636_T001.1,Zm00001d005636_T002.1,Zm00001d005636_T003.1,Zm00001d005636_T004.1,Zm00001d005636_T005.1,Zm00001d005636_T006.1,Zm00001d005636_T008.1,Zm00001d005636_T009.1	112.41	85.05	83.89	145.82	111.57	142.26	138.38	161.31	156.51	cdna chromosome:AGPv4:2:181461755:181465544:1 gene:Zm00001d005636.1 gene_biotype:protein_coding transcript_biotype:protein_coding	-	-	-	-	gi|670378374|ref|XP_008670143.1|/3.70372e-62/PREDICTED: proton pump-interactor 1-like [Zea mays]
Zm00001d034429.1	Zm00001d034429_T001.1,Zm00001d034429_T002.1,Zm00001d034429_T003.1,Zm00001d034429_T004.1,Zm00001d034429_T005.1,Zm00001d034429_T006.1	97.14	103.87	99.52	166.64	146.8	183.86	174.61	162.26	161.54	cdna chromosome:AGPv4:1:292813325:292816769:1 gene:Zm00001d034429.1 gene_biotype:protein_coding transcript_biotype:protein_coding	-	-	GO:0015036//disulfide oxidoreductase activity;GO:0015036//disulfide oxidoreductase activity;GO:0015036//disulfide oxidoreductase activity;GO:0015036//disulfide oxidoreductase activity;GO:0015036//disulfide oxidoreductase activity;GO:0015036//disulfide oxidoreductase activity	GO:0018904;GO:0019725//cellular homeostasis;GO:0018904;GO:0019725//cellular homeostasis;GO:0018904;GO:0019725//cellular homeostasis;GO:0018904;GO:0019725//cellular homeostasis;GO:0018904;GO:0019725//cellular homeostasis;GO:0018904;GO:0019725//cellular homeostasis	gi|414873335|tpg|DAA51892.1|/1.92549e-76/TPA: hypothetical protein ZEAMMB73_204229 [Zea mays]
[truncated: 36,352 more rows]
