# Supplementary material for: The Zea mays mutants opaque2 and opaque16 disclose lysine change in waxy maize as revealed by RNA-Seq
Source: Sci Rep. 2019 Aug 22;9:12265. doi: 10.1038/s41598-019-48478-6 (PMC6706447; doi:10.1038/s41598-019-48478-6)
Supplement: Supplementary file 5 — Table S6 [file 41598_2019_48478_MOESM5_ESM.xlsx]

## Sheet: 272-DGE
Table S6. 272 DEGs of QCL5019 versus QCL8006_1, and QCL5019 versus QCL8006_2.
Gene	log2Ratio(QCL5019_wxwx-VS-QCL8006_1_o2o2o16o16wxwx)	log2Ratio(QCL5019_wxwx-VS-QCL8006_2_o2o2o16o16wxwx)	Description	KEGG Orthology	GO Component	GO Function	GO Process	Blast nr
Zm00001d011253.1	6.6201	6.52181	cdna chromosome:AGPv4:8:144627669:144628537:-1 gene:Zm00001d011253.1 gene_biotype:protein_coding transcript_biotype:protein_coding	-	GO:0043231//intracellular membrane-bounded organelle;GO:0043231//intracellular membrane-bounded organelle;GO:0043231//intracellular membrane-bounded organelle;GO:0043231//intracellular membrane-bounded organelle;GO:0043231//intracellular membrane-bounded organelle	-	-	gi|293336020|ref|NP_001168280.1|/1.70202e-72/uncharacterized protein LOC100382044 [Zea mays]
Zm00001d012208.1	5.97116	6.35168	cdna chromosome:AGPv4:8:170082170:170084266:1 gene:Zm00001d012208.1 gene_biotype:protein_coding transcript_biotype:protein_coding	K17302|1|3e-29|130|sita:101779298|coatomer subunit beta';K04730|2|7e-29|129|dosa:Os11t0213000-01|interleukin-1 receptor-associated kinase 1 [EC:2.7.11.1];K13457|4|3e-27|124|sita:101764826|disease resistance protein RPM1	-	-	-	gi|413951712|gb|AFW84361.1|/2.77544e-138/putative protein kinase superfamily protein [Zea mays]
Zm00001d034939.1	6.28637	5.35384	cdna chromosome:AGPv4:1:306109761:306110705:1 gene:Zm00001d034939.1 gene_biotype:protein_coding transcript_biotype:protein_coding	-	-	-	-	gi|670380415|ref|XP_008670947.1|/8.3328e-88/PREDICTED: uncharacterized protein LOC103648233 [Zea mays]
Zm00001d035490.1	5.84046	5.24031	cdna chromosome:AGPv4:6:29245003:29245847:-1 gene:Zm00001d035490.1 gene_biotype:protein_coding transcript_biotype:protein_coding	-	-	GO:0046914//transition metal ion binding	-	gi|413942101|gb|AFW74750.1|/6.75953e-44/hypothetical protein ZEAMMB73_787325 [Zea mays]
Zm00001d010801.1	8.48247	8.60979	cdna chromosome:AGPv4:8:128221197:128224007:-1 gene:Zm00001d010801.1 gene_biotype:protein_coding transcript_biotype:protein_coding	K00695|1|2e-104|311|egu:105057453|sucrose synthase [EC:2.4.1.13]	-	-	-	gi|241896730|emb|CAZ65725.1|/3.64393e-110/sucrose synthase [Hordeum vulgare subsp. vulgare]
Zm00001d022340.1	8.3559	8.51718	cdna chromosome:AGPv4:7:175736548:175740622:-1 gene:Zm00001d022340.1 gene_biotype:protein_coding transcript_biotype:protein_coding	K01412|1|7e-06|41.2|zma:100280280|mitochondrial-processing peptidase subunit alpha [EC:3.4.24.64]	-	GO:0016787//hydrolase activity;GO:0016787//hydrolase activity	-	gi|414887889|tpg|DAA63903.1|/4.29426e-55/TPA: hypothetical protein ZEAMMB73_758674 [Zea mays]
Zm00001d011501.1	8.78572	8.15987	cdna chromosome:AGPv4:8:152641644:152642068:-1 gene:Zm00001d011501.1 gene_biotype:protein_coding transcript_biotype:protein_coding	K12189|1|2e-33|141|zma:103636133|ESCRT-II complex subunit VPS25	-	-	-	gi|670432305|ref|XP_008656714.1|/1.23399e-32/PREDICTED: LOW QUALITY PROTEIN: vacuolar protein sorting-associated protein 25-like [Zea mays]
Zm00001d034938.1	9.25817	8.30682	cdna chromosome:AGPv4:1:306108762:306109064:1 gene:Zm00001d034938.1 gene_biotype:protein_coding transcript_biotype:protein_coding	K02731|1|2e-21|101|sind:105173042|20S proteasome subunit alpha 4 [EC:3.4.25.1]	GO:0005840//ribosome;GO:0015630//microtubule cytoskeleton;GO:0009536//plastid;GO:0031090//organelle membrane;GO:0005839//proteasome core complex	GO:0005488//binding;GO:0004175//endopeptidase activity	GO:0042742//defense response to bacterium;GO:0042435//indole-containing compound biosynthetic process;GO:0019941//modification-dependent protein catabolic process	gi|413942958|gb|AFW75607.1|/4.72895e-29/hypothetical protein ZEAMMB73_204947 [Zea mays]
Zm00001d022475.1	8.74339	7.44294	cdna chromosome:AGPv4:7:178358854:178363372:-1 gene:Zm00001d022475.1 gene_biotype:protein_coding transcript_biotype:protein_coding	-	GO:0043231//intracellular membrane-bounded organelle	GO:0031406//carboxylic acid binding;GO:0016774//phosphotransferase activity, carboxyl group as acceptor;GO:0031406//carboxylic acid binding;GO:0016774//phosphotransferase activity, carboxyl group as acceptor;GO:0031406//carboxylic acid binding;GO:0016774//phosphotransferase activity, carboxyl group as acceptor;GO:0031406//carboxylic acid binding;GO:0016774//phosphotransferase activity, carboxyl g…	GO:0006520//cellular amino acid metabolic process;GO:0006796//phosphate-containing compound metabolic process;GO:0006520//cellular amino acid metabolic process;GO:0006796//phosphate-containing compound metabolic process;GO:0006520//cellular amino acid metabolic process;GO:0006796//phosphate-containing compound metabolic process;GO:0006520//cellular amino acid metabolic process;GO:0006796//phospha…	gi|195617228|gb|ACG30444.1|/1.16163e-36/hypothetical protein [Zea mays]
Zm00001d011436.1	9.74651	10.1111	cdna chromosome:AGPv4:8:150439065:150440156:-1 gene:Zm00001d011436.1 gene_biotype:protein_coding transcript_biotype:protein_coding	K14829|1|7e-21|75.5|zma:100280249|pre-rRNA-processing protein IPI3	-	-	-	gi|223946275|gb|ACN27221.1|/8.97548e-44/unknown [Zea mays]
Zm00001d024475.1	9.81271	9.93909	cdna chromosome:AGPv4:10:72600343:72603299:1 gene:Zm00001d024475.1 gene_biotype:protein_coding transcript_biotype:protein_coding	K08876|1|5e-15|83.2|apro:F751_2413|SCY1-like protein 1	GO:0043231//intracellular membrane-bounded organelle	-	-	gi|670447616|ref|XP_008664005.1|/1.63648e-76/PREDICTED: autophagy-related protein 18a-like [Zea mays]
Zm00001d012775.1	8.97823	9.42976	cdna chromosome:AGPv4:8:180660841:180661204:-1 gene:Zm00001d012775.1 gene_biotype:protein_coding transcript_biotype:protein_coding	-	GO:0043231//intracellular membrane-bounded organelle	-	-	gi|670433537|ref|XP_008657247.1|/1.44777e-41/PREDICTED: uncharacterized protein LOC103636670 isoform X2 [Zea mays]
Zm00001d034116.1	9.77149	9.15397	cdna chromosome:AGPv4:1:284351076:284352455:1 gene:Zm00001d034116.1 gene_biotype:protein_coding transcript_biotype:protein_coding	K11593|1|6e-82|304|zma:103647664|eukaryotic translation initiation factor 2C;K03124|3|8e-65|247|zma:103645624|transcription initiation factor TFIIB	-	GO:0008135//translation factor activity, RNA binding;GO:0046914//transition metal ion binding	GO:0006351//transcription, DNA-templated;GO:0006412//translation	gi|670378983|ref|XP_008670390.1|/3.04755e-81/PREDICTED: protein argonaute 18-like isoform X2 [Zea mays]
Zm00001d011384.1	11.227	11.0969	cdna chromosome:AGPv4:8:149205563:149206181:-1 gene:Zm00001d011384.1 gene_biotype:protein_coding transcript_biotype:protein_coding	-	GO:0044464	GO:0005488//binding	GO:0051234//establishment of localization	gi|670432189|ref|XP_008656657.1|/8.43478e-31/PREDICTED: uncharacterized protein LOC103636080 isoform X1 [Zea mays]
Zm00001d041148.1	11.4007	10.266	cdna chromosome:AGPv4:3:100335184:100337063:1 gene:Zm00001d041148.1 gene_biotype:protein_coding transcript_biotype:protein_coding	-	GO:0043231//intracellular membrane-bounded organelle	-	-	gi|670369417|ref|XP_008665893.1|/2.32221e-146/PREDICTED: uncharacterized protein LOC103644470 [Zea mays]
Zm00001d043792.1	10.8183	10.3725	cdna chromosome:AGPv4:3:210355186:210356380:-1 gene:Zm00001d043792.1 gene_biotype:protein_coding transcript_biotype:protein_coding	K03124|1|3e-72|271|zma:103651317|transcription initiation factor TFIIB	-	GO:0008135//translation factor activity, RNA binding;GO:0046914//transition metal ion binding	GO:0006351//transcription, DNA-templated;GO:0006412//translation	gi|670389520|ref|XP_008675157.1|/1.62772e-71/PREDICTED: transcription initiation factor IIB-like [Zea mays]
Zm00001d045989.1	10.5511	10.2459	cdna chromosome:AGPv4:9:52832943:52833537:-1 gene:Zm00001d045989.1 gene_biotype:protein_coding transcript_biotype:protein_coding	-	GO:0044464	GO:0005488//binding	GO:0051234//establishment of localization	gi|223950471|gb|ACN29319.1|/9.65651e-22/unknown [Zea mays]
Zm00001d019035.1	2.92589	4.39615	cdna chromosome:AGPv4:7:13728526:13729624:-1 gene:Zm00001d019035.1 gene_biotype:protein_coding transcript_biotype:protein_coding	K03671|1|8e-60|231|zma:100193620|thioredoxin 1	-	GO:0015036//disulfide oxidoreductase activity	GO:0018904;GO:0019725//cellular homeostasis	gi|212722380|ref|NP_001132192.1|/4.2822e-59/uncharacterized protein LOC100193620 [Zea mays]
Zm00001d008283.1	3.6906	4.0823	cdna chromosome:AGPv4:8:3990366:3991796:-1 gene:Zm00001d008283.1 gene_biotype:protein_coding transcript_biotype:protein_coding	K13963|1|0.0|822|zma:100273136|serpin B	-	GO:0004866//endopeptidase inhibitor activity	-	gi|226508578|ref|NP_001141055.1|/0/uncharacterized protein LOC100273136 [Zea mays]
Zm00001d012032.1	3.97381	3.86949	cdna chromosome:AGPv4:8:166819446:166830391:1 gene:Zm00001d012032.1 gene_biotype:protein_coding transcript_biotype:protein_coding	K06630|1|1e-43|180|zma:100274374|14-3-3 protein epsilon	GO:0031224//intrinsic component of membrane;GO:0031224//intrinsic component of membrane;GO:0031224//intrinsic component of membrane;GO:0031224//intrinsic component of membrane;GO:0031224//intrinsic component of membrane;GO:0031224//intrinsic component of membrane;GO:0031224//intrinsic component of membrane;GO:0031224//intrinsic component of membrane	GO:0008135//translation factor activity, RNA binding;GO:0005515//protein binding;GO:0008135//translation factor activity, RNA binding;GO:0005515//protein binding;GO:0008135//translation factor activity, RNA binding;GO:0005515//protein binding;GO:0008135//translation factor activity, RNA binding;GO:0005515//protein binding;GO:0008135//translation factor activity, RNA binding;GO:0005515//protein bi…	GO:0006352//DNA-templated transcription, initiation;GO:0006412//translation;GO:0006352//DNA-templated transcription, initiation;GO:0006412//translation;GO:0006352//DNA-templated transcription, initiation;GO:0006412//translation;GO:0006352//DNA-templated transcription, initiation;GO:0006352//DNA-templated transcription, initiation;GO:0006412//translation;GO:0006352//DNA-templated transcription, in…	gi|226496876|ref|NP_001141491.1|/6.32834e-58/uncharacterized protein LOC100273603 [Zea mays]
Zm00001d022321.1	4.16993	4.09316	cdna chromosome:AGPv4:7:175371163:175375253:-1 gene:Zm00001d022321.1 gene_biotype:protein_coding transcript_biotype:protein_coding	K20403|1|1e-92|341|zma:103629404|TELO2-interacting protein 1	GO:0031410//cytoplasmic vesicle;GO:0031410//cytoplasmic vesicle;GO:0031410//cytoplasmic vesicle;GO:0031410//cytoplasmic vesicle;GO:0031410//cytoplasmic vesicle;GO:0031410//cytoplasmic vesicle;GO:0031410//cytoplasmic vesicle;GO:0031410//cytoplasmic vesicle;GO:0031410//cytoplasmic vesicle;GO:0031410//cytoplasmic vesicle;GO:0031410//cytoplasmic vesicle;GO:0031410//cytoplasmic vesicle;GO:0031410//cyt…	-	-	gi|670420238|ref|XP_008650941.1|/6.20957e-104/PREDICTED: uncharacterized protein LOC100194069 isoform X1 [Zea mays]
Zm00001d037439.1	4.31012	3.78686	cdna chromosome:AGPv4:6:125464175:125465714:1 gene:Zm00001d037439.1 gene_biotype:protein_coding transcript_biotype:protein_coding	K16223|1|1e-35|150|nnu:104605313|protein FLOWERING LOCUS T	-	-	-	gi|163838758|ref|NP_001106264.1|/1.37428e-80/ZCN11 protein [Zea mays]
Zm00001d018794.1	4.01095	4.54301	cdna chromosome:AGPv4:7:5353809:5354773:-1 gene:Zm00001d018794.1 gene_biotype:protein_coding transcript_biotype:protein_coding	K02641|1|1e-123|444|zma:100194249|ferredoxin--NADP+ reductase [EC:1.18.1.2]	GO:0034357;GO:0043231//intracellular membrane-bounded organelle;GO:0034357;GO:0043231//intracellular membrane-bounded organelle;GO:0034357;GO:0043231//intracellular membrane-bounded organelle;GO:0034357;GO:0043231//intracellular membrane-bounded organelle;GO:0034357;GO:0043231//intracellular membrane-bounded organelle	GO:0008937//ferredoxin-NAD(P) reductase activity;GO:0050662//coenzyme binding;GO:0000166//nucleotide binding;GO:0008937//ferredoxin-NAD(P) reductase activity;GO:0050662//coenzyme binding;GO:0000166//nucleotide binding;GO:0008937//ferredoxin-NAD(P) reductase activity;GO:0050662//coenzyme binding;GO:0000166//nucleotide binding;GO:0008937//ferredoxin-NAD(P) reductase activity;GO:0050662//coenzyme bi…	GO:0006091//generation of precursor metabolites and energy;GO:0006091//generation of precursor metabolites and energy;GO:0006091//generation of precursor metabolites and energy;GO:0006091//generation of precursor metabolites and energy;GO:0006091//generation of precursor metabolites and energy	gi|670420262|ref|XP_008650954.1|/1.15845e-93/PREDICTED: uncharacterized protein LOC100194249 isoform X1 [Zea mays]
Zm00001d018792.1	4.49185	4.36602	cdna chromosome:AGPv4:7:5333823:5347005:-1 gene:Zm00001d018792.1 gene_biotype:protein_coding transcript_biotype:protein_coding	K20283|1|4e-09|65.1|rcu:8264910|golgin subfamily A member 4;K11498|3|1e-07|60.1|egr:104444187|centromeric protein E	-	-	-	gi|670422170|ref|XP_008652012.1|/0/PREDICTED: WPP domain-associated protein-like [Zea mays]
Zm00001d012787.1	4.4282	4.43373	cdna chromosome:AGPv4:8:180933690:180941840:1 gene:Zm00001d012787.1 gene_biotype:protein_coding transcript_biotype:protein_coding	K01889|1|0.0|757|zma:100194290|phenylalanyl-tRNA synthetase alpha chain [EC:6.1.1.20]	GO:0043231//intracellular membrane-bounded organelle;GO:0043231//intracellular membrane-bounded organelle;GO:0043231//intracellular membrane-bounded organelle;GO:0043231//intracellular membrane-bounded organelle	GO:0003723//RNA binding;GO:0046872//metal ion binding;GO:0004812//aminoacyl-tRNA ligase activity;GO:0032559//adenyl ribonucleotide binding;GO:0003723//RNA binding;GO:0046872//metal ion binding;GO:0004812//aminoacyl-tRNA ligase activity;GO:0032559//adenyl ribonucleotide binding;GO:0003723//RNA binding;GO:0046872//metal ion binding;GO:0004812//aminoacyl-tRNA ligase activity;GO:0032559//adenyl ribon…	GO:0006418//tRNA aminoacylation for protein translation;GO:0006418//tRNA aminoacylation for protein translation;GO:0006418//tRNA aminoacylation for protein translation;GO:0006418//tRNA aminoacylation for protein translation	gi|212722808|ref|NP_001132801.1|/0/uncharacterized protein LOC100194290 [Zea mays]
Zm00001d036436.1	4.45293	4.43765	cdna chromosome:AGPv4:6:88358368:88358616:1 gene:Zm00001d036436.1 gene_biotype:protein_coding transcript_biotype:protein_coding	-	-	-	-	gi|413943165|gb|AFW75814.1|/3.01301e-31/hypothetical protein ZEAMMB73_966136 [Zea mays]
Zm00001d007335.1	4.62124	4.16435	cdna chromosome:AGPv4:2:228999271:228999708:1 gene:Zm00001d007335.1 gene_biotype:protein_coding transcript_biotype:protein_coding	-	-	-	-	gi|414591416|tpg|DAA41987.1|/2.00468e-75/TPA: hypothetical protein ZEAMMB73_912445 [Zea mays]
Zm00001d053206.1	4.77027	4.38325	cdna chromosome:AGPv4:4:219890775:219894865:1 gene:Zm00001d053206.1 gene_biotype:protein_coding transcript_biotype:protein_coding	K03083|1|7e-110|398|bdi:100843968|glycogen synthase kinase 3 beta [EC:2.7.11.26]	-	GO:0004672//protein kinase activity;GO:0032559//adenyl ribonucleotide binding	GO:0006464//cellular protein modification process	gi|413925718|gb|AFW65650.1|/1.00296e-152/putative glycogen synthase kinase family protein [Zea mays]
Zm00001d012544.1	3.71297	3.2018	cdna chromosome:AGPv4:8:176420906:176421836:-1 gene:Zm00001d012544.1 gene_biotype:protein_coding transcript_biotype:protein_coding	K09422|1|2e-87|221|zma:100285651|myb proto-oncogene protein, plant	GO:0043231//intracellular membrane-bounded organelle;GO:0043231//intracellular membrane-bounded organelle	GO:0003676//nucleic acid binding;GO:0003676//nucleic acid binding	-	gi|226500172|ref|NP_001152014.1|/9.66808e-87/transcription factor GAMYB [Zea mays]
Zm00001d012293.1	3.40244	2.94649	cdna chromosome:AGPv4:8:172030728:172031174:-1 gene:Zm00001d012293.1 gene_biotype:protein_coding transcript_biotype:protein_coding	K02639|1|4e-62|236|zma:100382495|ferredoxin	GO:0043231//intracellular membrane-bounded organelle	GO:0051536//iron-sulfur cluster binding;GO:0043169//cation binding	GO:0006091//generation of precursor metabolites and energy	gi|293336416|ref|NP_001168703.1|/2.12913e-61/uncharacterized protein LOC100382495 [Zea mays]
Zm00001d012712.1	3.47363	2.72859	cdna chromosome:AGPv4:8:179086908:179088998:-1 gene:Zm00001d012712.1 gene_biotype:protein_coding transcript_biotype:protein_coding	K04125|1|0.0|662|zma:103636636|gibberellin 2-oxidase [EC:1.14.11.13]	-	GO:0046914//transition metal ion binding;GO:0003824//catalytic activity;GO:0046914//transition metal ion binding;GO:0003824//catalytic activity	GO:0016101//diterpenoid metabolic process;GO:0016101//diterpenoid metabolic process	gi|670433467|ref|XP_008657216.1|/0/PREDICTED: gibberellin 2-beta-dioxygenase-like [Zea mays]
Zm00001d012242.1	3.12117	2.96861	cdna chromosome:AGPv4:8:170791056:170793403:-1 gene:Zm00001d012242.1 gene_biotype:protein_coding transcript_biotype:protein_coding	K09519|1|5e-154|545|zma:100282402|DnaJ homolog subfamily B member 13	-	GO:0005515//protein binding	GO:0044267//cellular protein metabolic process	gi|223973721|gb|ACN31048.1|/4.25e-154/unknown [Zea mays]
Zm00001d032419.1	3.28638	3.1872	cdna chromosome:AGPv4:1:225927106:225927714:1 gene:Zm00001d032419.1 gene_biotype:protein_coding transcript_biotype:protein_coding	K01870|1|8e-15|80.9|eus:EUTSA_v10003524mg|isoleucyl-tRNA synthetase [EC:6.1.1.5];K19027|2|7e-06|51.2|smo:SELMODRAFT_443317|zinc finger FYVE domain-containing protein 26	GO:0031410//cytoplasmic vesicle	-	-	gi|414870708|tpg|DAA49265.1|/1.63925e-79/TPA: disease resistance response protein 206 [Zea mays]
Zm00001d034117.1	2.84088	2.6735	cdna chromosome:AGPv4:1:284353860:284361234:1 gene:Zm00001d034117.1 gene_biotype:protein_coding transcript_biotype:protein_coding	K00430|1|2e-14|83.2|zma:100192603|peroxidase [EC:1.11.1.7];K14567|5|5e-13|78.6|zma:103634670|U3 small nucleolar RNA-associated protein 14	-	-	-	gi|670368425|ref|XP_008665452.1|/1.34543e-107/PREDICTED: N-acetyl-D-glucosamine kinase-like isoform X1 [Zea mays]
Zm00001d041551.1	2.71339	2.9464	cdna chromosome:AGPv4:3:126876629:126878600:1 gene:Zm00001d041551.1 gene_biotype:protein_coding transcript_biotype:protein_coding	-	-	-	-	gi|413933917|gb|AFW68468.1|/5.02461e-26/hypothetical protein ZEAMMB73_740292 [Zea mays]
Zm00001d009292.1	1.90511	3.35155	cdna chromosome:AGPv4:8:52707946:52709109:-1 gene:Zm00001d009292.1 gene_biotype:protein_coding transcript_biotype:protein_coding	-	-	-	-	gi|323388561|gb|ADX60085.1|/1.42882e-123/PLATZ transcription factor, partial [Zea mays]
Zm00001d022237.1	1.9957	3.22448	cdna chromosome:AGPv4:7:173379234:173381283:1 gene:Zm00001d022237.1 gene_biotype:protein_coding transcript_biotype:protein_coding	K11294|1|5e-96|352|sita:101774258|nucleolin	GO:0043231//intracellular membrane-bounded organelle	GO:0005488//binding	-	gi|414887732|tpg|DAA63746.1|/1.83602e-104/TPA: hypothetical protein ZEAMMB73_977373 [Zea mays]
Zm00001d051001.1	1.68704	3.34101	cdna chromosome:AGPv4:4:136187079:136190459:1 gene:Zm00001d051001.1 gene_biotype:protein_coding transcript_biotype:protein_coding gene_symbol:GAPC3 description:Glyceraldehyde-3-phosphate dehydrogenase 3, cytosolic [Source:UniProtKB/Swiss-Prot;Acc:Q43247]	K00134|1|0.0|637|zma:542333|glyceraldehyde 3-phosphate dehydrogenase [EC:1.2.1.12]	-	GO:0000166//nucleotide binding;GO:0000166//nucleotide binding;GO:0000166//nucleotide binding;GO:0000166//nucleotide binding	GO:0006007//glucose catabolic process;GO:0006007//glucose catabolic process;GO:0006007//glucose catabolic process;GO:0006007//glucose catabolic process	gi|162462949|ref|NP_001105385.1|/0/glyceraldehyde-3-phosphate dehydrogenase 3, cytosolic [Zea mays]
Zm00001d008266.1	1.43449	1.98542	cdna chromosome:AGPv4:8:3527558:3529941:-1 gene:Zm00001d008266.1 gene_biotype:protein_coding transcript_biotype:protein_coding	K00430|1|3e-145|515|zma:107457598|peroxidase [EC:1.11.1.7]	GO:0031410//cytoplasmic vesicle	GO:0046872//metal ion binding;GO:0016209//antioxidant activity;GO:0003824//catalytic activity	-	gi|413946932|gb|AFW79581.1|/1.97813e-144/hypothetical protein ZEAMMB73_888128 [Zea mays]
Zm00001d011016.1	1.44611	1.94706	cdna chromosome:AGPv4:8:136862727:136863791:-1 gene:Zm00001d011016.1 gene_biotype:protein_coding transcript_biotype:protein_coding	K02184|1|2e-19|97.4|csv:101215105|formin 2	-	-	-	gi|924442921|ref|NP_001300718.1|/0/uncharacterized protein LOC100279037 precursor [Zea mays]
Zm00001d011026.1	1.46727	1.96877	cdna chromosome:AGPv4:8:137005681:137008014:1 gene:Zm00001d011026.1 gene_biotype:protein_coding transcript_biotype:protein_coding	K19332|1|2e-07|57.4|cre:CHLREDRAFT_20204|Meckel syndrome type 1 protein;K13171|4|8e-07|55.1|cic:CICLE_v10030390mg|serine/arginine repetitive matrix protein 1	-	-	-	gi|413950173|gb|AFW82822.1|/7.10302e-148/hypothetical protein ZEAMMB73_514479 [Zea mays]
Zm00001d011028.1	1.37844	1.94564	cdna chromosome:AGPv4:8:137014865:137015692:1 gene:Zm00001d011028.1 gene_biotype:protein_coding transcript_biotype:protein_coding	K19332|1|1e-07|58.2|cre:CHLREDRAFT_20204|Meckel syndrome type 1 protein;K00430|3|1e-06|54.7|sly:101250356|peroxidase [EC:1.11.1.7]	-	-	-	gi|413950167|gb|AFW82816.1|/3.02686e-119/hypothetical protein ZEAMMB73_334605 [Zea mays]
Zm00001d012572.1	1.37883	1.9269	cdna chromosome:AGPv4:8:176808613:176813009:-1 gene:Zm00001d012572.1 gene_biotype:protein_coding transcript_biotype:protein_coding	-	GO:0031410//cytoplasmic vesicle	-	GO:0010876//lipid localization	gi|670433316|ref|XP_008657146.1|/1.50773e-51/PREDICTED: uncharacterized protein LOC103636573 [Zea mays]
Zm00001d050032.1	1.34799	1.96447	cdna chromosome:AGPv4:4:61315575:61321274:1 gene:Zm00001d050032.1 gene_biotype:protein_coding transcript_biotype:protein_coding	K00975|1|0.0|667|zma:541902|glucose-1-phosphate adenylyltransferase [EC:2.7.7.27]	GO:0009536//plastid;GO:0009536//plastid;GO:0009536//plastid;GO:0009536//plastid	GO:0070566//adenylyltransferase activity;GO:0032559//adenyl ribonucleotide binding;GO:0070566//adenylyltransferase activity;GO:0070566//adenylyltransferase activity;GO:0032559//adenyl ribonucleotide binding;GO:0070566//adenylyltransferase activity;GO:0032559//adenyl ribonucleotide binding	GO:0005982//starch metabolic process;GO:0005977//glycogen metabolic process;GO:0005982//starch metabolic process;GO:0005977//glycogen metabolic process;GO:0005982//starch metabolic process;GO:0005977//glycogen metabolic process;GO:0005982//starch metabolic process;GO:0005977//glycogen metabolic process	gi|670394673|ref|XP_008677773.1|/0/PREDICTED: LOC541902 isoform X1 [Zea mays]
Zm00001d039974.1	1.54476	1.91831	cdna chromosome:AGPv4:3:21321680:21322321:1 gene:Zm00001d039974.1 gene_biotype:protein_coding transcript_biotype:protein_coding	-	-	-	-	gi|670385953|ref|XP_008673753.1|/7.40128e-60/PREDICTED: uncharacterized protein LOC103649828 [Zea mays]
Zm00001d019045.1	1.31572	2.05507	cdna chromosome:AGPv4:7:14093201:14093758:1 gene:Zm00001d019045.1 gene_biotype:protein_coding transcript_biotype:protein_coding	K11251|1|5e-40|164|zma:100501984|histone H2A	GO:0000785//chromatin;GO:0043231//intracellular membrane-bounded organelle	GO:0003676//nucleic acid binding	GO:0034728//nucleosome organization	gi|308080088|ref|NP_001183510.1|/2.29456e-39/uncharacterized protein LOC100501984 [Zea mays]
Zm00001d037498.1	1.30788	2.14889	cdna chromosome:AGPv4:6:127318662:127321705:-1 gene:Zm00001d037498.1 gene_biotype:protein_coding transcript_biotype:protein_coding	K16903|1|0.0|751|zma:100272716|L-tryptophan---pyruvate aminotransferase [EC:2.6.1.99]	-	GO:0048037//cofactor binding;GO:0016829//lyase activity;GO:0048037//cofactor binding;GO:0016829//lyase activity	-	gi|226495307|ref|NP_001140641.1|/0/uncharacterized protein LOC100272716 [Zea mays]
Zm00001d045431.1	1.12949	2.20301	cdna chromosome:AGPv4:9:21923565:21927985:1 gene:Zm00001d045431.1 gene_biotype:protein_coding transcript_biotype:protein_coding	K01689|1|0.0|756|zma:732811|enolase [EC:4.2.1.11]	GO:0043234//protein complex;GO:0044424;GO:0043234//protein complex;GO:0044424;GO:0043234//protein complex;GO:0044424;GO:0043234//protein complex;GO:0044424;GO:0043234//protein complex;GO:0044424	GO:0046872//metal ion binding;GO:0016836//hydro-lyase activity;GO:0046872//metal ion binding;GO:0016836//hydro-lyase activity;GO:0046872//metal ion binding;GO:0016836//hydro-lyase activity;GO:0046872//metal ion binding;GO:0016836//hydro-lyase activity;GO:0046872//metal ion binding;GO:0016836//hydro-lyase activity	GO:0006007//glucose catabolic process;GO:0006007//glucose catabolic process;GO:0006007//glucose catabolic process;GO:0006007//glucose catabolic process;GO:0006007//glucose catabolic process	gi|413953315|gb|AFW85964.1|/0/enolase1 [Zea mays]
Zm00001d018837.1	1.86268	2.52902	cdna chromosome:AGPv4:7:6925327:6929344:1 gene:Zm00001d018837.1 gene_biotype:protein_coding transcript_biotype:protein_coding	K12472|1|2e-09|65.5|bvg:104885038|epidermal growth factor receptor substrate 15	-	-	-	gi|670420645|ref|XP_008651169.1|/0/PREDICTED: uncharacterized protein LOC100274899 isoform X1 [Zea mays]
Zm00001d042935.1	1.65261	2.50144	cdna chromosome:AGPv4:3:184486585:184487381:1 gene:Zm00001d042935.1 gene_biotype:protein_coding transcript_biotype:protein_coding	-	-	-	-	gi|414879794|tpg|DAA56925.1|/1.95676e-44/TPA: hypothetical protein ZEAMMB73_224312 [Zea mays]
Zm00001d043234.1	1.52457	2.5562	cdna chromosome:AGPv4:3:192678071:192679192:-1 gene:Zm00001d043234.1 gene_biotype:protein_coding transcript_biotype:protein_coding	K12669|1|2e-33|143|aly:ARALYDRAFT_334448|oligosaccharyltransferase complex subunit gamma;K17265|2|7e-06|52.4|nnu:104609434|Ras GTPase-activating protein-binding protein 1 [EC:3.6.4.12 3.6.4.13]	GO:0044464	-	GO:0051234//establishment of localization	gi|670389049|ref|XP_008674948.1|/5.3222e-106/PREDICTED: uncharacterized protein LOC103651127 [Zea mays]
Zm00001d002874.1	1.53114	1.4092	cdna chromosome:AGPv4:2:25244154:25248590:1 gene:Zm00001d002874.1 gene_biotype:protein_coding transcript_biotype:protein_coding	K18643|1|8e-32|139|tcc:TCM_007630|katanin p80 WD40 repeat-containing subunit B1	-	-	-	gi|670375643|ref|XP_008669106.1|/3.67767e-161/PREDICTED: uncharacterized protein LOC103646163 [Zea mays]
Zm00001d008318.1	1.56525	1.40516	cdna chromosome:AGPv4:8:5004282:5005498:1 gene:Zm00001d008318.1 gene_biotype:protein_coding transcript_biotype:protein_coding	K01610|1|1e-72|273|zma:103634683|phosphoenolpyruvate carboxykinase (ATP) [EC:4.1.1.49]	-	-	-	gi|670429249|ref|XP_008655498.1|/5.74101e-72/PREDICTED: phosphoenolpyruvate carboxykinase [ATP]-like [Zea mays]
Zm00001d011541.1	1.54963	1.35183	cdna chromosome:AGPv4:8:153955867:153971609:-1 gene:Zm00001d011541.1 gene_biotype:protein_coding transcript_biotype:protein_coding	K19041|1|7e-153|543|zma:100192681|E3 ubiquitin-protein ligase RNF38/44 [EC:2.3.2.27]	-	GO:0046914//transition metal ion binding;GO:0046914//transition metal ion binding;GO:0046914//transition metal ion binding;GO:0046914//transition metal ion binding;GO:0046914//transition metal ion binding;GO:0046914//transition metal ion binding;GO:0046914//transition metal ion binding;GO:0046914//transition metal ion binding;GO:0046914//transition metal ion binding	-	gi|670427235|ref|XP_008654309.1|/0/PREDICTED: uncharacterized LOC100192681 isoform X2 [Zea mays]
Zm00001d048117.1	1.5911	1.37677	cdna chromosome:AGPv4:9:150410615:150412981:-1 gene:Zm00001d048117.1 gene_biotype:protein_coding transcript_biotype:protein_coding	-	-	-	-	gi|413956608|gb|AFW89257.1|/9.79166e-84/cp protein [Zea mays]
Zm00001d011363.1	1.53465	1.48023	cdna chromosome:AGPv4:8:148506655:148508923:-1 gene:Zm00001d011363.1 gene_biotype:protein_coding transcript_biotype:protein_coding	K05275|1|8e-10|67.0|zma:100272747|pyridoxine 4-dehydrogenase [EC:1.1.1.65]	-	GO:0003824//catalytic activity;GO:0003824//catalytic activity;GO:0003824//catalytic activity	GO:0008152//metabolic process;GO:0008152//metabolic process;GO:0008152//metabolic process	gi|413950635|gb|AFW83284.1|/6.85232e-155/putative oxidoreductase, aldo/keto reductase family protein [Zea mays]
Zm00001d001772.1	1.62623	1.50674	cdna chromosome:AGPv4:2:475371:476004:-1 gene:Zm00001d001772.1 gene_biotype:protein_coding transcript_biotype:protein_coding	K08488|1|9e-07|54.3|ath:AT1G32270|syntaxin 7	GO:0043231//intracellular membrane-bounded organelle;GO:0031410//cytoplasmic vesicle	-	-	gi|226505244|ref|NP_001147044.1|/1.75677e-66/harpin inducing protein [Zea mays]
Zm00001d031727.1	1.61519	1.49685	cdna chromosome:AGPv4:1:199715758:199718636:1 gene:Zm00001d031727.1 gene_biotype:protein_coding transcript_biotype:protein_coding	K00008|1|5e-75|280|zma:100283066|L-iditol 2-dehydrogenase [EC:1.1.1.14]	-	GO:0016616//oxidoreductase activity, acting on the CH-OH group of donors, NAD or NADP as acceptor;GO:0046914//transition metal ion binding;GO:0003824//catalytic activity;GO:0046914//transition metal ion binding;GO:0003824//catalytic activity;GO:0046914//transition metal ion binding;GO:0003824//catalytic activity;GO:0046914//transition metal ion binding;GO:0003824//catalytic activity;GO:0046914//t…	GO:0008152//metabolic process;GO:0008152//metabolic process;GO:0008152//metabolic process;GO:0008152//metabolic process;GO:0008152//metabolic process	gi|414869802|tpg|DAA48359.1|/2.70828e-74/TPA: sorbitol dehydrogenase-like protein [Zea mays]
Zm00001d022343.1	1.64593	1.49291	cdna chromosome:AGPv4:7:175910420:175916035:1 gene:Zm00001d022343.1 gene_biotype:protein_coding transcript_biotype:protein_coding	-	-	-	-	gi|670425550|ref|XP_008653407.1|/0/PREDICTED: LOW QUALITY PROTEIN: uncharacterized protein LOC103633501 [Zea mays]
Zm00001d018927.1	1.61918	1.45337	cdna chromosome:AGPv4:7:9495506:9499140:-1 gene:Zm00001d018927.1 gene_biotype:protein_coding transcript_biotype:protein_coding	-	GO:0044464;GO:0044464	-	-	gi|670422318|ref|XP_008652081.1|/1.13684e-127/PREDICTED: uncharacterized protein LOC103632000 [Zea mays]
Zm00001d012599.1	1.58593	1.68584	cdna chromosome:AGPv4:8:177042978:177048079:1 gene:Zm00001d012599.1 gene_biotype:protein_coding transcript_biotype:protein_coding	-	-	-	-	gi|226533090|ref|NP_001143877.1|/2.78272e-35/uncharacterized protein LOC100276678 [Zea mays]
Zm00001d020977.1	1.65746	1.74946	cdna chromosome:AGPv4:7:138407898:138409603:1 gene:Zm00001d020977.1 gene_biotype:protein_coding transcript_biotype:protein_coding	-	GO:0044464	-	-	gi|226498158|ref|NP_001143651.1|/2.46615e-120/uncharacterized protein LOC100276373 [Zea mays]
Zm00001d022357.1	1.65997	1.79798	cdna chromosome:AGPv4:7:176101167:176107384:-1 gene:Zm00001d022357.1 gene_biotype:protein_coding transcript_biotype:protein_coding	K15688|1|4e-126|348|sita:101785193|E3 ubiquitin-protein ligase MUL1 [EC:2.3.2.27]	GO:0043231//intracellular membrane-bounded organelle	GO:0016879//ligase activity, forming carbon-nitrogen bonds;GO:0046914//transition metal ion binding;GO:0016879//ligase activity, forming carbon-nitrogen bonds;GO:0046914//transition metal ion binding;GO:0016879//ligase activity, forming carbon-nitrogen bonds;GO:0046914//transition metal ion binding;GO:0016879//ligase activity, forming carbon-nitrogen bonds;GO:0046914//transition metal ion binding…	-	gi|670420116|ref|XP_008650875.1|/2.99497e-159/PREDICTED: uncharacterized protein LOC100193166 isoform X1 [Zea mays]
Zm00001d019192.1	1.6735	1.61716	cdna chromosome:AGPv4:7:21068392:21068820:1 gene:Zm00001d019192.1 gene_biotype:protein_coding transcript_biotype:protein_coding	-	-	GO:0004866//endopeptidase inhibitor activity	-	gi|226503499|ref|NP_001147201.1|/4.84148e-66/trypsin/factor XIIA inhibitor precursor [Zea mays]
Zm00001d022308.1	1.69013	1.59751	cdna chromosome:AGPv4:7:174900021:174904265:-1 gene:Zm00001d022308.1 gene_biotype:protein_coding transcript_biotype:protein_coding	-	-	-	-	gi|414887855|tpg|DAA63869.1|/9.64004e-40/TPA: hypothetical protein ZEAMMB73_739239 [Zea mays]
Zm00001d032095.1	1.66216	1.55698	cdna chromosome:AGPv4:1:212364322:212366865:-1 gene:Zm00001d032095.1 gene_biotype:protein_coding transcript_biotype:protein_coding	K09286|1|0.0|685|zma:100384698|EREBP-like factor	GO:0043231//intracellular membrane-bounded organelle	GO:0003676//nucleic acid binding;GO:0001071//nucleic acid binding transcription factor activity	GO:0006351//transcription, DNA-templated	gi|414870274|tpg|DAA48831.1|/0/TPA: putative AP2/EREBP transcription factor superfamily protein [Zea mays]
Zm00001d015548.1	1.4507	1.70176	cdna chromosome:AGPv4:5:96816843:96817139:-1 gene:Zm00001d015548.1 gene_biotype:protein_coding transcript_biotype:protein_coding	K00430|1|1e-23|108|zma:107457598|peroxidase [EC:1.11.1.7]	GO:0031410//cytoplasmic vesicle	GO:0016209//antioxidant activity;GO:0005506//iron ion binding;GO:0003824//catalytic activity	GO:0006950//response to stress;GO:0008152//metabolic process	gi|413946932|gb|AFW79581.1|/6.65471e-23/hypothetical protein ZEAMMB73_888128 [Zea mays]
Zm00001d035833.1	1.38529	1.67937	cdna chromosome:AGPv4:6:54111958:54113813:-1 gene:Zm00001d035833.1 gene_biotype:protein_coding transcript_biotype:protein_coding	K11291|1|3e-77|288|sbi:SORBI_02g001710|nuclear autoantigenic sperm protein	-	-	-	gi|670423008|ref|XP_008652356.1|/2.29677e-90/PREDICTED: uncharacterized protein LOC103632304 [Zea mays]
Zm00001d036648.1	1.44929	1.60356	cdna chromosome:AGPv4:6:96210403:96211140:-1 gene:Zm00001d036648.1 gene_biotype:protein_coding transcript_biotype:protein_coding	K08066|1|4e-75|281|zma:100283252|nuclear transcription factor Y, gamma	-	-	-	gi|224028891|gb|ACN33521.1|/2.38575e-74/unknown [Zea mays]
Zm00001d010020.1	1.43507	1.79965	cdna chromosome:AGPv4:8:95378312:95380337:1 gene:Zm00001d010020.1 gene_biotype:protein_coding transcript_biotype:protein_coding	K15104|1|4e-99|361|sbi:SORBI_09g006480|solute carrier family 25 (mitochondrial oxoglutarate transporter), member 11	GO:0016020//membrane	-	GO:0006810//transport	gi|242087219|ref|XP_002439442.1|/1.85651e-98/hypothetical protein SORBIDRAFT_09g006480 [Sorghum bicolor]
Zm00001d037725.1	1.51452	1.81089	cdna chromosome:AGPv4:6:135244800:135248890:-1 gene:Zm00001d037725.1 gene_biotype:protein_coding transcript_biotype:protein_coding	K15104|1|1e-155|550|zma:100274318|solute carrier family 25 (mitochondrial oxoglutarate transporter), member 11	GO:0019866//organelle inner membrane;GO:0031224//intrinsic component of membrane	-	GO:0006810//transport	gi|226509640|ref|NP_001142153.1|/7.59204e-155/uncharacterized protein LOC100274318 [Zea mays]
Zm00001d049554.1	1.51078	1.73979	cdna chromosome:AGPv4:4:34700552:34704381:-1 gene:Zm00001d049554.1 gene_biotype:protein_coding transcript_biotype:protein_coding	K13783|1|0.0|908|zma:100216884|MFS transporter, OPA family, solute carrier family 37 (glycerol-3-phosphate transporter), member 1/2	GO:0043231//intracellular membrane-bounded organelle	-	GO:0006810//transport	gi|670392563|ref|XP_008676670.1|/0/PREDICTED: uncharacterized protein LOC100216884 isoform X1 [Zea mays]
Zm00001d017545.1	2.00953	1.67183	cdna chromosome:AGPv4:5:199141404:199144529:-1 gene:Zm00001d017545.1 gene_biotype:protein_coding transcript_biotype:protein_coding	K18470|1|2e-51|205|vvi:100250620|Rho GTPase-activating protein 1;K06173|2|4e-41|171|zma:100283773|tRNA pseudouridine38-40 synthase [EC:5.4.99.12]	-	-	-	gi|670404089|ref|XP_008643691.1|/3.80635e-115/PREDICTED: cellular retinaldehyde-binding/triple function, C-terminal isoform X1 [Zea mays]
Zm00001d022418.1	2.02013	1.50386	cdna chromosome:AGPv4:7:177229044:177231383:-1 gene:Zm00001d022418.1 gene_biotype:protein_coding transcript_biotype:protein_coding	-	-	-	-	gi|313184298|emb|CBL94163.1|/0/putative RNA-directed DNA polymerase (Reverse transcriptase) [Malus domestica]
Zm00001d012433.1	1.79093	1.68704	cdna chromosome:AGPv4:8:174376493:174380066:-1 gene:Zm00001d012433.1 gene_biotype:protein_coding transcript_biotype:protein_coding	K08678|1|0.0|717|zma:103636518|UDP-glucuronate decarboxylase [EC:4.1.1.35]	GO:0043231//intracellular membrane-bounded organelle	GO:0048037//cofactor binding;GO:0048037//cofactor binding	GO:0008152//metabolic process;GO:0008152//metabolic process	gi|673921815|ref|NP_001288406.1|/1.95412e-170/UDP-glucuronic acid decarboxylase 1-like [Zea mays]
Zm00001d008396.1	1.85431	1.60621	cdna chromosome:AGPv4:8:7205333:7207905:1 gene:Zm00001d008396.1 gene_biotype:protein_coding transcript_biotype:protein_coding	-	-	-	-	gi|226502893|ref|NP_001143555.1|/3.00017e-89/uncharacterized protein LOC100276250 [Zea mays]
Zm00001d052383.1	1.90344	1.62627	cdna chromosome:AGPv4:4:188784766:188785909:-1 gene:Zm00001d052383.1 gene_biotype:protein_coding transcript_biotype:protein_coding	K17302|1|2e-114|412|zma:100216577|coatomer subunit beta'	-	-	-	gi|670437386|ref|XP_008659304.1|/9.03791e-114/PREDICTED: coatomer subunit beta'-1 isoform X1 [Zea mays]
Zm00001d015129.1	1.76037	1.42207	cdna chromosome:AGPv4:5:76648261:76651007:-1 gene:Zm00001d015129.1 gene_biotype:protein_coding transcript_biotype:protein_coding	K01213|1|6e-142|505|mus:103990887|galacturan 1,4-alpha-galacturonidase [EC:3.2.1.67]	GO:0043231//intracellular membrane-bounded organelle	GO:0004553//hydrolase activity, hydrolyzing O-glycosyl compounds	GO:0044238//primary metabolic process;GO:0045229//external encapsulating structure organization	gi|670407469|ref|XP_008645203.1|/0/PREDICTED: probable polygalacturonase At1g80170 [Zea mays]
Zm00001d014611.1	1.90377	1.4828	cdna chromosome:AGPv4:5:55313125:55314896:-1 gene:Zm00001d014611.1 gene_biotype:protein_coding transcript_biotype:protein_coding	K05658|1|4e-22|105|mus:103981822|ATP-binding cassette, subfamily B (MDR/TAP), member 1 [EC:3.6.3.44];K02045|3|5e-22|105|cvr:CHLNCDRAFT_143202|sulfate transport system ATP-binding protein [EC:3.6.3.25]	-	GO:0017111//nucleoside-triphosphatase activity;GO:0032559//adenyl ribonucleotide binding	GO:0009207	gi|413934721|gb|AFW69272.1|/5.60785e-118/hypothetical protein ZEAMMB73_510526 [Zea mays]
Zm00001d042961.1	1.82638	1.50887	cdna chromosome:AGPv4:3:184964596:184965627:-1 gene:Zm00001d042961.1 gene_biotype:protein_coding transcript_biotype:protein_coding	K13447|1|2e-166|587|smo:SELMODRAFT_97417|respiratory burst oxidase [EC:1.6.3.- 1.11.1.-]	GO:0031224//intrinsic component of membrane;GO:0031224//intrinsic component of membrane;GO:0031224//intrinsic component of membrane;GO:0031224//intrinsic component of membrane;GO:0031224//intrinsic component of membrane	GO:0046914//transition metal ion binding;GO:0016651//oxidoreductase activity, acting on NAD(P)H;GO:0016209//antioxidant activity;GO:0050662//coenzyme binding;GO:0046914//transition metal ion binding;GO:0016651//oxidoreductase activity, acting on NAD(P)H;GO:0016209//antioxidant activity;GO:0050662//coenzyme binding;GO:0046914//transition metal ion binding;GO:0016651//oxidoreductase activity, actin…	GO:0006091//generation of precursor metabolites and energy;GO:0006091//generation of precursor metabolites and energy;GO:0006091//generation of precursor metabolites and energy;GO:0006091//generation of precursor metabolites and energy;GO:0006091//generation of precursor metabolites and energy	gi|414879824|tpg|DAA56955.1|/0/TPA: respiratory burst oxidase protein A [Zea mays]
Zm00001d016604.1	1.89463	1.87004	cdna chromosome:AGPv4:5:169748008:169751725:-1 gene:Zm00001d016604.1 gene_biotype:protein_coding transcript_biotype:protein_coding	-	-	-	-	gi|670408869|ref|XP_008645723.1|/8.45942e-114/PREDICTED: uncharacterized abhydrolase domain-containing protein DDB_G0269086-like [Zea mays]
Zm00001d018727.1	1.9181	1.82712	cdna chromosome:AGPv4:7:3152513:3153505:-1 gene:Zm00001d018727.1 gene_biotype:protein_coding transcript_biotype:protein_coding	-	-	-	-	gi|226496173|ref|NP_001152735.1|/2.36406e-08/phytosulfokines 4 precursor [Zea mays]
Zm00001d027332.1	1.83868	1.81728	cdna chromosome:AGPv4:1:3095308:3095604:-1 gene:Zm00001d027332.1 gene_biotype:protein_coding transcript_biotype:protein_coding	-	GO:0031410//cytoplasmic vesicle	-	GO:0010876//lipid localization	gi|414864332|tpg|DAA42889.1|/5.24844e-36/TPA: nonspecific lipid-transfer protein [Zea mays]
Zm00001d032582.1	1.83175	1.91875	cdna chromosome:AGPv4:1:231197140:231210294:-1 gene:Zm00001d032582.1 gene_biotype:protein_coding transcript_biotype:protein_coding	-	GO:0031410//cytoplasmic vesicle;GO:0044424;GO:0031410//cytoplasmic vesicle;GO:0044424	GO:0000166//nucleotide binding;GO:0000166//nucleotide binding	-	gi|670366786|ref|XP_008664804.1|/2.73928e-159/PREDICTED: uncharacterized protein LOC103643409 [Zea mays]
Zm00001d026457.1	2.1081	1.82247	cdna chromosome:AGPv4:10:146225848:146226322:-1 gene:Zm00001d026457.1 gene_biotype:protein_coding transcript_biotype:protein_coding	-	-	-	-	gi|293336780|ref|NP_001170243.1|/1.86678e-44/uncharacterized protein LOC100384197 [Zea mays]
Zm00001d029107.1	2.1565	1.86544	cdna chromosome:AGPv4:1:58280350:58280825:1 gene:Zm00001d029107.1 gene_biotype:protein_coding transcript_biotype:protein_coding	-	-	-	-	gi|226533226|ref|NP_001144609.1|/2.71444e-19/uncharacterized protein LOC100277625 [Zea mays]
Zm00001d025753.1	1.82058	1.28531	cdna chromosome:AGPv4:10:128400712:128402032:-1 gene:Zm00001d025753.1 gene_biotype:protein_coding transcript_biotype:protein_coding	K01183|1|6e-135|481|zma:100283098|chitinase [EC:3.2.1.14]	-	GO:0004553//hydrolase activity, hydrolyzing O-glycosyl compounds;GO:0030247//polysaccharide binding	GO:0006026	gi|223947367|gb|ACN27767.1|/3.67633e-160/unknown [Zea mays]
Zm00001d042019.1	1.73767	1.18733	cdna chromosome:AGPv4:3:147550048:147551603:-1 gene:Zm00001d042019.1 gene_biotype:protein_coding transcript_biotype:protein_coding	K00430|1|1e-130|467|sbi:SORBI_03g046810|peroxidase [EC:1.11.1.7]	GO:0031410//cytoplasmic vesicle;GO:0031410//cytoplasmic vesicle	GO:0016209//antioxidant activity;GO:0005506//iron ion binding;GO:0003824//catalytic activity;GO:0046872//metal ion binding;GO:0003824//catalytic activity	GO:0042743//hydrogen peroxide metabolic process;GO:0006950//response to stress;GO:0006950//response to stress;GO:0008152//metabolic process	gi|242055681|ref|XP_002456986.1|/6.42764e-130/hypothetical protein SORBIDRAFT_03g046810 [Sorghum bicolor]
Zm00001d037565.1	1.95521	1.23134	cdna chromosome:AGPv4:6:129802297:129807428:-1 gene:Zm00001d037565.1 gene_biotype:protein_coding transcript_biotype:protein_coding	K04125|1|2e-69|266|zma:100285694|gibberellin 2-oxidase [EC:1.14.11.13]	-	GO:0046914//transition metal ion binding;GO:0003824//catalytic activity;GO:0046914//transition metal ion binding;GO:0003824//catalytic activity;GO:0046914//transition metal ion binding;GO:0003824//catalytic activity	GO:0016101//diterpenoid metabolic process;GO:0016101//diterpenoid metabolic process;GO:0016101//diterpenoid metabolic process	gi|413944594|gb|AFW77243.1|/1.11572e-69/hypothetical protein ZEAMMB73_379749 [Zea mays]
Zm00001d032186.1	1.60956	1.21599	cdna chromosome:AGPv4:1:216168360:216169854:1 gene:Zm00001d032186.1 gene_biotype:protein_coding transcript_biotype:protein_coding	K01166|1|6e-125|448|zma:100192110|ribonuclease T2 [EC:3.1.27.1]	GO:0031410//cytoplasmic vesicle	GO:0016892//endoribonuclease activity, producing 3'-phosphomonoesters;GO:0003676//nucleic acid binding	-	gi|212275710|ref|NP_001131005.1|/3.31244e-124/uncharacterized protein LOC100192110 precursor [Zea mays]
Zm00001d051965.1	1.62066	1.20205	cdna chromosome:AGPv4:4:175519265:175528228:1 gene:Zm00001d051965.1 gene_biotype:protein_coding transcript_biotype:protein_coding	K11446|1|0.0|1172|zma:103654144|histone demethylase JARID1 [EC:1.14.11.-]	GO:0043231//intracellular membrane-bounded organelle;GO:0043231//intracellular membrane-bounded organelle;GO:0043231//intracellular membrane-bounded organelle;GO:0043231//intracellular membrane-bounded organelle;GO:0043231//intracellular membrane-bounded organelle;GO:0043231//intracellular membrane-bounded organelle;GO:0043231//intracellular membrane-bounded organelle;GO:0043231//intracellular me…	GO:0003676//nucleic acid binding;GO:0003676//nucleic acid binding;GO:0003676//nucleic acid binding;GO:0003676//nucleic acid binding;GO:0003676//nucleic acid binding;GO:0003676//nucleic acid binding;GO:0003676//nucleic acid binding;GO:0003676//nucleic acid binding;GO:0003676//nucleic acid binding;GO:0003676//nucleic acid binding;GO:0003676//nucleic acid binding;GO:0003676//nucleic acid binding;GO:…	-	gi|670394212|ref|XP_008677534.1|/0/PREDICTED: uncharacterized protein LOC100381880 isoform X1 [Zea mays]
Zm00001d047420.1	1.57375	1.09379	cdna chromosome:AGPv4:9:129497163:129497949:-1 gene:Zm00001d047420.1 gene_biotype:protein_coding transcript_biotype:protein_coding	-	GO:0044464	-	-	gi|413955633|gb|AFW88282.1|/2.99153e-81/hypothetical protein ZEAMMB73_902531 [Zea mays]
Zm00001d011412.1	1.23899	1.57018	cdna chromosome:AGPv4:8:149801298:149801537:-1 gene:Zm00001d011412.1 gene_biotype:protein_coding transcript_biotype:protein_coding	K17771|1|1e-24|112|zma:100283851|mitochondrial import receptor subunit TOM7	-	-	-	gi|226509506|ref|NP_001150221.1|/8.01708e-24/mitochondrial import receptor subunit TOM7-1 [Zea mays]
Zm00001d014258.1	1.26243	1.56532	cdna chromosome:AGPv4:5:38471801:38474976:-1 gene:Zm00001d014258.1 gene_biotype:protein_coding transcript_biotype:protein_coding	K00814|1|0.0|890|zma:100282849|alanine transaminase [EC:2.6.1.2]	-	GO:0048037//cofactor binding;GO:0016846//carbon-sulfur lyase activity;GO:0047635;GO:0048037//cofactor binding;GO:0016846//carbon-sulfur lyase activity;GO:0047635;GO:0048037//cofactor binding;GO:0016846//carbon-sulfur lyase activity;GO:0047635;GO:0008483//transaminase activity;GO:0048037//cofactor binding;GO:0048037//cofactor binding;GO:0016846//carbon-sulfur lyase activity;GO:0047635;GO:0048037//…	GO:0008652//cellular amino acid biosynthetic process;GO:0008652//cellular amino acid biosynthetic process;GO:0008652//cellular amino acid biosynthetic process;GO:0009058//biosynthetic process;GO:0008652//cellular amino acid biosynthetic process;GO:0008652//cellular amino acid biosynthetic process;GO:0008652//cellular amino acid biosynthetic process;GO:0008652//cellular amino acid biosynthetic pro…	gi|670402767|ref|XP_008681269.1|/0/PREDICTED: uncharacterized protein LOC100216685 isoform X1 [Zea mays]
Zm00001d012561.1	1.30206	1.54347	cdna chromosome:AGPv4:8:176655576:176657229:-1 gene:Zm00001d012561.1 gene_biotype:protein_coding transcript_biotype:protein_coding	K13899|1|3e-20|99.0|egu:105036466|cystatin-C	-	GO:0004866//endopeptidase inhibitor activity;GO:0004866//endopeptidase inhibitor activity;GO:0004866//endopeptidase inhibitor activity	GO:0051346//negative regulation of hydrolase activity;GO:0051346//negative regulation of hydrolase activity;GO:0051346//negative regulation of hydrolase activity	gi|1498133|dbj|BAA09666.1|/6.95172e-59/cysteine proteinase inhibitor [Zea mays]
Zm00001d016198.1	1.31047	1.50471	cdna chromosome:AGPv4:5:150300976:150304433:-1 gene:Zm00001d016198.1 gene_biotype:protein_coding transcript_biotype:protein_coding	K14455|1|8e-46|124|zma:100274119|aspartate aminotransferase, mitochondrial [EC:2.6.1.1]	GO:0043231//intracellular membrane-bounded organelle;GO:0043231//intracellular membrane-bounded organelle;GO:0043231//intracellular membrane-bounded organelle;GO:0043231//intracellular membrane-bounded organelle;GO:0043231//intracellular membrane-bounded organelle;GO:0043231//intracellular membrane-bounded organelle	GO:0008483//transaminase activity;GO:0048037//cofactor binding;GO:0008483//transaminase activity;GO:0048037//cofactor binding;GO:0008483//transaminase activity;GO:0048037//cofactor binding;GO:0008483//transaminase activity;GO:0048037//cofactor binding;GO:0008483//transaminase activity;GO:0048037//cofactor binding;GO:0008483//transaminase activity;GO:0048037//cofactor binding	GO:0019752//carboxylic acid metabolic process;GO:0019752//carboxylic acid metabolic process;GO:0019752//carboxylic acid metabolic process;GO:0019752//carboxylic acid metabolic process;GO:0019752//carboxylic acid metabolic process;GO:0019752//carboxylic acid metabolic process	gi|219886821|gb|ACL53785.1|/8.90542e-101/unknown [Zea mays]
Zm00001d012484.1	1.37688	1.50359	cdna chromosome:AGPv4:8:175353033:175354813:-1 gene:Zm00001d012484.1 gene_biotype:protein_coding transcript_biotype:protein_coding	K14685|1|2e-13|77.0|atr:18423501|solute carrier family 40 (iron-regulated transporter), member 1;K07213|2|5e-06|52.4|sita:101772789|copper chaperone	-	GO:0043169//cation binding;GO:0043169//cation binding	GO:0006812//cation transport;GO:0006812//cation transport	gi|413952072|gb|AFW84721.1|/1.90012e-24/hypothetical protein ZEAMMB73_454603 [Zea mays]
Zm00001d044129.1	1.39436	1.45333	cdna chromosome:AGPv4:3:219979961:219982801:-1 gene:Zm00001d044129.1 gene_biotype:protein_coding transcript_biotype:protein_coding	K00975|1|0.0|977|zma:542761|glucose-1-phosphate adenylyltransferase [EC:2.7.7.27]	GO:0009536//plastid;GO:0009536//plastid;GO:0009536//plastid;GO:0009536//plastid;GO:0009536//plastid;GO:0009536//plastid;GO:0009536//plastid;GO:0009536//plastid;GO:0009536//plastid;GO:0009536//plastid;GO:0009536//plastid;GO:0009536//plastid;GO:0009536//plastid;GO:0009536//plastid;GO:0009536//plastid;GO:0009536//plastid;GO:0009536//plastid;GO:0009536//plastid;GO:0009536//plastid;GO:0009536//plastid…	GO:0070566//adenylyltransferase activity;GO:0032559//adenyl ribonucleotide binding;GO:0070566//adenylyltransferase activity;GO:0032559//adenyl ribonucleotide binding;GO:0070566//adenylyltransferase activity;GO:0032559//adenyl ribonucleotide binding;GO:0070566//adenylyltransferase activity;GO:0032559//adenyl ribonucleotide binding;GO:0070566//adenylyltransferase activity;GO:0032559//adenyl ribonuc…	GO:0005982//starch metabolic process;GO:0005977//glycogen metabolic process;GO:0005982//starch metabolic process;GO:0005977//glycogen metabolic process;GO:0005982//starch metabolic process;GO:0005977//glycogen metabolic process;GO:0005982//starch metabolic process;GO:0005977//glycogen metabolic process;GO:0005982//starch metabolic process;GO:0005977//glycogen metabolic process;GO:0005982//starch …	gi|670385191|ref|XP_008673451.1|/0/PREDICTED: glucose-1-phosphate adenylyltransferase large subunit 1, chloroplastic/amyloplastic isoform X2 [Zea mays]
Zm00001d012423.1	1.30785	1.80398	cdna chromosome:AGPv4:8:174293032:174293445:1 gene:Zm00001d012423.1 gene_biotype:protein_coding transcript_biotype:protein_coding	K11252|1|1e-37|155|zma:100273745|histone H2B	GO:0000785//chromatin;GO:0043231//intracellular membrane-bounded organelle	GO:0003676//nucleic acid binding	GO:0034728//nucleosome organization	gi|226495385|ref|NP_001141626.1|/8.19495e-37/uncharacterized protein LOC100273745 [Zea mays]
Zm00001d012017.1	1.25886	1.65863	cdna chromosome:AGPv4:8:166554926:166558182:-1 gene:Zm00001d012017.1 gene_biotype:protein_coding transcript_biotype:protein_coding	-	GO:0005741//mitochondrial outer membrane;GO:0005741//mitochondrial outer membrane;GO:0005741//mitochondrial outer membrane	GO:0004871//signal transducer activity;GO:0004871//signal transducer activity;GO:0004871//signal transducer activity	GO:0006612//protein targeting to membrane;GO:0006612//protein targeting to membrane;GO:0006612//protein targeting to membrane	gi|223943129|gb|ACN25648.1|/3.93163e-94/unknown [Zea mays]
Zm00001d037727.1	1.31306	1.63429	cdna chromosome:AGPv4:6:135296144:135300165:-1 gene:Zm00001d037727.1 gene_biotype:protein_coding transcript_biotype:protein_coding	K15104|1|8e-156|551|zma:100500990|solute carrier family 25 (mitochondrial oxoglutarate transporter), member 11	GO:0019866//organelle inner membrane;GO:0031224//intrinsic component of membrane	-	GO:0006810//transport	gi|308081331|ref|NP_001182793.1|/4.80817e-155/mitochondrial 2-oxoglutarate/malate carrier protein [Zea mays]
Zm00001d019277.1	1.20148	1.61449	cdna chromosome:AGPv4:7:25228779:25229478:1 gene:Zm00001d019277.1 gene_biotype:protein_coding transcript_biotype:protein_coding	-	GO:0031410//cytoplasmic vesicle	-	GO:0006950//response to stress	gi|226506526|ref|NP_001148158.1|/1.15571e-35/uncharacterized protein LOC100281766 precursor [Zea mays]
Zm00001d030557.1	1.20024	1.65918	cdna chromosome:AGPv4:1:143971165:143976422:1 gene:Zm00001d030557.1 gene_biotype:protein_coding transcript_biotype:protein_coding	K00814|1|0.0|872|sita:101784434|alanine transaminase [EC:2.6.1.2]	-	GO:0048037//cofactor binding;GO:0016846//carbon-sulfur lyase activity;GO:0047635	GO:0008652//cellular amino acid biosynthetic process	gi|670358232|ref|XP_008654837.1|/0/PREDICTED: uncharacterized protein LOC100193705 isoform X1 [Zea mays]
Zm00001d042875.1	1.20424	1.72791	cdna chromosome:AGPv4:3:182600099:182600389:-1 gene:Zm00001d042875.1 gene_biotype:protein_coding transcript_biotype:protein_coding	-	-	-	-	gi|226494087|ref|NP_001142723.1|/4.18402e-33/uncharacterized protein LOC100275056 [Zea mays]
Zm00001d008395.1	1.15689	1.40158	cdna chromosome:AGPv4:8:7173973:7176804:-1 gene:Zm00001d008395.1 gene_biotype:protein_coding transcript_biotype:protein_coding	K01824|1|3e-120|432|zma:101027160|cholestenol Delta-isomerase [EC:5.3.3.5]	GO:0031224//intrinsic component of membrane;GO:0043231//intracellular membrane-bounded organelle	GO:0016863//intramolecular oxidoreductase activity, transposing C=C bonds	GO:0006066//alcohol metabolic process	gi|525343734|ref|NP_001266622.1|/1.62245e-119/3-beta-hydroxysteroid-delta-isomerase [Zea mays]
Zm00001d012086.1	1.1328	1.3918	cdna chromosome:AGPv4:8:167856339:167866530:-1 gene:Zm00001d012086.1 gene_biotype:protein_coding transcript_biotype:protein_coding	K12667|1|0.0|1056|zma:100279928|oligosaccharyltransferase complex subunit delta (ribophorin II)	GO:0005789//endoplasmic reticulum membrane;GO:0031410//cytoplasmic vesicle;GO:0005789//endoplasmic reticulum membrane;GO:0031410//cytoplasmic vesicle;GO:0005789//endoplasmic reticulum membrane;GO:0031410//cytoplasmic vesicle;GO:0005789//endoplasmic reticulum membrane;GO:0031410//cytoplasmic vesicle;GO:0005789//endoplasmic reticulum membrane;GO:0031410//cytoplasmic vesicle;GO:0005789//endoplasmic …	GO:0004576//oligosaccharyl transferase activity;GO:0004576//oligosaccharyl transferase activity;GO:0004576//oligosaccharyl transferase activity;GO:0004576//oligosaccharyl transferase activity;GO:0004576//oligosaccharyl transferase activity;GO:0004576//oligosaccharyl transferase activity;GO:0004576//oligosaccharyl transferase activity;GO:0004576//oligosaccharyl transferase activity;GO:0004576//oli…	GO:0006487//protein N-linked glycosylation;GO:0006487//protein N-linked glycosylation;GO:0006487//protein N-linked glycosylation;GO:0006487//protein N-linked glycosylation;GO:0006487//protein N-linked glycosylation;GO:0006487//protein N-linked glycosylation;GO:0006487//protein N-linked glycosylation;GO:0006487//protein N-linked glycosylation;GO:0006487//protein N-linked glycosylation;GO:0006487//…	gi|226532251|ref|NP_001146350.1|/0/uncharacterized protein LOC100279928 precursor [Zea mays]
Zm00001d015746.1	1.09248	1.41803	cdna chromosome:AGPv4:5:115749041:115750953:-1 gene:Zm00001d015746.1 gene_biotype:protein_coding transcript_biotype:protein_coding	K14684|1|1e-73|277|egr:104437682|solute carrier family 25 (mitochondrial phosphate transporter), member 23/24/25/41	GO:0031224//intrinsic component of membrane;GO:0009528//plastid inner membrane;GO:0009528//plastid inner membrane;GO:0009528//plastid inner membrane;GO:0009528//plastid inner membrane;GO:0009528//plastid inner membrane;GO:0031224//intrinsic component of membrane;GO:0009528//plastid inner membrane;GO:0009528//plastid inner membrane	-	GO:0006810//transport;GO:0006810//transport;GO:0006810//transport;GO:0006810//transport	gi|827836522|ref|NP_001105889.2|/1.46112e-168/adenine nucleotide transporter BT1, chloroplastic/amyloplastic/mitochondrial precursor [Zea mays]
Zm00001d027819.1	1.10476	1.39157	cdna chromosome:AGPv4:1:14448014:14448412:1 gene:Zm00001d027819.1 gene_biotype:protein_coding transcript_biotype:protein_coding	-	GO:0044421	GO:0005102//receptor binding	GO:0032501//multicellular organismal process;GO:0007267//cell-cell signaling;GO:0048869//cellular developmental process	gi|414865019|tpg|DAA43576.1|/3.13406e-73/TPA: ESR2c1 proteinSR2g2 protein [Zea mays]
Zm00001d001999.1	1.17939	1.34458	cdna chromosome:AGPv4:2:4137998:4139387:-1 gene:Zm00001d001999.1 gene_biotype:protein_coding transcript_biotype:protein_coding	K01792|1|4e-170|598|zma:100280296|glucose-6-phosphate 1-epimerase [EC:5.1.3.15]	-	GO:0005488//binding;GO:0003824//catalytic activity;GO:0005488//binding;GO:0003824//catalytic activity;GO:0005488//binding;GO:0003824//catalytic activity;GO:0005488//binding;GO:0003824//catalytic activity;GO:0005488//binding;GO:0003824//catalytic activity;GO:0005488//binding;GO:0003824//catalytic activity;GO:0005488//binding;GO:0003824//catalytic activity;GO:0005488//binding;GO:0003824//catalytic …	GO:0044238//primary metabolic process;GO:0044238//primary metabolic process;GO:0044238//primary metabolic process;GO:0044238//primary metabolic process;GO:0044238//primary metabolic process;GO:0044238//primary metabolic process;GO:0044238//primary metabolic process;GO:0044238//primary metabolic process;GO:0044238//primary metabolic process	gi|414585025|tpg|DAA35596.1|/8.64075e-73/TPA: hypothetical protein ZEAMMB73_639768 [Zea mays]
Zm00001d043299.1	1.19076	1.33995	cdna chromosome:AGPv4:3:194991262:194992013:1 gene:Zm00001d043299.1 gene_biotype:protein_coding transcript_biotype:protein_coding	K02721|1|8e-22|104|zma:100283816|photosystem II PsbW protein	GO:0044424	-	-	gi|194703386|gb|ACF85777.1|/8.69477e-22/unknown [Zea mays]
Zm00001d022316.1	1.03454	1.37024	cdna chromosome:AGPv4:7:175113240:175117402:1 gene:Zm00001d022316.1 gene_biotype:protein_coding transcript_biotype:protein_coding	K02727|1|8e-105|380|zma:100283094|20S proteasome subunit alpha 7 [EC:3.4.25.1]	GO:0005839//proteasome core complex;GO:0043231//intracellular membrane-bounded organelle;GO:0005839//proteasome core complex;GO:0043231//intracellular membrane-bounded organelle	GO:0004175//endopeptidase activity;GO:0004175//endopeptidase activity	GO:0019941//modification-dependent protein catabolic process;GO:0019941//modification-dependent protein catabolic process	gi|226528124|ref|NP_001149468.1|/1.58328e-128/proteasome subunit alpha type 3 [Zea mays]
Zm00001d052264.1	1.03355	1.41054	cdna chromosome:AGPv4:4:185237832:185239494:-1 gene:Zm00001d052264.1 gene_biotype:protein_coding transcript_biotype:protein_coding	-	GO:0044464;GO:0044464;GO:0044464;GO:0044464;GO:0044464	-	-	gi|162458215|ref|NP_001105642.1|/4.40602e-134/alpha expansin 2 precursor [Zea mays]
Zm00001d051856.1	1.06481	1.33753	cdna chromosome:AGPv4:4:172458488:172488411:-1 gene:Zm00001d051856.1 gene_biotype:protein_coding transcript_biotype:protein_coding	-	-	GO:0019842//vitamin binding;GO:0016491//oxidoreductase activity;GO:0046914//transition metal ion binding;GO:0046914//transition metal ion binding;GO:0019842//vitamin binding;GO:0016705//oxidoreductase activity, acting on paired donors, with incorporation or reduction of molecular oxygen;GO:0019842//vitamin binding;GO:0016491//oxidoreductase activity;GO:0046914//transition metal ion binding	GO:0008152//metabolic process;GO:0019471//4-hydroxyproline metabolic process;GO:0008152//metabolic process	gi|238007346|gb|ACR34708.1|/1.79079e-73/unknown [Zea mays]
Zm00001d013568.1	1.2297	1.47649	cdna chromosome:AGPv4:5:14451040:14451980:-1 gene:Zm00001d013568.1 gene_biotype:protein_coding transcript_biotype:protein_coding	K13195|1|5e-33|142|gmx:100305467|cold-inducible RNA-binding protein;K13098|4|5e-29|128|sot:102588476|RNA-binding protein FUS	-	GO:0003676//nucleic acid binding	-	gi|195647746|gb|ACG43341.1|/1.37893e-41/glycine-rich RNA-binding protein 2 [Zea mays]
Zm00001d022354.1	1.17433	1.49809	cdna chromosome:AGPv4:7:176069148:176071128:1 gene:Zm00001d022354.1 gene_biotype:protein_coding transcript_biotype:protein_coding	-	GO:0005743//mitochondrial inner membrane	GO:0015002//heme-copper terminal oxidase activity	-	gi|414887904|tpg|DAA63918.1|/3.49824e-33/TPA: COX VIIa-like protein, partial [Zea mays]
Zm00001d022248.1	1.09353	1.52769	cdna chromosome:AGPv4:7:173616922:173617355:1 gene:Zm00001d022248.1 gene_biotype:protein_coding transcript_biotype:protein_coding	K12456|1|3e-16|84.0|sbi:SORBI_02g040400|anaphase-promoting complex subunit 13	GO:0000152//nuclear ubiquitin ligase complex	-	GO:0048856//anatomical structure development;GO:0009791//post-embryonic development	gi|944262567|gb|KQL26824.1|/2.67856e-16/hypothetical protein SETIT_033090mg, partial [Setaria italica]
Zm00001d039989.1	1.11773	1.50608	cdna chromosome:AGPv4:3:21877778:21879721:-1 gene:Zm00001d039989.1 gene_biotype:protein_coding transcript_biotype:protein_coding	K09286|1|4e-08|60.8|bna:106390441|EREBP-like factor;K13434|5|6e-08|60.5|mus:103981850|pathogenesis-related genes transcriptional activator PTI6	GO:0031410//cytoplasmic vesicle	-	-	gi|670385992|ref|XP_008673770.1|/5.7722e-81/PREDICTED: dehydration-responsive element-binding protein 2C-like [Zea mays]
Zm00001d010575.1	1.04326	1.77555	cdna chromosome:AGPv4:8:120733570:120733881:1 gene:Zm00001d010575.1 gene_biotype:protein_coding transcript_biotype:protein_coding gene_symbol:H4C7 description:Histone H4 [Source:UniProtKB/Swiss-Prot;Acc:P62787]	K11254|1|8e-40|162|ppp:PHYPADRAFT_152862|histone H4	-	-	-	gi|976922550|gb|KVI06931.1|/4.99423e-39/Histone core [Cynara cardunculus var. scolymus]
Zm00001d037278.1	1.04508	1.68189	cdna chromosome:AGPv4:6:119172801:119179266:-1 gene:Zm00001d037278.1 gene_biotype:protein_coding transcript_biotype:protein_coding	K00895|1|0.0|796|zma:100382182|pyrophosphate--fructose-6-phosphate 1-phosphotransferase [EC:2.7.1.90]	GO:0043234//protein complex;GO:0043231//intracellular membrane-bounded organelle;GO:0043234//protein complex;GO:0043231//intracellular membrane-bounded organelle;GO:0043234//protein complex;GO:0043231//intracellular membrane-bounded organelle	GO:0008443//phosphofructokinase activity;GO:0032559//adenyl ribonucleotide binding;GO:0008443//phosphofructokinase activity;GO:0032559//adenyl ribonucleotide binding;GO:0008443//phosphofructokinase activity;GO:0032559//adenyl ribonucleotide binding	GO:0006796//phosphate-containing compound metabolic process;GO:0006007//glucose catabolic process;GO:0006007//glucose catabolic process;GO:0006007//glucose catabolic process	gi|293333945|ref|NP_001168412.1|/0/ppi-phosphofructokinase [Zea mays]
Zm00001d021421.1	1.00226	1.61088	cdna chromosome:AGPv4:7:151705680:151712189:-1 gene:Zm00001d021421.1 gene_biotype:protein_coding transcript_biotype:protein_coding	K00963|1|1e-34|146|zma:100191846|UTP--glucose-1-phosphate uridylyltransferase [EC:2.7.7.9]	GO:0044424;GO:0044424;GO:0044424;GO:0044424;GO:0044424;GO:0044424;GO:0044424;GO:0044424;GO:0044424;GO:0044424;GO:0044424;GO:0044424;GO:0044424;GO:0044424;GO:0044424;GO:0044424;GO:0044424;GO:0044424	GO:0051748//UTP-monosaccharide-1-phosphate uridylyltransferase activity;GO:0051748//UTP-monosaccharide-1-phosphate uridylyltransferase activity;GO:0051748//UTP-monosaccharide-1-phosphate uridylyltransferase activity;GO:0051748//UTP-monosaccharide-1-phosphate uridylyltransferase activity;GO:0051748//UTP-monosaccharide-1-phosphate uridylyltransferase activity;GO:0051748//UTP-monosaccharide-1-phosph…	-	gi|414886600|tpg|DAA62614.1|/0/TPA: UDP-glucose pyrophosphorylase1 [Zea mays]
Zm00001d044754.1	1.00088	1.54875	cdna chromosome:AGPv4:9:1341116:1342553:-1 gene:Zm00001d044754.1 gene_biotype:protein_coding transcript_biotype:protein_coding	K00895|1|0.0|572|zma:100282190|pyrophosphate--fructose-6-phosphate 1-phosphotransferase [EC:2.7.1.90]	GO:0043231//intracellular membrane-bounded organelle;GO:0010316;GO:0043234//protein complex;GO:0043231//intracellular membrane-bounded organelle;GO:0043234//protein complex;GO:0043231//intracellular membrane-bounded organelle;GO:0043234//protein complex;GO:0043231//intracellular membrane-bounded organelle;GO:0043234//protein complex;GO:0043231//intracellular membrane-bounded organelle;GO:0043234/…	GO:0008443//phosphofructokinase activity;GO:0032559//adenyl ribonucleotide binding;GO:0008443//phosphofructokinase activity;GO:0032559//adenyl ribonucleotide binding;GO:0008443//phosphofructokinase activity;GO:0032559//adenyl ribonucleotide binding;GO:0008443//phosphofructokinase activity;GO:0032559//adenyl ribonucleotide binding;GO:0008443//phosphofructokinase activity;GO:0032559//adenyl ribonuc…	GO:0006007//glucose catabolic process;GO:0003006//developmental process involved in reproduction;GO:0006796//phosphate-containing compound metabolic process;GO:0006007//glucose catabolic process;GO:0006007//glucose catabolic process;GO:0006007//glucose catabolic process;GO:0006007//glucose catabolic process;GO:0006007//glucose catabolic process;GO:0006007//glucose catabolic process;GO:0006007//gl…	gi|226505720|ref|NP_001148574.1|/0/uncharacterized protein LOC100282190 [Zea mays]
Zm00001d016733.1	1.15168	1.84234	cdna chromosome:AGPv4:5:174537324:174537890:1 gene:Zm00001d016733.1 gene_biotype:protein_coding transcript_biotype:protein_coding	-	-	-	-	gi|226498066|ref|NP_001149607.1|/2.61079e-102/uncharacterized protein LOC100282844 [Zea mays]
Zm00001d041726.1	1.09041	1.95007	cdna chromosome:AGPv4:3:135359546:135361248:-1 gene:Zm00001d041726.1 gene_biotype:protein_coding transcript_biotype:protein_coding	K18054|1|2e-128|460|sita:101760942|2'-deoxymugineic-acid 2'-dioxygenase / mugineic-acid 3-dioxygenase [EC:1.14.11.24 1.14.11.25]	GO:0044424	GO:0016706//oxidoreductase activity, acting on paired donors, with incorporation or reduction of molecular oxygen, 2-oxoglutarate as one donor, and incorporation of one atom each of oxygen into both donors;GO:0019842//vitamin binding;GO:0016701//oxidoreductase activity, acting on single donors with incorporation of molecular oxygen;GO:0043169//cation binding	GO:0010039//response to iron ion;GO:0008152//metabolic process	gi|414878241|tpg|DAA55372.1|/0/TPA: hypothetical protein ZEAMMB73_649511 [Zea mays]
Zm00001d012457.1	1.38501	1.32852	cdna chromosome:AGPv4:8:174849024:174856985:-1 gene:Zm00001d012457.1 gene_biotype:protein_coding transcript_biotype:protein_coding	K13412|1|2e-99|362|zma:100283544|calcium-dependent protein kinase [EC:2.7.11.1]	-	GO:0046872//metal ion binding;GO:0004672//protein kinase activity;GO:0032559//adenyl ribonucleotide binding;GO:0046872//metal ion binding;GO:0004672//protein kinase activity;GO:0032559//adenyl ribonucleotide binding;GO:0046872//metal ion binding;GO:0004672//protein kinase activity;GO:0032559//adenyl ribonucleotide binding;GO:0046872//metal ion binding;GO:0004672//protein kinase activity;GO:003255…	GO:0006464//cellular protein modification process;GO:0006464//cellular protein modification process;GO:0006464//cellular protein modification process;GO:0006464//cellular protein modification process;GO:0006464//cellular protein modification process	gi|670427227|ref|XP_008654305.1|/1.03098e-98/PREDICTED: uncharacterized protein LOC100192661 isoform X2 [Zea mays]
Zm00001d002654.1	1.44209	1.3237	cdna chromosome:AGPv4:2:18312512:18319812:-1 gene:Zm00001d002654.1 gene_biotype:protein_coding transcript_biotype:protein_coding	K12309|1|2e-73|276|egr:104424130|beta-galactosidase [EC:3.2.1.23];K14794|4|4e-40|165|thj:104807000|ribosomal RNA-processing protein 12	GO:0044464	GO:0046872//metal ion binding;GO:0005488//binding;GO:0046872//metal ion binding;GO:0046872//metal ion binding;GO:0046872//metal ion binding;GO:0005488//binding;GO:0046872//metal ion binding;GO:0005488//binding;GO:0005488//binding;GO:0046872//metal ion binding;GO:0046872//metal ion binding;GO:0005488//binding;GO:0005488//binding;GO:0005488//binding;GO:0005488//binding;GO:0046872//metal ion binding…	-	gi|162460786|ref|NP_001105283.1|/0/uncharacterized protein LOC542199 [Zea mays]
Zm00001d020623.1	1.48255	1.30759	cdna chromosome:AGPv4:7:125321586:125322729:1 gene:Zm00001d020623.1 gene_biotype:protein_coding transcript_biotype:protein_coding	K14686|1|1e-38|160|zma:103632817|solute carrier family 31 (copper transporter), member 1	-	-	-	gi|670424060|ref|XP_008652773.1|/7.42128e-38/PREDICTED: copper transporter 5.1 [Zea mays]
Zm00001d047893.1	1.44678	1.24318	cdna chromosome:AGPv4:9:144511510:144516351:1 gene:Zm00001d047893.1 gene_biotype:protein_coding transcript_biotype:protein_coding	K01610|1|0.0|759|zma:100279748|phosphoenolpyruvate carboxykinase (ATP) [EC:4.1.1.49]	GO:0044424;GO:0044424;GO:0044424;GO:0044424	GO:0004611//phosphoenolpyruvate carboxykinase activity;GO:0032559//adenyl ribonucleotide binding;GO:0004611//phosphoenolpyruvate carboxykinase activity;GO:0032559//adenyl ribonucleotide binding;GO:0004611//phosphoenolpyruvate carboxykinase activity;GO:0032559//adenyl ribonucleotide binding;GO:0004611//phosphoenolpyruvate carboxykinase activity;GO:0032559//adenyl ribonucleotide binding	GO:0006006//glucose metabolic process;GO:0006006//glucose metabolic process;GO:0006006//glucose metabolic process;GO:0006006//glucose metabolic process	gi|413956284|gb|AFW88933.1|/0/hypothetical protein ZEAMMB73_030639 [Zea mays]
Zm00001d022125.1	1.27674	1.35658	cdna chromosome:AGPv4:7:170838006:170845516:1 gene:Zm00001d022125.1 gene_biotype:protein_coding transcript_biotype:protein_coding	K14288|1|0.0|1160|zma:103633416|exportin-T	-	-	-	gi|670425387|ref|XP_008653338.1|/0/PREDICTED: exportin-T-like [Zea mays]
Zm00001d008620.1	1.27232	1.22361	cdna chromosome:AGPv4:8:14951976:14953401:-1 gene:Zm00001d008620.1 gene_biotype:protein_coding transcript_biotype:protein_coding	-	-	-	-	gi|195622896|gb|ACG33278.1|/8.26858e-13/metallothionein-like protein type 2 [Zea mays]
Zm00001d016394.1	1.26933	1.23675	cdna chromosome:AGPv4:5:160678198:160679517:1 gene:Zm00001d016394.1 gene_biotype:protein_coding transcript_biotype:protein_coding	-	-	-	-	gi|902967429|ref|NP_001130278.2|/0/uncharacterized protein LOC100191372 [Zea mays]
Zm00001d049441.1	1.28134	1.27067	cdna chromosome:AGPv4:4:30362045:30373591:-1 gene:Zm00001d049441.1 gene_biotype:protein_coding transcript_biotype:protein_coding	K15283|1|0.0|712|zma:100193334|solute carrier family 35, member E1	GO:0031224//intrinsic component of membrane;GO:0043231//intracellular membrane-bounded organelle;GO:0031224//intrinsic component of membrane;GO:0043231//intracellular membrane-bounded organelle;GO:0031224//intrinsic component of membrane;GO:0043231//intracellular membrane-bounded organelle	-	GO:0051234//establishment of localization;GO:0051234//establishment of localization;GO:0051234//establishment of localization	gi|413921151|gb|AFW61083.1|/0/glucose-6-phosphate/phosphate translocator 2 [Zea mays]
Zm00001d009081.1	1.33915	1.25047	cdna chromosome:AGPv4:8:35350262:35350852:1 gene:Zm00001d009081.1 gene_biotype:protein_coding transcript_biotype:protein_coding	-	GO:0031410//cytoplasmic vesicle	-	-	gi|226532140|ref|NP_001150014.1|/5.57436e-13/anther-specific protein SF18 precursor [Zea mays]
Zm00001d038351.1	1.3275	1.25412	cdna chromosome:AGPv4:6:155009149:155011425:1 gene:Zm00001d038351.1 gene_biotype:protein_coding transcript_biotype:protein_coding	K00847|1|2e-06|54.3|bna:106428977|fructokinase [EC:2.7.1.4]	-	-	GO:0050896//response to stimulus;GO:0050896//response to stimulus;GO:0050896//response to stimulus	gi|226493864|ref|NP_001142159.1|/9.72285e-53/USP family protein [Zea mays]
Zm00001d042572.1	1.33025	1.22821	cdna chromosome:AGPv4:3:172341375:172341728:1 gene:Zm00001d042572.1 gene_biotype:protein_coding transcript_biotype:protein_coding	-	-	-	-	gi|414879310|tpg|DAA56441.1|/1.64986e-37/TPA: hypothetical protein ZEAMMB73_696219 [Zea mays]
Zm00001d028568.1	1.38646	1.24862	cdna chromosome:AGPv4:1:39394014:39401737:1 gene:Zm00001d028568.1 gene_biotype:protein_coding transcript_biotype:protein_coding	K06269|1|2e-26|120|zma:103634267|serine/threonine-protein phosphatase PP1 catalytic subunit [EC:3.1.3.16]	GO:0043234//protein complex;GO:0043234//protein complex;GO:0043234//protein complex;GO:0043234//protein complex;GO:0043234//protein complex;GO:0043234//protein complex;GO:0043234//protein complex	GO:0004721//phosphoprotein phosphatase activity;GO:0004721//phosphoprotein phosphatase activity;GO:0004721//phosphoprotein phosphatase activity;GO:0004721//phosphoprotein phosphatase activity;GO:0004721//phosphoprotein phosphatase activity;GO:0004721//phosphoprotein phosphatase activity;GO:0004721//phosphoprotein phosphatase activity	GO:0006464//cellular protein modification process;GO:0006464//cellular protein modification process;GO:0006464//cellular protein modification process;GO:0006464//cellular protein modification process;GO:0006464//cellular protein modification process;GO:0006464//cellular protein modification process;GO:0006464//cellular protein modification process	gi|222624631|gb|EEE58763.1|/3.07583e-164/hypothetical protein OsJ_10270 [Oryza sativa Japonica Group]
Zm00001d046492.1	1.3191	1.18096	cdna chromosome:AGPv4:9:92290431:92299522:-1 gene:Zm00001d046492.1 gene_biotype:protein_coding transcript_biotype:protein_coding	K00510|1|1e-122|440|zma:100193737|heme oxygenase (biliverdin-producing) [EC:1.14.14.18]	GO:0043231//intracellular membrane-bounded organelle;GO:0043231//intracellular membrane-bounded organelle;GO:0043231//intracellular membrane-bounded organelle	GO:0001071//nucleic acid binding transcription factor activity;GO:0016705//oxidoreductase activity, acting on paired donors, with incorporation or reduction of molecular oxygen;GO:0001071//nucleic acid binding transcription factor activity;GO:0016705//oxidoreductase activity, acting on paired donors, with incorporation or reduction of molecular oxygen;GO:0001071//nucleic acid binding transcriptio…	GO:0009791//post-embryonic development;GO:0009416//response to light stimulus;GO:0055114//oxidation-reduction process;GO:0009791//post-embryonic development;GO:0009416//response to light stimulus;GO:0055114//oxidation-reduction process;GO:0009791//post-embryonic development;GO:0009416//response to light stimulus;GO:0055114//oxidation-reduction process	gi|239048163|ref|NP_001132297.2|/5.14588e-124/heme oxygenase 1 [Zea mays]
Zm00001d011994.1	1.37098	1.01844	cdna chromosome:AGPv4:8:166064478:166068375:1 gene:Zm00001d011994.1 gene_biotype:protein_coding transcript_biotype:protein_coding	K15196|1|3e-18|94.7|smo:SELMODRAFT_412683|transcription factor IIIB 90 kDa subunit;K13145|3|2e-10|68.6|smo:SELMODRAFT_443625|integrator complex subunit 8	-	-	-	gi|670432812|ref|XP_008656925.1|/0/PREDICTED: F-box only protein 6-like [Zea mays]
Zm00001d009431.1	1.34439	1.08027	cdna chromosome:AGPv4:8:64107616:64111865:-1 gene:Zm00001d009431.1 gene_biotype:protein_coding transcript_biotype:protein_coding gene_symbol:FPS description:Farnesyl pyrophosphate synthase [Source:UniProtKB/Swiss-Prot;Acc:P49353]	K00787|1|0.0|686|zma:541903|farnesyl diphosphate synthase [EC:2.5.1.1 2.5.1.10]	GO:0044424;GO:0044424;GO:0044424	GO:0043169//cation binding;GO:0004659//prenyltransferase activity;GO:0043169//cation binding;GO:0004659//prenyltransferase activity;GO:0043169//cation binding;GO:0004659//prenyltransferase activity	GO:0006694//steroid biosynthetic process;GO:0006720//isoprenoid metabolic process;GO:0008203//cholesterol metabolic process;GO:0006694//steroid biosynthetic process;GO:0006720//isoprenoid metabolic process;GO:0008203//cholesterol metabolic process;GO:0006694//steroid biosynthetic process;GO:0006720//isoprenoid metabolic process;GO:0008203//cholesterol metabolic process	gi|162462162|ref|NP_001105039.1|/0/farnesyl pyrophosphate synthase [Zea mays]
Zm00001d033186.1	1.343	1.04741	cdna chromosome:AGPv4:1:253268956:253272028:1 gene:Zm00001d033186.1 gene_biotype:protein_coding transcript_biotype:protein_coding	-	-	-	-	gi|195609852|gb|ACG26756.1|/1.00804e-21/hypothetical protein [Zea mays]
Zm00001d007633.1	1.24581	1.14154	cdna chromosome:AGPv4:2:236564997:236567074:-1 gene:Zm00001d007633.1 gene_biotype:protein_coding transcript_biotype:protein_coding	-	GO:0044464	-	-	gi|226502438|ref|NP_001152618.1|/9.45262e-30/uncharacterized protein LOC100286259 [Zea mays]
Zm00001d020869.1	1.23043	1.14471	cdna chromosome:AGPv4:7:135114949:135115323:-1 gene:Zm00001d020869.1 gene_biotype:protein_coding transcript_biotype:protein_coding	-	-	-	-	gi|414885947|tpg|DAA61961.1|/1.19872e-24/TPA: hypothetical protein ZEAMMB73_817040 [Zea mays]
Zm00001d048286.1	1.27191	1.08647	cdna chromosome:AGPv4:9:153893636:153897259:-1 gene:Zm00001d048286.1 gene_biotype:protein_coding transcript_biotype:protein_coding	K01834|1|2e-07|57.8|gmx:100790837|2,3-bisphosphoglycerate-dependent phosphoglycerate mutase [EC:5.4.2.11]	GO:0043231//intracellular membrane-bounded organelle;GO:0043231//intracellular membrane-bounded organelle;GO:0043231//intracellular membrane-bounded organelle;GO:0043231//intracellular membrane-bounded organelle;GO:0043231//intracellular membrane-bounded organelle;GO:0043231//intracellular membrane-bounded organelle	-	-	gi|413956846|gb|AFW89495.1|/5.94199e-65/hypothetical protein ZEAMMB73_408635 [Zea mays]
Zm00001d035443.1	1.183	1.07543	cdna chromosome:AGPv4:6:25695036:25697069:-1 gene:Zm00001d035443.1 gene_biotype:protein_coding transcript_biotype:protein_coding	K00818|1|0.0|781|zma:103629163|acetylornithine aminotransferase [EC:2.6.1.11]	-	GO:0003824//catalytic activity	-	gi|413942052|gb|AFW74701.1|/0/putative acetylornithine/succinylornithine aminotransferase family protein [Zea mays]
Zm00001d002607.1	1.07213	1.01154	cdna chromosome:AGPv4:2:16643404:16644693:1 gene:Zm00001d002607.1 gene_biotype:protein_coding transcript_biotype:protein_coding	K03456|1|2e-50|200|mus:103981635|serine/threonine-protein phosphatase 2A regulatory subunit A;K19519|2|6e-28|126|atr:105420786|transforming growth factor-beta-induced protein	GO:0031410//cytoplasmic vesicle	-	-	gi|414585817|tpg|DAA36388.1|/4.09839e-168/TPA: fasciclin-like arabinogalactan protein 10 [Zea mays]
Zm00001d010025.1	1.02976	1.00976	cdna chromosome:AGPv4:8:95728603:95728815:-1 gene:Zm00001d010025.1 gene_biotype:protein_coding transcript_biotype:protein_coding	-	-	GO:0004866//endopeptidase inhibitor activity	GO:0006950//response to stress	gi|226529998|ref|NP_001147170.1|/2.45632e-33/subtilisin-chymotrypsin inhibitor CI-1C [Zea mays]
Zm00001d029720.1	1.12109	1.00258	cdna chromosome:AGPv4:1:84035920:84036564:-1 gene:Zm00001d029720.1 gene_biotype:protein_coding transcript_biotype:protein_coding	K04730|1|3e-58|225|sbi:SORBI_01g030700|interleukin-1 receptor-associated kinase 1 [EC:2.7.11.1]	GO:0043231//intracellular membrane-bounded organelle	-	-	gi|226491404|ref|NP_001151720.1|/2.27107e-93/ABC-type Co2+ transport system, permease component [Zea mays]
Zm00001d017840.1	1.08819	1.07879	cdna chromosome:AGPv4:5:208461206:208462369:-1 gene:Zm00001d017840.1 gene_biotype:protein_coding transcript_biotype:protein_coding	K10256|1|0.0|783|zma:100191328|omega-6 fatty acid desaturase / acyl-lipid omega-6 desaturase (Delta-12 desaturase) [EC:1.14.19.6 1.14.19.22]	GO:0044464	GO:0016705//oxidoreductase activity, acting on paired donors, with incorporation or reduction of molecular oxygen	GO:0044238//primary metabolic process	gi|212275229|ref|NP_001130234.1|/0/delta-12 fatty acid desaturaseFAD2 [Zea mays]
Zm00001d043131.1	1.06264	1.05268	cdna chromosome:AGPv4:3:189941282:189945237:-1 gene:Zm00001d043131.1 gene_biotype:protein_coding transcript_biotype:protein_coding	K09422|1|0.0|642|zma:100191731|myb proto-oncogene protein, plant	GO:0043231//intracellular membrane-bounded organelle;GO:0043231//intracellular membrane-bounded organelle;GO:0043231//intracellular membrane-bounded organelle;GO:0043231//intracellular membrane-bounded organelle	GO:0003676//nucleic acid binding;GO:0003676//nucleic acid binding;GO:0003676//nucleic acid binding;GO:0003676//nucleic acid binding	-	gi|212275474|ref|NP_001130632.1|/0/MYBGA transcription factor [Zea mays]
Zm00001d035700.1	1.10221	1.0372	cdna chromosome:AGPv4:6:41696515:41698373:1 gene:Zm00001d035700.1 gene_biotype:protein_coding transcript_biotype:protein_coding	-	GO:0031410//cytoplasmic vesicle;GO:0031410//cytoplasmic vesicle;GO:0031410//cytoplasmic vesicle;GO:0031410//cytoplasmic vesicle;GO:0031410//cytoplasmic vesicle;GO:0031410//cytoplasmic vesicle;GO:0031410//cytoplasmic vesicle;GO:0031410//cytoplasmic vesicle;GO:0031410//cytoplasmic vesicle;GO:0031410//cytoplasmic vesicle;GO:0031410//cytoplasmic vesicle;GO:0031410//cytoplasmic vesicle;GO:0031410//cyt…	-	-	gi|815890877|ref|NP_001104865.2|/2.84804e-101/legumin 1 precursor [Zea mays]
Zm00001d036125.1	1.10613	1.04621	cdna chromosome:AGPv4:6:73478021:73479134:-1 gene:Zm00001d036125.1 gene_biotype:protein_coding transcript_biotype:protein_coding	-	-	-	-	gi|226503976|ref|NP_001145575.1|/1.13214e-43/uncharacterized protein LOC100279040 [Zea mays]
Zm00001d011732.1	1.0708	1.166	cdna chromosome:AGPv4:8:160220321:160223281:-1 gene:Zm00001d011732.1 gene_biotype:protein_coding transcript_biotype:protein_coding	K03940|1|6e-31|136|egu:105047316|NADH dehydrogenase (ubiquinone) Fe-S protein 7 [EC:1.6.5.3 1.6.99.3]	GO:0043231//intracellular membrane-bounded organelle;GO:0043231//intracellular membrane-bounded organelle	GO:0046914//transition metal ion binding;GO:0051536//iron-sulfur cluster binding;GO:0048037//cofactor binding;GO:0050136//NADH dehydrogenase (quinone) activity;GO:0046914//transition metal ion binding;GO:0051536//iron-sulfur cluster binding;GO:0048037//cofactor binding;GO:0050136//NADH dehydrogenase (quinone) activity	GO:0006091//generation of precursor metabolites and energy;GO:0006091//generation of precursor metabolites and energy	gi|474166655|gb|EMS57444.1|/2.67002e-30/NADH-ubiquinone oxidoreductase 20 kDa subunit, mitochondrial [Triticum urartu]
Zm00001d042512.1	1.04549	1.16534	cdna chromosome:AGPv4:3:170272176:170276048:1 gene:Zm00001d042512.1 gene_biotype:protein_coding transcript_biotype:protein_coding	K01166|1|2e-118|290|zma:100192701|ribonuclease T2 [EC:3.1.27.1]	GO:0031410//cytoplasmic vesicle;GO:0031410//cytoplasmic vesicle;GO:0031410//cytoplasmic vesicle;GO:0031410//cytoplasmic vesicle;GO:0031410//cytoplasmic vesicle;GO:0031410//cytoplasmic vesicle	GO:0016892//endoribonuclease activity, producing 3'-phosphomonoesters;GO:0003676//nucleic acid binding;GO:0016892//endoribonuclease activity, producing 3'-phosphomonoesters;GO:0003676//nucleic acid binding;GO:0016892//endoribonuclease activity, producing 3'-phosphomonoesters;GO:0003676//nucleic acid binding;GO:0016892//endoribonuclease activity, producing 3'-phosphomonoesters;GO:0003676//nucleic …	-	gi|242059543|ref|XP_002458917.1|/1.27632e-126/hypothetical protein SORBIDRAFT_03g042630 [Sorghum bicolor]
Zm00001d032603.1	1.05088	1.11536	cdna chromosome:AGPv4:1:231780847:231784912:1 gene:Zm00001d032603.1 gene_biotype:protein_coding transcript_biotype:protein_coding	K18643|1|2e-20|101|tcc:TCM_007630|katanin p80 WD40 repeat-containing subunit B1	-	-	-	gi|226509192|ref|NP_001145213.1|/9.18544e-67/uncharacterized protein LOC100277764 [Zea mays]
Zm00001d016684.1	1.12366	1.19875	cdna chromosome:AGPv4:5:172412996:172430415:-1 gene:Zm00001d016684.1 gene_biotype:protein_coding transcript_biotype:protein_coding	K00700|1|1e-64|249|zma:542238|1,4-alpha-glucan branching enzyme [EC:2.4.1.18]	GO:0009536//plastid;GO:0009536//plastid;GO:0009536//plastid;GO:0009536//plastid;GO:0009536//plastid;GO:0009536//plastid;GO:0009536//plastid;GO:0009536//plastid;GO:0009536//plastid;GO:0009536//plastid;GO:0009536//plastid;GO:0009536//plastid;GO:0009536//plastid;GO:0009536//plastid;GO:0043231//intracellular membrane-bounded organelle;GO:0009536//plastid;GO:0009536//plastid;GO:0009536//plastid;GO:000…	GO:0016798//hydrolase activity, acting on glycosyl bonds;GO:0043167//ion binding;GO:0016758//transferase activity, transferring hexosyl groups;GO:0016798//hydrolase activity, acting on glycosyl bonds;GO:0043167//ion binding;GO:0016758//transferase activity, transferring hexosyl groups;GO:0016798//hydrolase activity, acting on glycosyl bonds;GO:0043167//ion binding;GO:0016758//transferase activity…	GO:0005982//starch metabolic process;GO:0005982//starch metabolic process;GO:0005982//starch metabolic process;GO:0005982//starch metabolic process;GO:0005982//starch metabolic process;GO:0005982//starch metabolic process;GO:0005982//starch metabolic process;GO:0005982//starch metabolic process;GO:0044238//primary metabolic process;GO:0005982//starch metabolic process;GO:0005982//starch metabolic…	gi|413937108|gb|AFW71659.1|/1.8829e-64/amylose extender1 [Zea mays]
Zm00001d044747.1	1.11416	1.15607	cdna chromosome:AGPv4:9:1104146:1104848:-1 gene:Zm00001d044747.1 gene_biotype:protein_coding transcript_biotype:protein_coding	-	GO:0031410//cytoplasmic vesicle	-	-	gi|226508694|ref|NP_001148351.1|/1.71645e-39/uncharacterized protein LOC100281961 [Zea mays]
Zm00001d049166.1	1.115	1.17529	cdna chromosome:AGPv4:4:18656562:18656771:-1 gene:Zm00001d049166.1 gene_biotype:protein_coding transcript_biotype:protein_coding	-	GO:0031410//cytoplasmic vesicle	-	-	gi|998429199|ref|NP_001307228.1|/3.33695e-22/uncharacterized protein LOC100277266 [Zea mays]
Zm00001d027536.1	1.18093	1.21321	cdna chromosome:AGPv4:1:7686285:7689327:-1 gene:Zm00001d027536.1 gene_biotype:protein_coding transcript_biotype:protein_coding	K00640|1|4e-65|251|zma:103631673|serine O-acetyltransferase [EC:2.3.1.30]	GO:0044424;GO:0044424;GO:0044424;GO:0044424;GO:0044424;GO:0044424;GO:0044424;GO:0044424;GO:0044424	GO:0016412//serine O-acyltransferase activity;GO:0016412//serine O-acyltransferase activity;GO:0016412//serine O-acyltransferase activity;GO:0016412//serine O-acyltransferase activity;GO:0016412//serine O-acyltransferase activity;GO:0016412//serine O-acyltransferase activity;GO:0016412//serine O-acyltransferase activity;GO:0016412//serine O-acyltransferase activity;GO:0016412//serine O-acyltransf…	GO:0006563//L-serine metabolic process;GO:0006563//L-serine metabolic process;GO:0006563//L-serine metabolic process;GO:0006563//L-serine metabolic process;GO:0006563//L-serine metabolic process;GO:0006563//L-serine metabolic process;GO:0006563//L-serine metabolic process;GO:0006563//L-serine metabolic process;GO:0006563//L-serine metabolic process	gi|670361904|ref|XP_008650751.1|/2.30054e-64/PREDICTED: probable serine acetyltransferase 2 [Zea mays]
Zm00001d039965.1	1.15444	1.19841	cdna chromosome:AGPv4:3:20882799:20892393:-1 gene:Zm00001d039965.1 gene_biotype:protein_coding transcript_biotype:protein_coding	K00227|1|1e-169|597|zma:100282407|Delta7-sterol 5-desaturase [EC:1.14.19.20]	GO:0031224//intrinsic component of membrane	GO:0046914//transition metal ion binding;GO:0003824//catalytic activity	GO:0006631//fatty acid metabolic process	gi|194707622|gb|ACF87895.1|/1.44423e-171/unknown [Zea mays]
Zm00001d046055.1	1.14585	1.23733	cdna chromosome:AGPv4:9:60348293:60348643:-1 gene:Zm00001d046055.1 gene_biotype:protein_coding transcript_biotype:protein_coding	-	-	-	-	gi|226493043|ref|NP_001143344.1|/4.80467e-45/uncharacterized protein LOC100275953 [Zea mays]
Zm00001d002960.1	2.93107	1.87453	cdna chromosome:AGPv4:2:28153170:28153838:1 gene:Zm00001d002960.1 gene_biotype:protein_coding transcript_biotype:protein_coding	-	GO:0031410//cytoplasmic vesicle	GO:0004866//endopeptidase inhibitor activity	-	gi|670375722|ref|XP_008669134.1|/5.92884e-48/PREDICTED: alpha-amylase/subtilisin inhibitor-like [Zea mays]
Zm00001d025974.1	2.91553	2.15859	cdna chromosome:AGPv4:10:135046273:135046752:1 gene:Zm00001d025974.1 gene_biotype:protein_coding transcript_biotype:protein_coding	-	-	-	-	gi|670426276|ref|XP_008653782.1|/7.77366e-25/PREDICTED: WAS/WASL-interacting protein family member 1-like [Zea mays]
Zm00001d010009.1	1.75699	2.1712	cdna chromosome:AGPv4:8:94987331:94992881:-1 gene:Zm00001d010009.1 gene_biotype:protein_coding transcript_biotype:protein_coding	K02880|1|1e-91|337|sita:101778599|large subunit ribosomal protein L17e	GO:0030529//intracellular ribonucleoprotein complex;GO:0030529//intracellular ribonucleoprotein complex;GO:0030529//intracellular ribonucleoprotein complex;GO:0030529//intracellular ribonucleoprotein complex;GO:0030529//intracellular ribonucleoprotein complex;GO:0030529//intracellular ribonucleoprotein complex	GO:0005198//structural molecule activity;GO:0005198//structural molecule activity;GO:0005198//structural molecule activity;GO:0005198//structural molecule activity;GO:0005198//structural molecule activity;GO:0005198//structural molecule activity	GO:0010467//gene expression;GO:0010467//gene expression;GO:0010467//gene expression;GO:0010467//gene expression;GO:0010467//gene expression;GO:0010467//gene expression	gi|670428219|ref|XP_008654883.1|/2.2415e-92/PREDICTED: 60S ribosomal protein L17 isoform X1 [Zea mays]
Zm00001d014852.1	1.75834	2.22173	cdna chromosome:AGPv4:5:65588997:65591442:1 gene:Zm00001d014852.1 gene_biotype:protein_coding transcript_biotype:protein_coding	-	-	-	-	gi|195626530|gb|ACG35095.1|/5.50702e-147/Ser/Thr-rich protein T10 in DGCR region [Zea mays]
Zm00001d028814.1	1.81487	2.09376	cdna chromosome:AGPv4:1:47417314:47418300:1 gene:Zm00001d028814.1 gene_biotype:protein_coding transcript_biotype:protein_coding	-	-	-	GO:0006950//response to stress	gi|212275926|ref|NP_001131012.1|/3.21943e-85/uncharacterized protein LOC100192117 [Zea mays]
Zm00001d003593.1	2.20836	2.24722	cdna chromosome:AGPv4:2:49227070:49227546:1 gene:Zm00001d003593.1 gene_biotype:protein_coding transcript_biotype:protein_coding	-	GO:0031410//cytoplasmic vesicle	-	-	gi|226494125|ref|NP_001143910.1|/4.84169e-72/uncharacterized protein LOC100276716 precursor [Zea mays]
Zm00001d022360.1	2.07821	2.3088	cdna chromosome:AGPv4:7:176107605:176114457:1 gene:Zm00001d022360.1 gene_biotype:protein_coding transcript_biotype:protein_coding	K14779|1|2e-93|343|zma:103647899|ATP-dependent RNA helicase DDX52/ROK1 [EC:3.6.4.13]	-	GO:0032559//adenyl ribonucleotide binding;GO:0042623//ATPase activity, coupled;GO:0032559//adenyl ribonucleotide binding;GO:0042623//ATPase activity, coupled;GO:0032559//adenyl ribonucleotide binding;GO:0042623//ATPase activity, coupled;GO:0032559//adenyl ribonucleotide binding;GO:0042623//ATPase activity, coupled;GO:0032559//adenyl ribonucleotide binding;GO:0042623//ATPase activity, coupled	-	gi|293333116|ref|NP_001169206.1|/1.18919e-131/uncharacterized protein LOC100383059 [Zea mays]
Zm00001d028064.1	2.0833	2.27308	cdna chromosome:AGPv4:1:21883821:21884689:1 gene:Zm00001d028064.1 gene_biotype:protein_coding transcript_biotype:protein_coding	-	GO:0043231//intracellular membrane-bounded organelle	-	-	gi|670362410|ref|XP_008652133.1|/4.77415e-41/PREDICTED: uncharacterized protein LOC100278418 [Zea mays]
Zm00001d012420.1	2.16683	2.08769	cdna chromosome:AGPv4:8:174180031:174182850:-1 gene:Zm00001d012420.1 gene_biotype:protein_coding transcript_biotype:protein_coding	K03283|1|0.0|824|sbi:SORBI_06g014400|heat shock 70kDa protein 1/8	-	GO:0032559//adenyl ribonucleotide binding;GO:0032559//adenyl ribonucleotide binding;GO:0032559//adenyl ribonucleotide binding;GO:0032559//adenyl ribonucleotide binding;GO:0032559//adenyl ribonucleotide binding;GO:0032559//adenyl ribonucleotide binding	GO:0050896//response to stimulus;GO:0050896//response to stimulus	gi|308081377|ref|NP_001183165.1|/0/heat shock protein 1 [Zea mays]
Zm00001d038045.1	2.11267	2.1323	cdna chromosome:AGPv4:6:145988560:145990885:1 gene:Zm00001d038045.1 gene_biotype:protein_coding transcript_biotype:protein_coding	K08245|1|1e-167|590|zma:103639786|phytepsin [EC:3.4.23.40]	GO:0031410//cytoplasmic vesicle;GO:0043231//intracellular membrane-bounded organelle;GO:0031410//cytoplasmic vesicle;GO:0043231//intracellular membrane-bounded organelle	GO:0004175//endopeptidase activity;GO:0004175//endopeptidase activity	GO:0019538//protein metabolic process;GO:0019538//protein metabolic process	gi|670411061|ref|XP_008646647.1|/3.73778e-116/PREDICTED: aspartic proteinase oryzasin-1-like [Zea mays]
Zm00001d048294.1	2.26546	2.03438	cdna chromosome:AGPv4:9:154025284:154025704:1 gene:Zm00001d048294.1 gene_biotype:protein_coding transcript_biotype:protein_coding	-	-	-	-	gi|670440405|ref|XP_008660489.1|/3.38787e-67/PREDICTED: uncharacterized protein LOC103639524 [Zea mays]
Zm00001d012277.1	2.52142	2.55701	cdna chromosome:AGPv4:8:171775071:171778423:-1 gene:Zm00001d012277.1 gene_biotype:protein_coding transcript_biotype:protein_coding	K10355|1|0.0|760|zma:100281811|actin, other eukaryote	GO:0043232;GO:0043232;GO:0043232	GO:0032559//adenyl ribonucleotide binding;GO:0032559//adenyl ribonucleotide binding;GO:0032559//adenyl ribonucleotide binding	-	gi|226530373|ref|NP_001148203.1|/0/actin-7 [Zea mays]
Zm00001d033948.1	2.56051	2.4011	cdna chromosome:AGPv4:1:279366229:279370783:-1 gene:Zm00001d033948.1 gene_biotype:protein_coding transcript_biotype:protein_coding	K09580|1|3e-10|46.6|zma:103652388|protein disulfide-isomerase A1 [EC:5.3.4.1]	-	GO:0003824//catalytic activity;GO:0003824//catalytic activity	GO:0019725//cellular homeostasis;GO:0019725//cellular homeostasis	gi|224034945|gb|ACN36548.1|/7.95195e-45/unknown [Zea mays]
Zm00001d012297.1	2.43148	2.25399	cdna chromosome:AGPv4:8:172058782:172061399:-1 gene:Zm00001d012297.1 gene_biotype:protein_coding transcript_biotype:protein_coding	-	-	-	-	gi|226507276|ref|NP_001143041.1|/4.18398e-82/uncharacterized protein LOC100275509 [Zea mays]
Zm00001d026420.1	2.46724	2.24951	cdna chromosome:AGPv4:10:145438368:145439281:1 gene:Zm00001d026420.1 gene_biotype:protein_coding transcript_biotype:protein_coding	-	-	-	-	gi|413919691|gb|AFW59623.1|/1.73921e-127/putative DNA-directed RNA polymerase subunit family protein [Zea mays]
Zm00001d047708.1	2.39052	2.20095	cdna chromosome:AGPv4:9:139685276:139686839:1 gene:Zm00001d047708.1 gene_biotype:protein_coding transcript_biotype:protein_coding	K10875|1|7e-86|318|zma:103633601|DNA repair and recombination protein RAD54 and RAD54-like protein [EC:3.6.4.-]	-	-	-	gi|670425814|ref|XP_008653528.1|/4.08328e-85/PREDICTED: SNF2 domain-containing protein CLASSY 1 isoform X1 [Zea mays]
Zm00001d015877.1	2.36963	1.76665	cdna chromosome:AGPv4:5:127778392:127778829:1 gene:Zm00001d015877.1 gene_biotype:protein_coding transcript_biotype:protein_coding	-	-	-	-	gi|413936255|gb|AFW70806.1|/5.47194e-65/hypothetical protein ZEAMMB73_088199 [Zea mays]
Zm00001d028867.1	2.36858	1.97967	cdna chromosome:AGPv4:1:49060954:49063784:-1 gene:Zm00001d028867.1 gene_biotype:protein_coding transcript_biotype:protein_coding	-	-	-	-	gi|212723106|ref|NP_001131487.1|/1.19099e-23/uncharacterized protein LOC100192824 [Zea mays]
Zm00001d017493.1	2.40744	1.90089	cdna chromosome:AGPv4:5:197521765:197523503:1 gene:Zm00001d017493.1 gene_biotype:protein_coding transcript_biotype:protein_coding	-	GO:0031410//cytoplasmic vesicle	-	GO:0000003//reproduction	gi|670402751|ref|XP_008681260.1|/6.18011e-138/PREDICTED: uncharacterized protein LOC100216633 isoform X1 [Zea mays]
Zm00001d051963.1	2.40476	1.9114	cdna chromosome:AGPv4:4:175450409:175460383:1 gene:Zm00001d051963.1 gene_biotype:protein_coding transcript_biotype:protein_coding	K11446|1|0.0|390|zma:103654144|histone demethylase JARID1 [EC:1.14.11.-]	GO:0043231//intracellular membrane-bounded organelle;GO:0043231//intracellular membrane-bounded organelle;GO:0043231//intracellular membrane-bounded organelle;GO:0043231//intracellular membrane-bounded organelle;GO:0043231//intracellular membrane-bounded organelle;GO:0043231//intracellular membrane-bounded organelle;GO:0043231//intracellular membrane-bounded organelle;GO:0043231//intracellular me…	GO:0003676//nucleic acid binding;GO:0003676//nucleic acid binding;GO:0003676//nucleic acid binding;GO:0003676//nucleic acid binding;GO:0003676//nucleic acid binding;GO:0003676//nucleic acid binding;GO:0003676//nucleic acid binding;GO:0003676//nucleic acid binding;GO:0003676//nucleic acid binding;GO:0003676//nucleic acid binding;GO:0003676//nucleic acid binding;GO:0003676//nucleic acid binding;GO:…	-	gi|670398270|ref|XP_008679195.1|/0/PREDICTED: LOW QUALITY PROTEIN: probable lysine-specific demethylase JMJ14 [Zea mays]
Zm00001d021843.1	2.75017	1.44556	cdna chromosome:AGPv4:7:164343316:164343884:1 gene:Zm00001d021843.1 gene_biotype:protein_coding transcript_biotype:protein_coding	-	-	-	GO:0006950//response to stress	gi|226493709|ref|NP_001152704.1|/4.97777e-34/low-molecular-weight cysteine-rich protein LCR70 precursor [Zea mays]
Zm00001d032663.1	2.13286	1.32391	cdna chromosome:AGPv4:1:233451746:233452288:-1 gene:Zm00001d032663.1 gene_biotype:protein_coding transcript_biotype:protein_coding	-	-	-	-	gi|226531580|ref|NP_001143266.1|/6.95764e-67/uncharacterized protein LOC100275795 precursor [Zea mays]
Zm00001d046934.1	2.25507	1.1955	cdna chromosome:AGPv4:9:111766317:111768738:1 gene:Zm00001d046934.1 gene_biotype:protein_coding transcript_biotype:protein_coding	-	GO:0043231//intracellular membrane-bounded organelle;GO:0043231//intracellular membrane-bounded organelle;GO:0043231//intracellular membrane-bounded organelle;GO:0043231//intracellular membrane-bounded organelle	-	-	gi|226528541|ref|NP_001142951.1|/1.29618e-40/uncharacterized protein LOC100275399 [Zea mays]
Zm00001d046935.1	2.17304	1.22778	cdna chromosome:AGPv4:9:111766412:111777865:-1 gene:Zm00001d046935.1 gene_biotype:protein_coding transcript_biotype:protein_coding	K01669|1|0.0|929|zma:100280309|deoxyribodipyrimidine photo-lyase [EC:4.1.99.3]	GO:0043231//intracellular membrane-bounded organelle	GO:0016830//carbon-carbon lyase activity	GO:0006259//DNA metabolic process	gi|226508658|ref|NP_001146707.1|/0/uncharacterized protein LOC100280309 [Zea mays]
Zm00001d051959.1	2.32903	1.48887	cdna chromosome:AGPv4:4:175347420:175358199:1 gene:Zm00001d051959.1 gene_biotype:protein_coding transcript_biotype:protein_coding	K11446|1|0.0|2389|zma:103654141|histone demethylase JARID1 [EC:1.14.11.-]	GO:0043231//intracellular membrane-bounded organelle;GO:0043231//intracellular membrane-bounded organelle;GO:0043231//intracellular membrane-bounded organelle;GO:0043231//intracellular membrane-bounded organelle;GO:0043231//intracellular membrane-bounded organelle;GO:0043231//intracellular membrane-bounded organelle;GO:0043231//intracellular membrane-bounded organelle;GO:0043231//intracellular me…	GO:0003676//nucleic acid binding;GO:0003676//nucleic acid binding;GO:0003676//nucleic acid binding;GO:0003676//nucleic acid binding;GO:0003676//nucleic acid binding;GO:0003676//nucleic acid binding;GO:0003676//nucleic acid binding;GO:0003676//nucleic acid binding;GO:0003676//nucleic acid binding;GO:0003676//nucleic acid binding;GO:0003676//nucleic acid binding;GO:0003676//nucleic acid binding;GO:…	-	gi|670398270|ref|XP_008679195.1|/1.03756e-180/PREDICTED: LOW QUALITY PROTEIN: probable lysine-specific demethylase JMJ14 [Zea mays]
Zm00001d052958.1	3.38352	1.21239	cdna chromosome:AGPv4:4:206306308:206307489:1 gene:Zm00001d052958.1 gene_biotype:protein_coding transcript_biotype:protein_coding	-	-	-	-	gi|226510357|ref|NP_001142639.1|/0/antimicrobial peptide MBP-1 precursor [Zea mays]
Zm00001d028647.1	1.23347	-3.22389	cdna chromosome:AGPv4:1:41725253:41726068:-1 gene:Zm00001d028647.1 gene_biotype:protein_coding transcript_biotype:protein_coding	-	GO:0031410//cytoplasmic vesicle;GO:0031410//cytoplasmic vesicle	-	-	gi|226532762|ref|NP_001146848.1|/1.1628e-73/uncharacterized protein LOC100280456 [Zea mays]
Zm00001d034413.1	1.48288	-1.57716	cdna chromosome:AGPv4:1:292247373:292249327:-1 gene:Zm00001d034413.1 gene_biotype:protein_coding transcript_biotype:protein_coding	-	GO:0031410//cytoplasmic vesicle;GO:0031410//cytoplasmic vesicle;GO:0031410//cytoplasmic vesicle;GO:0031410//cytoplasmic vesicle;GO:0031410//cytoplasmic vesicle;GO:0031410//cytoplasmic vesicle;GO:0031410//cytoplasmic vesicle;GO:0031410//cytoplasmic vesicle;GO:0031410//cytoplasmic vesicle;GO:0031410//cytoplasmic vesicle;GO:0031410//cytoplasmic vesicle	-	-	gi|819231736|ref|NP_001295419.1|/0/globulin 2 precursor [Zea mays]
Zm00001d029630.1	1.36234	-1.2893	cdna chromosome:AGPv4:1:80665246:80665596:-1 gene:Zm00001d029630.1 gene_biotype:protein_coding transcript_biotype:protein_coding	K13899|1|2e-29|127|bdi:100823439|cystatin-C	GO:0031410//cytoplasmic vesicle	GO:0004866//endopeptidase inhibitor activity	GO:0051346//negative regulation of hydrolase activity	gi|162464505|ref|NP_001105948.1|/3.21532e-49/cystatin 6 precursor [Zea mays]
Zm00001d040027.1	1.27022	-1.19799	cdna chromosome:AGPv4:3:23377575:23378209:-1 gene:Zm00001d040027.1 gene_biotype:protein_coding transcript_biotype:protein_coding	-	-	GO:0004866//endopeptidase inhibitor activity;GO:0004866//endopeptidase inhibitor activity	-	gi|414876538|tpg|DAA53669.1|/1.57226e-38/TPA: hypothetical protein ZEAMMB73_014864 [Zea mays]
Zm00001d024711.1	1.67314	-2.12649	cdna chromosome:AGPv4:10:84549485:84554071:-1 gene:Zm00001d024711.1 gene_biotype:protein_coding transcript_biotype:protein_coding	-	GO:0031410//cytoplasmic vesicle	GO:0005488//binding	GO:0051234//establishment of localization;GO:0010876//lipid localization	gi|670445223|ref|XP_008662915.1|/1.29363e-31/PREDICTED: non-specific lipid-transfer protein A-like isoform X2 [Zea mays]
Zm00001d040026.1	1.45327	-2.20735	cdna chromosome:AGPv4:3:23369664:23371195:-1 gene:Zm00001d040026.1 gene_biotype:protein_coding transcript_biotype:protein_coding	-	GO:0031410//cytoplasmic vesicle;GO:0031410//cytoplasmic vesicle;GO:0031410//cytoplasmic vesicle;GO:0031410//cytoplasmic vesicle;GO:0031410//cytoplasmic vesicle;GO:0031410//cytoplasmic vesicle	GO:0030414//peptidase inhibitor activity;GO:0030414//peptidase inhibitor activity;GO:0030414//peptidase inhibitor activity;GO:0004866//endopeptidase inhibitor activity;GO:0030414//peptidase inhibitor activity;GO:0004866//endopeptidase inhibitor activity;GO:0004866//endopeptidase inhibitor activity;GO:0030414//peptidase inhibitor activity;GO:0030414//peptidase inhibitor activity;GO:0030414//peptid…	GO:0051346//negative regulation of hydrolase activity;GO:0051346//negative regulation of hydrolase activity;GO:0051346//negative regulation of hydrolase activity	gi|308081293|ref|NP_001183624.1|/6.62616e-53/uncharacterized protein LOC100274196 precursor [Zea mays]
Zm00001d040028.1	1.13204	-2.03053	cdna chromosome:AGPv4:3:23433456:23434226:-1 gene:Zm00001d040028.1 gene_biotype:protein_coding transcript_biotype:protein_coding	-	-	GO:0004866//endopeptidase inhibitor activity	-	gi|414876540|tpg|DAA53671.1|/2.87552e-42/TPA: hypothetical protein ZEAMMB73_014864 [Zea mays]
Zm00001d045988.1	1.14145	-2.20812	cdna chromosome:AGPv4:9:52802775:52803272:-1 gene:Zm00001d045988.1 gene_biotype:protein_coding transcript_biotype:protein_coding	-	-	-	-	gi|226503851|ref|NP_001152686.1|/4.939e-36/uncharacterized protein LOC100286327 [Zea mays]
Zm00001d008255.1	-2.41257	-2.24539	cdna chromosome:AGPv4:8:3114456:3117313:-1 gene:Zm00001d008255.1 gene_biotype:protein_coding transcript_biotype:protein_coding	K11816|1|0.0|647|sbi:SORBI_03g010910|indole-3-pyruvate monooxygenase [EC:1.14.13.168]	-	GO:0000166//nucleotide binding;GO:0050662//coenzyme binding;GO:0016709//oxidoreductase activity, acting on paired donors, with incorporation or reduction of molecular oxygen, NAD(P)H as one donor, and incorporation of one atom of oxygen	GO:0008152//metabolic process	gi|195607376|gb|ACG25518.1|/0/disulfide oxidoreductase/ monooxygenase/ oxidoreductase [Zea mays]
Zm00001d012577.1	-2.31392	-2.32802	cdna chromosome:AGPv4:8:176845974:176846168:1 gene:Zm00001d012577.1 gene_biotype:protein_coding transcript_biotype:protein_coding	-	GO:0031410//cytoplasmic vesicle	-	-	gi|413952199|gb|AFW84848.1|/5.91666e-32/hypothetical protein ZEAMMB73_299894 [Zea mays]
Zm00001d008367.1	-2.10987	-2.24954	cdna chromosome:AGPv4:8:6512708:6516786:1 gene:Zm00001d008367.1 gene_biotype:protein_coding transcript_biotype:protein_coding	K02874|1|1e-52|208|zma:100282366|large subunit ribosomal protein L14	GO:0030529//intracellular ribonucleoprotein complex;GO:0030529//intracellular ribonucleoprotein complex	GO:0046914//transition metal ion binding;GO:0005198//structural molecule activity;GO:0005198//structural molecule activity	GO:0010467//gene expression;GO:0010467//gene expression	gi|670429317|ref|XP_008655518.1|/4.48567e-100/PREDICTED: uncharacterized protein LOC103634707 [Zea mays]
Zm00001d012488.1	-2.00845	-2.3552	cdna chromosome:AGPv4:8:175394172:175396386:1 gene:Zm00001d012488.1 gene_biotype:protein_coding transcript_biotype:protein_coding	K14794|1|2e-19|99.0|aly:ARALYDRAFT_321151|ribosomal RNA-processing protein 12	GO:0044464	-	-	gi|212275133|ref|NP_001130988.1|/0/nodulin-like protein [Zea mays]
Zm00001d015140.1	-2.01477	-2.63156	cdna chromosome:AGPv4:5:76863167:76863622:1 gene:Zm00001d015140.1 gene_biotype:protein_coding transcript_biotype:protein_coding	-	-	-	-	gi|226532152|ref|NP_001145193.1|/1.18785e-80/uncharacterized protein LOC100278443 [Zea mays]
Zm00001d020984.1	-1.86014	-2.70741	cdna chromosome:AGPv4:7:139074714:139076907:-1 gene:Zm00001d020984.1 gene_biotype:protein_coding transcript_biotype:protein_coding	K00306|1|2e-47|189|zma:100283462|sarcosine oxidase / L-pipecolate oxidase [EC:1.5.3.1 1.5.3.7]	-	GO:0003824//catalytic activity;GO:0003824//catalytic activity	-	gi|194689192|gb|ACF78680.1|/0/unknown [Zea mays]
Zm00001d027861.1	-1.66411	-3.06334	cdna chromosome:AGPv4:1:15582763:15585986:1 gene:Zm00001d027861.1 gene_biotype:protein_coding transcript_biotype:protein_coding	K00827|1|0.0|888|zma:103631778|alanine-glyoxylate transaminase / (R)-3-amino-2-methylpropionate-pyruvate transaminase [EC:2.6.1.44 2.6.1.40]	GO:0043231//intracellular membrane-bounded organelle	-	-	gi|670362188|ref|XP_008651482.1|/0/PREDICTED: alanine--glyoxylate aminotransferase 2 homolog 1, mitochondrial [Zea mays]
Zm00001d014672.1	-3.03045	-2.6729	cdna chromosome:AGPv4:5:58562438:58562935:-1 gene:Zm00001d014672.1 gene_biotype:protein_coding transcript_biotype:protein_coding	K05909|1|1e-09|62.8|bna:106441311|laccase [EC:1.10.3.2];K10581|2|5e-08|57.8|bna:106448093|ubiquitin-conjugating enzyme E2 O [EC:2.3.2.24];K11643|3|6e-08|57.4|bna:106372821|chromodomain-helicase-DNA-binding protein 4 [EC:3.6.4.12];K13415|4|3e-07|55.1|mdm:103401427|protein brassinosteroid insensitive 1 [EC:2.7.10.1 2.7.11.1];K01188|5|5e-07|54.3|bna:106394339|beta-glucosidase [EC:3.2.1.21]	-	-	-	gi|670407066|ref|XP_008645030.1|/8.26979e-100/PREDICTED: uncharacterized protein LOC103626404 [Zea mays]
Zm00001d001852.1	-1.98417	-1.87127	cdna chromosome:AGPv4:2:1946284:1947096:1 gene:Zm00001d001852.1 gene_biotype:protein_coding transcript_biotype:protein_coding	-	-	-	-	gi|414584813|tpg|DAA35384.1|/1.02038e-20/TPA: gibberellin-regulated protein 2 [Zea mays]
Zm00001d018531.1	-2.02978	-1.50747	cdna chromosome:AGPv4:5:222542476:222544932:-1 gene:Zm00001d018531.1 gene_biotype:protein_coding transcript_biotype:protein_coding	K10739|1|4e-111|231|sbi:SORBI_04g038190|replication factor A2	GO:0043231//intracellular membrane-bounded organelle;GO:0043231//intracellular membrane-bounded organelle;GO:0043231//intracellular membrane-bounded organelle;GO:0043231//intracellular membrane-bounded organelle;GO:0043231//intracellular membrane-bounded organelle;GO:0043231//intracellular membrane-bounded organelle;GO:0043231//intracellular membrane-bounded organelle;GO:0043231//intracellular me…	-	-	gi|670402894|ref|XP_008681339.1|/1.1289e-108/PREDICTED: uncharacterized protein LOC100272286 isoform X3 [Zea mays]
Zm00001d033048.1	-2.13351	-1.46277	cdna chromosome:AGPv4:1:248467942:248474649:1 gene:Zm00001d033048.1 gene_biotype:protein_coding transcript_biotype:protein_coding	K13464|1|8e-22|108|sita:101780819|jasmonate ZIM domain-containing protein	-	-	-	gi|670367250|ref|XP_008664988.1|/4.29491e-109/PREDICTED: protein TIFY 10A-like [Zea mays]
Zm00001d011993.1	-1.52437	-1.32202	cdna chromosome:AGPv4:8:166037978:166039713:-1 gene:Zm00001d011993.1 gene_biotype:protein_coding transcript_biotype:protein_coding	K02899|1|3e-68|259|zma:100283825|large subunit ribosomal protein L27	GO:0043231//intracellular membrane-bounded organelle;GO:0043231//intracellular membrane-bounded organelle	-	-	gi|224035929|gb|ACN37040.1|/4.5912e-74/unknown [Zea mays]
Zm00001d025862.1	-1.60455	-1.21837	cdna chromosome:AGPv4:10:131802312:131805026:1 gene:Zm00001d025862.1 gene_biotype:protein_coding transcript_biotype:protein_coding	K01620|1|7e-179|594|zma:100282861|threonine aldolase [EC:4.1.2.48]	-	GO:0003824//catalytic activity;GO:0048037//cofactor binding;GO:0003824//catalytic activity;GO:0048037//cofactor binding;GO:0003824//catalytic activity;GO:0048037//cofactor binding;GO:0003824//catalytic activity;GO:0048037//cofactor binding	GO:0019752//carboxylic acid metabolic process;GO:0019752//carboxylic acid metabolic process;GO:0019752//carboxylic acid metabolic process;GO:0019752//carboxylic acid metabolic process	gi|670443131|ref|XP_008661960.1|/0/PREDICTED: L-allo-threonine aldolase isoform X1 [Zea mays]
Zm00001d011832.1	-1.56827	-1.52263	cdna chromosome:AGPv4:8:162291112:162292515:-1 gene:Zm00001d011832.1 gene_biotype:protein_coding transcript_biotype:protein_coding	K14962|1|3e-11|70.9|smo:SELMODRAFT_439216|COMPASS component SWD2;K00276|4|3e-09|64.3|spen:107030442|primary-amine oxidase [EC:1.4.3.21]	GO:0044464	GO:0030246//carbohydrate binding	-	gi|293335409|ref|NP_001168278.1|/0/putative D-mannose binding lectin domain related protein precursor [Zea mays]
GRMZM5G845024.1	-1.57764	-1.80601	cdna chromosome:AGPv4:Mt:138031:138330:-1 gene:GRMZM5G845024.1 gene_biotype:protein_coding transcript_biotype:protein_coding	-	GO:0043231//intracellular membrane-bounded organelle	-	-	gi|94502705|ref|YP_588312.1|/5.7851e-35/hypothetical protein ZeamMp050 (mitochondrion) [Zea mays subsp. mays]
Zm00001d048099.1	-1.7253	-1.67825	cdna chromosome:AGPv4:9:150152053:150153464:-1 gene:Zm00001d048099.1 gene_biotype:protein_coding transcript_biotype:protein_coding	K01188|1|0.0|923|sita:101780809|beta-glucosidase [EC:3.2.1.21]	GO:0031410//cytoplasmic vesicle;GO:0031410//cytoplasmic vesicle;GO:0031410//cytoplasmic vesicle;GO:0031410//cytoplasmic vesicle	GO:0003824//catalytic activity	-	gi|670436638|ref|XP_008658979.1|/0/PREDICTED: uncharacterized protein LOC100502286 isoform X1 [Zea mays]
Zm00001d011879.1	-1.0977	-1.06421	cdna chromosome:AGPv4:8:163860396:163860800:1 gene:Zm00001d011879.1 gene_biotype:protein_coding transcript_biotype:protein_coding	-	-	-	-	gi|413951330|gb|AFW83979.1|/3.89254e-15/hypothetical protein ZEAMMB73_331716, partial [Zea mays]
Zm00001d049380.1	-1.14788	-1.12136	cdna chromosome:AGPv4:4:28422190:28429943:1 gene:Zm00001d049380.1 gene_biotype:protein_coding transcript_biotype:protein_coding	K16871|1|8e-38|119|sbi:SORBI_07g005930|4-aminobutyrate---pyruvate transaminase [EC:2.6.1.96]	GO:0043231//intracellular membrane-bounded organelle;GO:0043231//intracellular membrane-bounded organelle;GO:0043231//intracellular membrane-bounded organelle;GO:0043231//intracellular membrane-bounded organelle;GO:0043231//intracellular membrane-bounded organelle;GO:0043231//intracellular membrane-bounded organelle;GO:0043231//intracellular membrane-bounded organelle;GO:0043231//intracellular me…	GO:0016769//transferase activity, transferring nitrogenous groups;GO:0048037//cofactor binding;GO:0016769//transferase activity, transferring nitrogenous groups;GO:0048037//cofactor binding;GO:0016769//transferase activity, transferring nitrogenous groups;GO:0048037//cofactor binding;GO:0016769//transferase activity, transferring nitrogenous groups;GO:0048037//cofactor binding;GO:0016769//transfe…	-	gi|413921077|gb|AFW61009.1|/1.11343e-37/putative aminotransferase class III superfamily protein [Zea mays]
Zm00001d022254.1	-4.424	-4.1345	cdna chromosome:AGPv4:7:173713829:173715713:-1 gene:Zm00001d022254.1 gene_biotype:protein_coding transcript_biotype:protein_coding	K18551|1|4e-107|389|sbi:SORBI_02g040450|pyrimidine and pyridine-specific 5'-nucleotidase [EC:3.1.3.-];K07025|2|7e-96|351|dosa:Os07t0634400-01|putative hydrolase of the HAD superfamily	-	GO:0003824//catalytic activity;GO:0003824//catalytic activity;GO:0003824//catalytic activity	-	gi|927669067|ref|NP_001150461.2|/2.97085e-138/uncharacterized protein LOC100284091 [Zea mays]
Zm00001d018830.1	-4.74126	-4.73604	cdna chromosome:AGPv4:7:6731455:6733751:1 gene:Zm00001d018830.1 gene_biotype:protein_coding transcript_biotype:protein_coding	K05747|1|2e-08|62.4|sind:105163612|Wiskott-Aldrich syndrome protein;K12472|5|8e-08|60.1|bvg:104885038|epidermal growth factor receptor substrate 15	-	-	-	gi|670422208|ref|XP_008652029.1|/0/PREDICTED: BURP domain-containing protein 4-like isoform X2 [Zea mays]
Zm00001d047124.1	-4.57376	-4.60889	cdna chromosome:AGPv4:9:119370184:119372706:-1 gene:Zm00001d047124.1 gene_biotype:protein_coding transcript_biotype:protein_coding	K00318|1|0.0|657|zma:100281269|proline dehydrogenase [EC:1.5.-.-]	GO:0031410//cytoplasmic vesicle	-	GO:0009064//glutamine family amino acid metabolic process	gi|226505516|ref|NP_001147660.1|/0/proline oxidase [Zea mays]
Zm00001d018954.1	-4.44105	-5.44105	cdna chromosome:AGPv4:7:10457752:10458884:1 gene:Zm00001d018954.1 gene_biotype:protein_coding transcript_biotype:protein_coding	K11426|1|2e-24|71.6|sly:101250545|SET and MYND domain-containing protein	GO:0005576//extracellular region;GO:0031410//cytoplasmic vesicle;GO:0005576//extracellular region;GO:0031410//cytoplasmic vesicle;GO:0005576//extracellular region;GO:0031410//cytoplasmic vesicle	GO:0046914//transition metal ion binding;GO:0004871//signal transducer activity;GO:0046914//transition metal ion binding;GO:0004871//signal transducer activity;GO:0046914//transition metal ion binding;GO:0004871//signal transducer activity	-	gi|414883759|tpg|DAA59773.1|/2.7741e-118/TPA: rhicadhesin receptor [Zea mays]
Zm00001d048807.1	-5.02538	-5.46237	cdna chromosome:AGPv4:4:5846538:5847338:1 gene:Zm00001d048807.1 gene_biotype:protein_coding transcript_biotype:protein_coding	-	-	-	-	gi|413920395|gb|AFW60327.1|/1.00333e-94/hypothetical protein ZEAMMB73_813040 [Zea mays]
Zm00001d012313.1	-4.08866	-3.35576	cdna chromosome:AGPv4:8:172255204:172257134:-1 gene:Zm00001d012313.1 gene_biotype:protein_coding transcript_biotype:protein_coding	K15535|1|6e-09|63.5|cre:CHLREDRAFT_192398|phosphoglucan, water dikinase [EC:2.7.9.5]	-	GO:0005488//binding	GO:0044238//primary metabolic process	gi|223942235|gb|ACN25201.1|/1.97438e-159/unknown [Zea mays]
Zm00001d012752.1	-3.17126	-3.56908	cdna chromosome:AGPv4:8:179799606:179803564:1 gene:Zm00001d012752.1 gene_biotype:protein_coding transcript_biotype:protein_coding	-	GO:0043231//intracellular membrane-bounded organelle;GO:0043231//intracellular membrane-bounded organelle;GO:0043231//intracellular membrane-bounded organelle;GO:0043231//intracellular membrane-bounded organelle;GO:0043231//intracellular membrane-bounded organelle;GO:0043231//intracellular membrane-bounded organelle;GO:0043231//intracellular membrane-bounded organelle;GO:0043231//intracellular me…	GO:0032561//guanyl ribonucleotide binding;GO:0017111//nucleoside-triphosphatase activity;GO:0032561//guanyl ribonucleotide binding;GO:0017111//nucleoside-triphosphatase activity;GO:0032561//guanyl ribonucleotide binding;GO:0017111//nucleoside-triphosphatase activity;GO:0032561//guanyl ribonucleotide binding;GO:0017111//nucleoside-triphosphatase activity;GO:0032561//guanyl ribonucleotide binding;G…	GO:0009207;GO:0009207;GO:0009207;GO:0009207;GO:0009207;GO:0009207;GO:0009207;GO:0009207;GO:0009207;GO:0009207;GO:0009207;GO:0009207	gi|670427363|ref|XP_008654385.1|/0/PREDICTED: uncharacterized protein LOC100193595 isoform X1 [Zea mays]
Zm00001d046234.1	-2.97069	-3.68639	cdna chromosome:AGPv4:9:73800614:73803659:-1 gene:Zm00001d046234.1 gene_biotype:protein_coding transcript_biotype:protein_coding	K00469|1|0.0|649|zma:100273421|inositol oxygenase [EC:1.13.99.1]	GO:0044424;GO:0044424	GO:0046914//transition metal ion binding;GO:0016701//oxidoreductase activity, acting on single donors with incorporation of molecular oxygen;GO:0046914//transition metal ion binding;GO:0016701//oxidoreductase activity, acting on single donors with incorporation of molecular oxygen	GO:0006020//inositol metabolic process;GO:0006020//inositol metabolic process	gi|226491884|ref|NP_001141330.1|/0/uncharacterized protein LOC100273421 [Zea mays]
Zm00001d018966.1	-3.12086	-3.33659	cdna chromosome:AGPv4:7:10934095:10935021:1 gene:Zm00001d018966.1 gene_biotype:protein_coding transcript_biotype:protein_coding	K01183|1|3e-169|595|zma:100274481|chitinase [EC:3.2.1.14]	GO:0031410//cytoplasmic vesicle	GO:0016798//hydrolase activity, acting on glycosyl bonds;GO:0043167//ion binding	GO:0044238//primary metabolic process	gi|226491894|ref|NP_001142312.1|/1.47198e-168/uncharacterized protein LOC100274481 precursor [Zea mays]
Zm00001d036781.1	-3.17788	-3.30552	cdna chromosome:AGPv4:6:100739537:100739752:-1 gene:Zm00001d036781.1 gene_biotype:protein_coding transcript_biotype:protein_coding	-	-	-	-	gi|413943610|gb|AFW76259.1|/1.21843e-24/hypothetical protein ZEAMMB73_279817 [Zea mays]
Zm00001d031000.1	-2.94742	-3.33675	cdna chromosome:AGPv4:1:172785823:172786919:-1 gene:Zm00001d031000.1 gene_biotype:protein_coding transcript_biotype:protein_coding	K10895|1|2e-39|154|zma:103634632|fanconi anemia group I protein	-	-	-	gi|414866730|tpg|DAA45287.1|/1.29088e-38/TPA: hypothetical protein ZEAMMB73_972095 [Zea mays]
Zm00001d015578.1	-2.59469	-4.16594	cdna chromosome:AGPv4:5:99040396:99041931:-1 gene:Zm00001d015578.1 gene_biotype:protein_coding transcript_biotype:protein_coding	K00512|1|2e-110|400|pda:103721933|steroid 17alpha-monooxygenase / 17alpha-hydroxyprogesterone aldolase [EC:1.14.14.19 4.1.2.30]	GO:0031410//cytoplasmic vesicle	GO:0016491//oxidoreductase activity;GO:0005506//iron ion binding	-	gi|670411328|ref|XP_008646793.1|/0/PREDICTED: premnaspirodiene oxygenase-like [Zea mays]
Zm00001d025901.1	-3.14331	-4.14949	cdna chromosome:AGPv4:10:133326544:133327737:-1 gene:Zm00001d025901.1 gene_biotype:protein_coding transcript_biotype:protein_coding	-	-	-	-	gi|226496797|ref|NP_001147663.1|/1.23361e-100/FIP1 [Zea mays]
Zm00001d048114.1	-2.984	-3.94218	cdna chromosome:AGPv4:9:150383718:150390329:1 gene:Zm00001d048114.1 gene_biotype:protein_coding transcript_biotype:protein_coding	K06672|1|9e-84|312|zma:103631880|cohesin loading factor subunit SCC2;K02973|5|1e-54|188|crb:CARUB_v10015571mg|small subunit ribosomal protein S23e	-	-	-	gi|414883775|tpg|DAA59789.1|/0/TPA: hypothetical protein ZEAMMB73_200092 [Zea mays]
Zm00001d048851.1	-3.14439	-3.91082	cdna chromosome:AGPv4:4:6353980:6354684:1 gene:Zm00001d048851.1 gene_biotype:protein_coding transcript_biotype:protein_coding	-	-	-	-	gi|670395091|ref|XP_008677964.1|/9.85332e-67/PREDICTED: zein-alpha A30-like [Zea mays]
Zm00001d052079.1	-2.40163	-3.36747	cdna chromosome:AGPv4:4:178764569:178775484:-1 gene:Zm00001d052079.1 gene_biotype:protein_coding transcript_biotype:protein_coding	K14157|1|9e-168|554|zma:541648|alpha-aminoadipic semialdehyde synthase [EC:1.5.1.8 1.5.1.9]	-	GO:0003824//catalytic activity;GO:0003824//catalytic activity;GO:0003824//catalytic activity;GO:0003824//catalytic activity;GO:0003824//catalytic activity;GO:0003824//catalytic activity;GO:0003824//catalytic activity;GO:0003824//catalytic activity;GO:0003824//catalytic activity;GO:0003824//catalytic activity;GO:0003824//catalytic activity;GO:0003824//catalytic activity;GO:0003824//catalytic activ…	GO:0008152//metabolic process;GO:0008152//metabolic process;GO:0008152//metabolic process;GO:0008152//metabolic process;GO:0008152//metabolic process;GO:0008152//metabolic process;GO:0008152//metabolic process;GO:0008152//metabolic process;GO:0008152//metabolic process;GO:0008152//metabolic process;GO:0008152//metabolic process;GO:0008152//metabolic process;GO:0008152//metabolic process;GO:000815…	gi|162462365|ref|NP_001104873.1|/0/lysine-ketoglutarate reductase/saccharopine dehydrogenase 1 [Zea mays]
Zm00001d011012.1	-1.19759	-9.61895	cdna chromosome:AGPv4:8:136696780:136698347:-1 gene:Zm00001d011012.1 gene_biotype:protein_coding transcript_biotype:protein_coding	K04506|1|1e-08|62.0|bdi:104583002|E3 ubiquitin-protein ligase SIAH1 [EC:2.3.2.27]	-	-	-	gi|670412250|ref|XP_008647278.1|/5.71594e-121/PREDICTED: jasmonate-induced protein isoform X1 [Zea mays]
Zm00001d030855.1	-2.04095	-9.33526	cdna chromosome:AGPv4:1:163526102:163526827:1 gene:Zm00001d030855.1 gene_biotype:protein_coding transcript_biotype:protein_coding	-	-	-	-	gi|162458879|ref|NP_001105646.1|/5.80063e-41/alpha zein 19kDa D2 precursor [Zea mays]
Zm00001d047261.1	-1.77096	-8.4244	cdna chromosome:AGPv4:9:124760896:124765579:1 gene:Zm00001d047261.1 gene_biotype:protein_coding transcript_biotype:protein_coding	K07748|1|0.0|721|zma:100383338|sterol-4alpha-carboxylate 3-dehydrogenase (decarboxylating) [EC:1.1.1.170]	GO:0044464;GO:0044464;GO:0044464;GO:0044464;GO:0044464;GO:0044464;GO:0044464;GO:0044464	GO:0033764//steroid dehydrogenase activity, acting on the CH-OH group of donors, NAD or NADP as acceptor;GO:0033764//steroid dehydrogenase activity, acting on the CH-OH group of donors, NAD or NADP as acceptor;GO:0033764//steroid dehydrogenase activity, acting on the CH-OH group of donors, NAD or NADP as acceptor;GO:0033764//steroid dehydrogenase activity, acting on the CH-OH group of donors, NAD…	GO:0008202//steroid metabolic process;GO:0008202//steroid metabolic process;GO:0008202//steroid metabolic process;GO:0008202//steroid metabolic process;GO:0008202//steroid metabolic process;GO:0008202//steroid metabolic process;GO:0008202//steroid metabolic process;GO:0008202//steroid metabolic process;GO:0008202//steroid metabolic process;GO:0008202//steroid metabolic process;GO:0008202//steroid…	gi|670436433|ref|XP_008658858.1|/0/PREDICTED: hypothetical protein isoform X1 [Zea mays]
Zm00001d009646.1	-2.58815	-5.60098	cdna chromosome:AGPv4:8:74205128:74206555:1 gene:Zm00001d009646.1 gene_biotype:protein_coding transcript_biotype:protein_coding	K14494|1|7e-139|494|sbi:SORBI_08g021375|DELLA protein	-	-	-	gi|985567302|ref|NP_001306661.1|/0/DELLA protein GAI-like [Zea mays]
Zm00001d035760.1	-2.8152	-5.4846	cdna chromosome:AGPv4:6:46129120:46129656:-1 gene:Zm00001d035760.1 gene_biotype:protein_coding transcript_biotype:protein_coding	-	-	-	-	gi|350537049|ref|NP_001232844.1|/2.29451e-46/prolamin PPROL 17 precursor [Zea mays]
Zm00001d029062.1	-3.00524	-4.87041	cdna chromosome:AGPv4:1:56855849:56856679:-1 gene:Zm00001d029062.1 gene_biotype:protein_coding transcript_biotype:protein_coding	-	GO:0043231//intracellular membrane-bounded organelle;GO:0043231//intracellular membrane-bounded organelle;GO:0043231//intracellular membrane-bounded organelle;GO:0043231//intracellular membrane-bounded organelle;GO:0043231//intracellular membrane-bounded organelle;GO:0043231//intracellular membrane-bounded organelle	-	-	gi|226509468|ref|NP_001147040.1|/3.18515e-139/uncharacterized protein LOC100280650 precursor [Zea mays]
Zm00001d019155.1	-1.8259	-5.78703	cdna chromosome:AGPv4:7:19535000:19535722:1 gene:Zm00001d019155.1 gene_biotype:protein_coding transcript_biotype:protein_coding	-	-	-	-	gi|985567312|ref|NP_001306631.1|/4.45135e-118/zein-alpha A20-like precursor [Zea mays]
Zm00001d019162.1	-1.83445	-5.78131	cdna chromosome:AGPv4:7:19623986:19624801:1 gene:Zm00001d019162.1 gene_biotype:protein_coding transcript_biotype:protein_coding	-	-	-	-	gi|141603|sp|P04703.1|ZEA7_MAIZE/2.17882e-80/RecName: Full=Zein-alpha A20; AltName: Full=19 kDa zein A20; Flags: Precursor
Zm00001d019160.1	-1.67178	-6.06367	cdna chromosome:AGPv4:7:19593331:19594176:1 gene:Zm00001d019160.1 gene_biotype:protein_coding transcript_biotype:protein_coding	-	-	-	-	gi|985567312|ref|NP_001306631.1|/6.56846e-39/zein-alpha A20-like precursor [Zea mays]
Zm00001d019156.1	-2.1716	-6.24876	cdna chromosome:AGPv4:7:19535091:19538074:-1 gene:Zm00001d019156.1 gene_biotype:protein_coding transcript_biotype:protein_coding	-	-	-	-	gi|141603|sp|P04703.1|ZEA7_MAIZE/7.92272e-73/RecName: Full=Zein-alpha A20; AltName: Full=19 kDa zein A20; Flags: Precursor
Zm00001d048850.1	-1.92126	-6.46844	cdna chromosome:AGPv4:4:6349540:6350244:1 gene:Zm00001d048850.1 gene_biotype:protein_coding transcript_biotype:protein_coding	-	-	-	-	gi|936976239|ref|NP_001191253.2|/9.85332e-67/uncharacterized protein LOC100533150 precursor [Zea mays]
Zm00001d037436.1	-1.44023	-5.04562	cdna chromosome:AGPv4:6:125302098:125302733:1 gene:Zm00001d037436.1 gene_biotype:protein_coding transcript_biotype:protein_coding	-	-	-	-	gi|226532028|ref|NP_001152712.1|/2.19811e-24/prolamin precursor [Zea mays]
Zm00001d035558.1	-3.56837	-7.87112	cdna chromosome:AGPv4:6:33062029:33063539:-1 gene:Zm00001d035558.1 gene_biotype:protein_coding transcript_biotype:protein_coding	-	-	-	-	gi|223944459|gb|ACN26313.1|/1.65653e-84/unknown [Zea mays]
Zm00001d048847.1	-2.94567	-8.02962	cdna chromosome:AGPv4:4:6292792:6293595:1 gene:Zm00001d048847.1 gene_biotype:protein_coding transcript_biotype:protein_coding description:Zein-alpha Z4 [Source:UniProtKB/Swiss-Prot;Acc:P04701]	-	-	-	-	gi|162459254|ref|NP_001105745.1|/4.92561e-87/zein-alpha Z4 precursor [Zea mays]
Zm00001d048848.1	-2.18807	-7.0472	cdna chromosome:AGPv4:4:6333303:6334007:1 gene:Zm00001d048848.1 gene_biotype:protein_coding transcript_biotype:protein_coding	-	-	-	-	gi|259489998|ref|NP_001158935.1|/3.063e-68/hypothetical protein LOC100303842 precursor [Zea mays]
Zm00001d048849.1	-2.21558	-7.05589	cdna chromosome:AGPv4:4:6345101:6345805:1 gene:Zm00001d048849.1 gene_biotype:protein_coding transcript_biotype:protein_coding	-	-	-	-	gi|293332679|ref|NP_001167703.1|/5.22468e-68/uncharacterized protein LOC100381390 precursor [Zea mays]
Zm00001d048852.1	-2.18841	-6.77488	cdna chromosome:AGPv4:4:6358442:6359146:1 gene:Zm00001d048852.1 gene_biotype:protein_coding transcript_biotype:protein_coding	-	-	-	-	gi|670395093|ref|XP_008677965.1|/6.15743e-77/PREDICTED: zein-alpha A30-like [Zea mays]
Zm00001d049476.1	-2.77375	-7.29367	cdna chromosome:AGPv4:4:31588164:31588960:1 gene:Zm00001d049476.1 gene_biotype:protein_coding transcript_biotype:protein_coding	-	-	-	-	gi|670395770|ref|XP_008678243.1|/6.48423e-51/PREDICTED: LOW QUALITY PROTEIN: zein-alpha 19A2-like [Zea mays]
Zm00001d012720.1	-6.3814	-2.3784	cdna chromosome:AGPv4:8:179173501:179174214:-1 gene:Zm00001d012720.1 gene_biotype:protein_coding transcript_biotype:protein_coding	K19038|1|4e-99|361|zma:100281917|E3 ubiquitin-protein ligase ATL41 [EC:2.3.2.27]	-	GO:0046914//transition metal ion binding	-	gi|224028865|gb|ACN33508.1|/2.16053e-101/unknown [Zea mays]
Zm00001d011882.1	-8.73809	-4.41616	cdna chromosome:AGPv4:8:163876436:163878487:1 gene:Zm00001d011882.1 gene_biotype:protein_coding transcript_biotype:protein_coding	K05609|1|4e-30|132|thj:104813337|ubiquitin carboxyl-terminal hydrolase L3 [EC:3.4.19.12]	-	-	-	gi|162460767|ref|NP_001105581.1|/1.72038e-149/embryo-sac basal-endosperm layer embryo-surrounding-region precursor [Zea mays]
Zm00001d024575.1	-8.22561	-5.48864	cdna chromosome:AGPv4:10:78839665:78843440:-1 gene:Zm00001d024575.1 gene_biotype:protein_coding transcript_biotype:protein_coding	K00134|1|6e-08|58.9|zma:542367|glyceraldehyde 3-phosphate dehydrogenase [EC:1.2.1.12]	-	-	-	gi|413917375|gb|AFW57307.1|/6.66901e-42/hypothetical protein ZEAMMB73_772577 [Zea mays]
Zm00001d036709.1	-8.69	-6.57452	cdna chromosome:AGPv4:6:98288331:98289311:1 gene:Zm00001d036709.1 gene_biotype:protein_coding transcript_biotype:protein_coding	K12857|1|0.0|647|zma:100216905|Prp8 binding protein	-	-	-	gi|219362619|ref|NP_001136763.1|/0/WD repeat-containing protein 57 [Zea mays]
Zm00001d012064.1	-6.58106	-7.42906	cdna chromosome:AGPv4:8:167543593:167547578:1 gene:Zm00001d012064.1 gene_biotype:protein_coding transcript_biotype:protein_coding	K09569|1|3e-63|242|zma:100281228|FK506-binding protein 2 [EC:5.2.1.8]	GO:0031410//cytoplasmic vesicle	GO:0016859//cis-trans isomerase activity	GO:0044267//cellular protein metabolic process	gi|413951545|gb|AFW84194.1|/3.39766e-63/putative FKBP-type peptidyl-prolyl cis-trans isomerase family protein [Zea mays]
Zm00001d035413.1	-6.71023	-7.97327	cdna chromosome:AGPv4:6:24624255:24626622:1 gene:Zm00001d035413.1 gene_biotype:protein_coding transcript_biotype:protein_coding	-	-	-	-	gi|670413002|ref|XP_008647678.1|/5.37934e-37/PREDICTED: uncharacterized protein LOC100277837 isoform X1 [Zea mays]
Zm00001d020582.1	-5.86719	-9.41151	cdna chromosome:AGPv4:7:123671795:123672341:-1 gene:Zm00001d020582.1 gene_biotype:protein_coding transcript_biotype:protein_coding	-	-	GO:0003824//catalytic activity	GO:0008152//metabolic process	gi|413957101|gb|AFW89750.1|/1.53684e-19/hypothetical protein ZEAMMB73_984028 [Zea mays]
Zm00001d035681.1	-5.7915	-9.59155	cdna chromosome:AGPv4:6:40867683:40868507:1 gene:Zm00001d035681.1 gene_biotype:protein_coding transcript_biotype:protein_coding	-	-	GO:0004866//endopeptidase inhibitor activity;GO:0004866//endopeptidase inhibitor activity;GO:0004866//endopeptidase inhibitor activity;GO:0004866//endopeptidase inhibitor activity;GO:0004866//endopeptidase inhibitor activity	GO:0006950//response to stress;GO:0006950//response to stress;GO:0006950//response to stress;GO:0006950//response to stress;GO:0006950//response to stress	gi|226507138|ref|NP_001152692.1|/7.567e-28/subtilisin-chymotrypsin inhibitor CI-1B [Zea mays]
Zm00001d048444.1	-6.2062	-10.5281	cdna chromosome:AGPv4:9:156574867:156576575:-1 gene:Zm00001d048444.1 gene_biotype:protein_coding transcript_biotype:protein_coding	-	-	-	-	gi|212722260|ref|NP_001132763.1|/7.58961e-159/uncharacterized protein LOC100194250 [Zea mays]
Zm00001d048808.1	-6.25745	-9.97048	cdna chromosome:AGPv4:4:5850648:5851046:1 gene:Zm00001d048808.1 gene_biotype:protein_coding transcript_biotype:protein_coding	-	-	-	-	gi|413920397|gb|AFW60329.1|/4.58898e-24/hypothetical protein ZEAMMB73_760470 [Zea mays]
Zm00001d019325.1	-9.29462	-7.87958	cdna chromosome:AGPv4:7:27937423:27940501:1 gene:Zm00001d019325.1 gene_biotype:protein_coding transcript_biotype:protein_coding	-	-	GO:0005488//binding;GO:0005488//binding	-	gi|293333581|ref|NP_001167790.1|/0/uncharacterized protein LOC100381483 [Zea mays]
Zm00001d011976.1	-9.59495	-9.59495	cdna chromosome:AGPv4:8:165537102:165541804:1 gene:Zm00001d011976.1 gene_biotype:protein_coding transcript_biotype:protein_coding	-	GO:0044464	-	-	gi|226493129|ref|NP_001144729.1|/3.94063e-46/uncharacterized protein LOC100277773 [Zea mays]
Zm00001d012630.1	-9.30682	-9.30682	cdna chromosome:AGPv4:8:177505146:177507827:-1 gene:Zm00001d012630.1 gene_biotype:protein_coding transcript_biotype:protein_coding	K05909|1|1e-06|53.9|bna:106441311|laccase [EC:1.10.3.2]	-	-	-	gi|413952258|gb|AFW84907.1|/2.18167e-84/hypothetical protein ZEAMMB73_442587 [Zea mays]
Zm00001d029262.1	-9.08304	-9.08304	cdna chromosome:AGPv4:1:63994352:63994867:-1 gene:Zm00001d029262.1 gene_biotype:protein_coding transcript_biotype:protein_coding	K16292|1|9e-13|72.8|egu:105051294|KDEL-tailed cysteine endopeptidase [EC:3.4.22.-]	-	-	-	gi|414866936|tpg|DAA45493.1|/1.19942e-32/TPA: pd [Zea mays]
Zm00001d048810.1	-8.49547	-9.15492	cdna chromosome:AGPv4:4:5880093:5880632:1 gene:Zm00001d048810.1 gene_biotype:protein_coding transcript_biotype:protein_coding	-	-	-	-	gi|22220|emb|CAA39255.1|/7.03196e-43/22 kD zein [Zea mays]
Zm00001d040209.1	-7.9542	-7.9542	cdna chromosome:AGPv4:3:32076843:32079601:1 gene:Zm00001d040209.1 gene_biotype:protein_coding transcript_biotype:protein_coding	K09503|1|2e-24|113|zma:103649110|DnaJ homolog subfamily A member 2	GO:0005741//mitochondrial outer membrane	GO:0043169//cation binding;GO:0004871//signal transducer activity;GO:0005515//protein binding;GO:0032559//adenyl ribonucleotide binding	GO:0044267//cellular protein metabolic process;GO:0006612//protein targeting to membrane;GO:0006950//response to stress	gi|414876760|tpg|DAA53891.1|/6.53542e-82/TPA: hypothetical protein ZEAMMB73_770507 [Zea mays]
Zm00001d042150.1	-8.36923	-8.36923	cdna chromosome:AGPv4:3:153854392:153856678:-1 gene:Zm00001d042150.1 gene_biotype:protein_coding transcript_biotype:protein_coding	K01070|1|2e-58|219|zma:100282053|S-formylglutathione hydrolase [EC:3.1.2.12]	GO:0044444//cytoplasmic part;GO:0043231//intracellular membrane-bounded organelle	GO:0016788//hydrolase activity, acting on ester bonds	-	gi|414878748|tpg|DAA55879.1|/8.85389e-74/TPA: hypothetical protein ZEAMMB73_242745 [Zea mays]
Zm00001d048818.1	-8.03176	-8.56801	cdna chromosome:AGPv4:4:5943970:5944767:1 gene:Zm00001d048818.1 gene_biotype:protein_coding transcript_biotype:protein_coding	-	-	-	-	gi|13606092|gb|AAK32953.1|/1.42429e-64/zp22/D87 [Zea mays]
Zm00001d048806.1	-7.5266	-9.0687	cdna chromosome:AGPv4:4:5835517:5836317:1 gene:Zm00001d048806.1 gene_biotype:protein_coding transcript_biotype:protein_coding	-	-	-	-	gi|162458708|ref|NP_001105059.1|/2.43812e-70/22kD alpha zein 5 precursor [Zea mays]
Zm00001d010371.1	-9.77001	-11.3311	cdna chromosome:AGPv4:8:111651373:111652278:-1 gene:Zm00001d010371.1 gene_biotype:protein_coding transcript_biotype:protein_coding	K10523|1|1e-14|81.3|sita:101752949|speckle-type POZ protein	GO:0044424	GO:0030597	GO:0051704;GO:0006950//response to stress;GO:0006412//translation	gi|985567222|ref|NP_001306663.1|/7.81354e-143/ribosome-inactivating protein [Zea mays]
Zm00001d048812.1	-9.93043	-12.5174	cdna chromosome:AGPv4:4:5897751:5898554:1 gene:Zm00001d048812.1 gene_biotype:protein_coding transcript_biotype:protein_coding	-	-	-	-	gi|162459594|ref|NP_001105747.1|/1.74783e-92/22kD alpha zein 4 precursor [Zea mays]
Zm00001d048809.1	-6.42176	-11.7618	cdna chromosome:AGPv4:4:5874886:5875686:1 gene:Zm00001d048809.1 gene_biotype:protein_coding transcript_biotype:protein_coding	-	-	-	-	gi|13606088|gb|AAK32949.1|/7.54406e-88/azs22-4 [Zea mays]
Zm00001d048816.1	-7.54235	-11.3861	cdna chromosome:AGPv4:4:5927153:5927953:1 gene:Zm00001d048816.1 gene_biotype:protein_coding transcript_biotype:protein_coding	-	-	-	-	gi|226494363|ref|NP_001145578.1|/1.05513e-81/alpha-zein protein precursor [Zea mays]
Zm00001d048817.1	-8.33028	-11.0376	cdna chromosome:AGPv4:4:5939853:5940653:1 gene:Zm00001d048817.1 gene_biotype:protein_coding transcript_biotype:protein_coding	-	-	-	-	gi|223943345|gb|ACN25756.1|/8.07885e-82/unknown [Zea mays]
Zm00001d049243.1	-8.50163	-11.3085	cdna chromosome:AGPv4:4:22579361:22580152:-1 gene:Zm00001d049243.1 gene_biotype:protein_coding transcript_biotype:protein_coding	-	-	-	-	gi|162458519|ref|NP_001105057.1|/3.81456e-100/22kD alpha zein 1 precursor [Zea mays]
Zm00001d048813.1	-4.5641	-12.4627	cdna chromosome:AGPv4:4:5909078:5909878:1 gene:Zm00001d048813.1 gene_biotype:protein_coding transcript_biotype:protein_coding	-	-	-	-	gi|413920403|gb|AFW60335.1|/3.62644e-82/zein-alpha 22C2 Precursor [Zea mays]
Zm00001d035680.1	-8.31581	-15.6557	cdna chromosome:AGPv4:6:40863632:40864319:1 gene:Zm00001d035680.1 gene_biotype:protein_coding transcript_biotype:protein_coding	-	-	GO:0016787//hydrolase activity;GO:0004866//endopeptidase inhibitor activity	GO:0006950//response to stress	gi|226508758|ref|NP_001152630.1|/1.5335e-33/uncharacterized protein LOC100286271 [Zea mays]
